# Supplementary material for: Gene body methylation evolves during the sustained loss of parental care in the burying beetle
Source: Nat Commun. 2024 Aug 4;15:6606. doi: 10.1038/s41467-024-50359-0 (PMC11298552; doi:10.1038/s41467-024-50359-0)
Supplement: Supplementary file 5 — Supplementary Data File 1 [file 41467_2024_50359_MOESM5_ESM.csv]

gene	baseMean	log2FoldChange	lfcSE	pvalue	padj	gene_name
gene6455	6.180342285	4.447816106	1.439016214	2.32905353291069e-06	3.4757298890773e-05	LOC108560730;inducible metalloproteinase inhibitor protein-like
gene3160	20.79587019	4.123250405	1.964221162	1.66471182175755e-05	0.000171461	LOC108557038;uncharacterized protein LOC108557038
gene7698	74.95055382	2.539052339	0.760246996	5.61229471913288e-06	7.10485235496419e-05	LOC108562103;general odorant-binding protein 19d-like
gene5160	98.32897226	2.296457157	0.717990086	7.79738898058683e-06	9.24160102655639e-05	LOC108559242;nose resistant to fluoxetine protein 6-like
gene425	18.42187568	1.73249756	0.954813672	0.000183046	0.001195009	LOC108557953;cytochrome P450 9e2-like
gene12339	11.12006494	1.732177258	1.532797798	0.000586516	0.003034499	LOC108567230;general odorant-binding protein 69a-like
gene707	4955.579387	1.728125071	0.370207674	2.81484257561697e-08	9.07721043109154e-07	LOC108560973;cytochrome P450 4C1-like
gene2081	369.6798107	1.690053416	0.692909806	3.75228306709301e-05	0.000333545	LOC108569597;luciferin 4-monooxygenase-like
gene5093	37718.44208	1.67522004	0.522801138	3.98289745489934e-06	5.40466848221795e-05	LOC108559212;pupal cuticle protein C1B-like
gene9459	195.9931688	1.605045084	0.59911873	1.75044236458858e-05	0.000179238	LOC108564048;UDP-glucuronosyltransferase 2B13-like
gene1604	66.60951019	1.597345283	0.663680206	3.8575027136546e-05	0.000340922	LOC108569073;vicilin-like seed storage protein At2g18540
gene765	78.12824076	1.555388258	0.424942565	6.28435742382924e-07	1.19891465813551e-05	LOC108561581;glutamate receptor ionotropic kainate 2-like isoform X1
gene2746	155.2632135	1.551388625	0.365471906	6.70926919236711e-08	1.84949674568016e-06	LOC108556577;uncharacterized protein LOC108556577
gene13595	8903.404145	1.491933222	0.452546172	1.89480028924576e-06	2.92003959147962e-05	LOC108568634;uncharacterized protein LOC108568634
gene10490	28.40561693	1.450427088	0.673657972	7.52633173590688e-05	0.000587312	LOC108565191;uncharacterized protein LOC108565191
gene8639	20401.35889	1.448835693	0.722005035	0.000116026	0.000840198	LOC108563138;uncharacterized protein LOC108563138
gene5094	18325.2258	1.378377405	0.522158674	1.498277250744e-05	0.000157358	LOC108559211;pupal cuticle protein C1B-like
gene7748	14293.62211	1.275426021	0.427001637	3.75233590649018e-06	5.18939172095998e-05	LOC108562163;uncharacterized protein LOC108562163
gene12193	393.7207405	1.249017229	0.527783733	3.52125643836125e-05	0.000316449	LOC108567087;dual oxidase 1-like
gene5172	158.6915936	1.225684013	0.42291609	5.01146692260457e-06	6.49162246458186e-05	LOC108559303;phospholipase A2 inhibitor-like
gene11650	1768.047634	1.197455552	0.471219794	1.88484821314804e-05	0.000190771	LOC108566479;lysozyme C-like
gene1639	90.15608872	1.174086083	0.241746799	5.88020518090415e-10	3.72523492296706e-08	LOC108569111;ADP-ribosylation factor-like protein 13B
gene4837	4675.765176	1.142270036	0.414257331	8.50175128428362e-06	9.93784340583701e-05	LOC108558914;uncharacterized protein LOC108558914 isoform X1
gene10126	9246.909494	1.14028685	0.33748801	6.88499622471814e-07	1.2933881881871e-05	LOC108564791;inter-alpha-trypsin inhibitor heavy chain H3-like isoform X1
gene535	31.5645739	1.138015544	0.305318331	1.48748486857e-07	3.67142392007005e-06	LOC108559031;gene_biotype=lncRNA
gene1179	1240.413773	1.107556828	0.595879602	0.000207352	0.001319974	LOC108566400;uncharacterized protein LOC108566400
gene430	103.413537	1.102840139	0.358779224	2.50631708229792e-06	3.71316324257833e-05	LOC108557937;cytochrome P450 9e2-like
gene9335	317.065886	1.098072739	0.18921064	2.11102775482939e-12	2.84571180972441e-10	LOC108563905;serine/threonine-protein kinase S6KL-like isoform X1
gene3719	834.2495623	1.092833871	0.461039852	3.72374242269784e-05	0.000331729	LOC108557668;uncharacterized protein LOC108557668
gene740	27.31453746	1.087292419	0.569868866	0.000181293	0.001187969	LOC108561283;receptor-type guanylate cyclase gcy-28-like
gene1222	1121.404558	1.07288946	0.174395039	2.28597889067953e-13	3.84138397972134e-11	LOC108566886;coiled-coil domain-containing protein 12
gene4234	333.2828392	1.061516738	0.441715439	3.4662749710683e-05	0.000312194	LOC108558248;proclotting enzyme-like
gene8705	399.401069	1.059130482	0.31159449	6.87220936984181e-07	1.29314099233655e-05	LOC108563200;uncharacterized protein LOC108563200
gene7222	157.4075338	1.050691174	0.414181937	2.17561054784985e-05	0.000213335	LOC108561576;trace amine-associated receptor 5
gene3350	9055.348306	1.049834157	0.619562346	0.000374244	0.002105893	LOC108557245;uncharacterized protein LOC108557245
gene13392	924.9827733	1.027531903	0.584679359	0.000319679	0.001865603	LOC108568406;sodium-independent sulfate anion transporter-like isoform X1
gene7567	62.70296817	1.02677916	0.469073473	7.83862633450055e-05	0.000603619	LOC108561957;gene_biotype=lncRNA
gene11963	3639.363503	1.023849963	0.284331224	3.13567541472099e-07	6.82009402701815e-06	LOC108566901;cytochrome P450 9e2-like
gene12039	190.5514496	1.017995499	0.207987643	5.34468097579601e-10	3.4689524619095e-08	LOC108566919;uncharacterized protein LOC108566919
gene8756	1054.213442	1.01584016	0.525543409	0.000187502	0.001215016	LOC108563277;farnesol dehydrogenase-like
gene5605	35.06053876	1.005485498	0.487946645	0.00012628	0.000895421	LOC108559783;gene_biotype=lncRNA
gene6123	174.9336	1.004954749	0.248284907	4.33417280773752e-08	1.29676336176869e-06	LOC108560350;pyruvate kinase PKM-like isoform X1
gene3250	34.27561254	1.002597631	0.629141359	0.000548173	0.002860247	LOC108557136;gene_biotype=lncRNA
gene8825	42732.47496	-1.006431867	0.648271654	0.000613896	0.003144325	LOC108563350;keratin type I cytoskeletal 9-like
gene12295	14.20274698	-1.016034406	0.724557074	0.000922533	0.004337962	LOC108567189;4-coumarate--CoA ligase 1-like
gene1983	293.5917576	-1.038723937	0.359931416	5.93319241842863e-06	7.43436888629867e-05	LOC108569492;glucose transporter type 1-like
gene9823	7.304309761	-1.050155007	1.102722126	0.002286141	0.008902885	LOC108564448;transcription factor HES-3-like
gene7763	15.05178911	-1.053762216	1.125821415	0.002307319	0.008968276	LOC108562155;glucose dehydrogenase
gene12435	1909.923726	-1.058390146	0.69731066	0.000624446	0.003187717	LOC108567288;flexible cuticle protein 12-like
gene9825	3.671967356	-1.083388036	1.572608006	0.001900644	0.007707504	LOC108564450;uncharacterized protein LOC108564450
gene7362	24962.60713	-1.087696782	0.691770319	0.000511922	0.002711465	LOC108561729;flexible cuticle protein 12-like
gene1165	3.870732043	-1.103714186	1.137967496	0.002007284	0.008033721	LOC108565739;LOW QUALITY PROTEIN: SCAN domain-containing protein 3-like
gene10629	1.593892153	-1.117188094	1.390451033	0.002043026	0.008136949	LOC108565348;juvenile hormone acid O-methyltransferase-like
gene6063	4623.114879	-1.118952102	0.346700851	1.31363960423862e-06	2.1864880631201e-05	LOC108560296;C-type lectin 37Db-like isoform X1
gene2494	1204.589474	-1.151743439	0.461474212	2.24875221308206e-05	0.000218932	LOC108556296;uncharacterized protein LOC108556296
gene6796	3008.266664	-1.153696041	0.863881027	0.000905565	0.004278706	LOC108561102;pupal cuticle protein C1B-like
gene3661	37723.74031	-1.235786802	0.508567434	2.81615471992594e-05	0.000263681	LOC108557600;larval cuticle protein A2B-like
gene9919	1461.492305	-1.240177115	0.481707254	1.68441989236213e-05	0.000173055	LOC108564555;heat shock 70 kDa protein 1A-like
gene5642	63613.82687	-1.246646838	0.50912238	2.6431777539451e-05	0.000249799	LOC108559825;uncharacterized protein LOC108559825
gene9926	922.7218451	-1.246835224	0.452727491	8.7640988590613e-06	0.000101705	LOC108564562;annulin-like
gene10047	11623.5451	-1.270900376	0.560765077	4.97324056199759e-05	0.000422101	LOC108564697;NADPH oxidase 5
gene12918	13.24362541	-1.283345064	1.266479049	0.001361207	0.005889923	LOC108567943;orexin receptor type 2-like
gene9612	3590.311781	-1.285121208	0.580162757	5.91293480350865e-05	0.000484205	LOC108564219;protein singed wings 2
gene89	2307.112994	-1.292392177	1.002662901	0.000855215	0.004095116	LOC108561928;glucose dehydrogenase
gene4104	4.455767498	-1.326719448	1.330427826	0.001272125	0.00558724	LOC108558096;dehydrodolichyl diphosphate synthase complex subunit DHDDS-like
gene9544	71.23576678	-1.355328127	1.198969574	0.00105013	0.004822892	LOC108564141;RNA-directed DNA polymerase from mobile element jockey-like
gene4422	92541.87153	-1.355649447	0.783797197	0.000262076	0.001593896	LOC108558458;filaggrin-2-like
gene9611	28.14274812	-1.357812736	0.687220607	0.000126994	0.000898404	LOC108564221;facilitated trehalose transporter Tret1-like
gene9321	136292.6843	-1.384402549	0.875493112	0.000386549	0.002168173	LOC108563891;larval cuticle protein A2B-like
gene7462	20039.30362	-1.423790789	0.812275942	0.000239171	0.001484771	LOC108561837;flexible cuticle protein 12-like
gene8204	10971.52771	-1.443323714	1.265664269	0.000905829	0.004278706	LOC108562653;protein app1-like
gene6139	449.8339906	-1.485128438	0.936245026	0.000357775	0.002034949	LOC108560373;phospholipase B1 membrane-associated-like
gene4265	84.90813985	-1.486053328	1.24728914	0.000794338	0.003863659	LOC108558285;defensin
gene9114	40.15235456	-1.548709561	1.308669906	0.000734044	0.003636721	LOC108563671;uncharacterized protein LOC108563671
gene7140	157.3677261	-1.562765321	0.687888238	5.56658089014103e-05	0.000461075	LOC108561494;alpha-tocopherol transfer protein-like
gene9907	634.4766198	-1.57972089	1.000134429	0.000341145	0.001961025	LOC108564541;putative cyclin-dependent serine/threonine-protein kinase DDB_G0272797/DDB_G0274007
gene4423	36213.4179	-1.598806844	0.812123948	0.00012933	0.000910733	LOC108558459;pupal cuticle protein 20-like
gene3237	58841.73871	-1.719780228	0.866432341	0.000122675	0.000878493	LOC108557124;larval cuticle protein A3A-like
gene7942	3.42041388	-2.151364245	1.966302293	0.00031669	0.00185257	LOC108562373;protein CREG1-like
gene7279	126.2465907	-2.324513815	0.695161543	5.56739728207415e-06	7.05529570859541e-05	LOC108561634;dynein heavy chain 8 axonemal
gene12379	68.73639061	-2.641511103	1.311590148	6.67844154524106e-05	0.000534755	LOC108567299;uncharacterized protein LOC108567299
gene12382	112.9675637	-3.016194852	0.930808551	5.43501765145449e-06	6.916116341327e-05	LOC108567300;uncharacterized protein LOC108567300
