# Supplementary material for: Gene body methylation evolves during the sustained loss of parental care in the burying beetle
Source: Nat Commun. 2024 Aug 4;15:6606. doi: 10.1038/s41467-024-50359-0 (PMC11298552; doi:10.1038/s41467-024-50359-0)
Supplement: Supplementary file 6 — Supplementary Data File 2 [file 41467_2024_50359_MOESM6_ESM.xlsx]

## Sheet: Env_GO_RNA
	GO.ID	Term	Annotated	Significant	Expected	classicFisher
1	GO:0048058	compound eye corneal lens development	49	11	2.04	4.1e-06
2	GO:0007586	digestion	32	9	1.34	4.2e-06
3	GO:1901615	organic hydroxy compound metabolic proce...	367	34	15.31	1e-05
4	GO:0009253	peptidoglycan catabolic process	16	6	0.67	2.9e-05
5	GO:0006508	proteolysis	982	67	40.97	3.1e-05
6	GO:0007601	visual perception	102	14	4.26	8.1e-05
7	GO:0000270	peptidoglycan metabolic process	19	6	0.79	8.7e-05
8	GO:0009617	response to bacterium	381	32	15.9	0.00012
9	GO:0009067	aspartate family amino acid biosynthetic...	22	6	0.92	0.00021
10	GO:0042742	defense response to bacterium	326	28	13.6	0.00023
11	GO:0042445	hormone metabolic process	170	18	7.09	0.00026
12	GO:0050953	sensory perception of light stimulus	117	14	4.88	0.00035
13	GO:0042335	cuticle development	258	23	10.76	0.00049
14	GO:0019748	secondary metabolic process	242	22	10.1	0.00049
15	GO:0045200	establishment of neuroblast polarity	10	4	0.42	0.00051
16	GO:0061059	positive regulation of peptidoglycan rec...	10	4	0.42	0.00051
17	GO:0016042	lipid catabolic process	231	21	9.64	0.00066
18	GO:0009252	peptidoglycan biosynthetic process	18	5	0.75	0.00067
19	GO:0009273	peptidoglycan-based cell wall biogenesis	18	5	0.75	0.00067
20	GO:0042546	cell wall biogenesis	18	5	0.75	0.00067
21	GO:0044038	cell wall macromolecule biosynthetic pro...	18	5	0.75	0.00067
22	GO:0061058	regulation of peptidoglycan recognition ...	18	5	0.75	0.00067
23	GO:0070589	cellular component macromolecule biosynt...	18	5	0.75	0.00067
24	GO:0018958	phenol-containing compound metabolic pro...	200	19	8.34	0.00069
25	GO:0002433	immune response-regulating cell surface ...	11	4	0.46	0.00078
26	GO:0045752	positive regulation of Toll signaling pa...	73	10	3.05	0.00085
27	GO:0006582	melanin metabolic process	159	16	6.63	0.00097
28	GO:0006027	glycosaminoglycan catabolic process	29	6	1.21	0.00107
29	GO:0018216	peptidyl-arginine methylation	12	4	0.5	0.00113
30	GO:0030301	cholesterol transport	12	4	0.5	0.00113
31	GO:0032104	regulation of response to extracellular ...	12	4	0.5	0.00113
32	GO:0032107	regulation of response to nutrient level...	12	4	0.5	0.00113
33	GO:0001676	long-chain fatty acid metabolic process	30	6	1.25	0.00129
34	GO:0055114	oxidation-reduction process	800	51	33.38	0.00144
35	GO:1901617	organic hydroxy compound biosynthetic pr...	121	13	5.05	0.00157
36	GO:0022606	establishment of proximal/distal cell po...	13	4	0.54	0.00158
37	GO:0035320	imaginal disc-derived wing hair site sel...	13	4	0.54	0.00158
38	GO:0035006	melanization defense response	122	13	5.09	0.00169
39	GO:0010811	positive regulation of cell-substrate ad...	22	5	0.92	0.0018
40	GO:0044036	cell wall macromolecule metabolic proces...	32	6	1.34	0.00183
41	GO:0006629	lipid metabolic process	835	52	34.84	0.00214
42	GO:0035298	regulation of Malpighian tubule size	14	4	0.58	0.00214
43	GO:0045824	negative regulation of innate immune res...	23	5	0.96	0.00223
44	GO:0050830	defense response to Gram-positive bacter...	83	10	3.46	0.00229
45	GO:0031348	negative regulation of defense response	45	7	1.88	0.00241
46	GO:0008202	steroid metabolic process	128	13	5.34	0.00261
47	GO:0006026	aminoglycan catabolic process	46	7	1.92	0.00274
48	GO:0001954	positive regulation of cell-matrix adhes...	15	4	0.63	0.00283
49	GO:0018195	peptidyl-arginine modification	15	4	0.63	0.00283
50	GO:0034754	cellular hormone metabolic process	115	12	4.8	0.003
51	GO:0040003	chitin-based cuticle development	147	14	6.13	0.0033
52	GO:0002768	immune response-regulating cell surface ...	16	4	0.67	0.00365
53	GO:0051601	exocyst localization	16	4	0.67	0.00365
54	GO:0050776	regulation of immune response	249	20	10.39	0.00382
55	GO:0042811	pheromone biosynthetic process	26	5	1.08	0.00393
56	GO:0050777	negative regulation of immune response	49	7	2.04	0.00395
57	GO:0042440	pigment metabolic process	268	21	11.18	0.00411
58	GO:0044550	secondary metabolite biosynthetic proces...	76	9	3.17	0.00421
59	GO:0015918	sterol transport	17	4	0.71	0.00461
60	GO:0090251	protein localization involved in establi...	17	4	0.71	0.00461
61	GO:0035202	tracheal pit formation in open tracheal ...	27	5	1.13	0.00466
62	GO:0035007	regulation of melanization defense respo...	39	6	1.63	0.00516
63	GO:0006721	terpenoid metabolic process	52	7	2.17	0.00552
64	GO:0071554	cell wall organization or biogenesis	40	6	1.67	0.00586
65	GO:0002764	immune response-regulating signaling pat...	29	5	1.21	0.0064
66	GO:1900424	regulation of defense response to bacter...	81	9	3.38	0.00642
67	GO:0019367	fatty acid elongation, saturated fatty a...	10	3	0.42	0.00695
68	GO:0032365	intracellular lipid transport	10	3	0.42	0.00695
69	GO:0034626	fatty acid elongation, polyunsaturated f...	10	3	0.42	0.00695
70	GO:0006964	positive regulation of biosynthetic proc...	19	4	0.79	0.00703
71	GO:0045199	maintenance of epithelial cell apical/ba...	19	4	0.79	0.00703
72	GO:0042810	pheromone metabolic process	30	5	1.25	0.00743
73	GO:0030011	maintenance of cell polarity	42	6	1.75	0.00747
74	GO:0002803	positive regulation of antibacterial pep...	69	8	2.88	0.00774
75	GO:0006963	positive regulation of antibacterial pep...	69	8	2.88	0.00774
76	GO:1900426	positive regulation of defense response ...	69	8	2.88	0.00774
77	GO:0016053	organic acid biosynthetic process	268	20	11.18	0.00853
78	GO:0046394	carboxylic acid biosynthetic process	268	20	11.18	0.00853
79	GO:0006694	steroid biosynthetic process	85	9	3.55	0.00876
80	GO:0061060	negative regulation of peptidoglycan rec...	11	3	0.46	0.00926
81	GO:0017085	response to insecticide	101	10	4.21	0.00933
82	GO:1901607	alpha-amino acid biosynthetic process	86	9	3.59	0.00944
83	GO:0006952	defense response	696	42	29.04	0.00965
84	GO:0002812	biosynthetic process of antibacterial pe...	21	4	0.88	0.01017
85	GO:0002813	regulation of biosynthetic process of an...	21	4	0.88	0.01017
86	GO:0007395	dorsal closure, spreading of leading edg...	21	4	0.88	0.01017
87	GO:0006723	cuticle hydrocarbon biosynthetic process	33	5	1.38	0.01117
88	GO:0009395	phospholipid catabolic process	33	5	1.38	0.01117
89	GO:0010592	positive regulation of lamellipodium ass...	33	5	1.38	0.01117
90	GO:0055088	lipid homeostasis	170	14	7.09	0.01164
91	GO:0002778	antibacterial peptide production	74	8	3.09	0.01165
92	GO:0002780	antibacterial peptide biosynthetic proce...	74	8	3.09	0.01165
93	GO:0002786	regulation of antibacterial peptide prod...	74	8	3.09	0.01165
94	GO:0002808	regulation of antibacterial peptide bios...	74	8	3.09	0.01165
95	GO:0098542	defense response to other organism	466	30	19.44	0.01189
96	GO:0007394	dorsal closure, elongation of leading ed...	22	4	0.92	0.01203
97	GO:0034629	cellular protein-containing complex loca...	22	4	0.92	0.01203
98	GO:0035090	maintenance of apical/basal cell polarit...	22	4	0.92	0.01203
99	GO:0001523	retinoid metabolic process	23	4	0.96	0.01409
100	GO:0007441	anterior midgut (ectodermal) morphogenes...	23	4	0.96	0.01409
101	GO:0042435	indole-containing compound biosynthetic ...	23	4	0.96	0.01409
102	GO:0042438	melanin biosynthetic process	23	4	0.96	0.01409
103	GO:0042572	retinol metabolic process	23	4	0.96	0.01409
104	GO:0046693	sperm storage	23	4	0.96	0.01409
105	GO:0048557	embryonic digestive tract morphogenesis	23	4	0.96	0.01409
106	GO:0048611	embryonic ectodermal digestive tract dev...	23	4	0.96	0.01409
107	GO:0048613	embryonic ectodermal digestive tract mor...	23	4	0.96	0.01409
108	GO:0048615	embryonic anterior midgut (ectodermal) m...	23	4	0.96	0.01409
109	GO:0050766	positive regulation of phagocytosis	23	4	0.96	0.01409
110	GO:0010810	regulation of cell-substrate adhesion	35	5	1.46	0.01427
111	GO:1902745	positive regulation of lamellipodium org...	35	5	1.46	0.01427
112	GO:0019731	antibacterial humoral response	92	9	3.84	0.01434
113	GO:0006720	isoprenoid metabolic process	77	8	3.21	0.01461
114	GO:0006583	melanin biosynthetic process from tyrosi...	13	3	0.54	0.01509
115	GO:0042761	very long-chain fatty acid biosynthetic ...	13	3	0.54	0.01509
116	GO:0010817	regulation of hormone levels	265	19	11.06	0.01513
117	GO:0043455	regulation of secondary metabolic proces...	49	6	2.04	0.01561
118	GO:0015804	neutral amino acid transport	24	4	1	0.01636
119	GO:0016101	diterpenoid metabolic process	24	4	1	0.01636
120	GO:0008592	regulation of Toll signaling pathway	111	10	4.63	0.01738
121	GO:0031589	cell-substrate adhesion	80	8	3.34	0.01808
122	GO:0042446	hormone biosynthetic process	80	8	3.34	0.01808
123	GO:0035626	juvenile hormone mediated signaling path...	14	3	0.58	0.01862
124	GO:0048566	embryonic digestive tract development	25	4	1.04	0.01885
125	GO:1904059	regulation of locomotor rhythm	25	4	1.04	0.01885
126	GO:0002784	regulation of antimicrobial peptide prod...	130	11	5.42	0.01988
127	GO:0008078	mesodermal cell migration	38	5	1.59	0.01994
128	GO:0046189	phenol-containing compound biosynthetic ...	38	5	1.59	0.01994
129	GO:0002807	positive regulation of antimicrobial pep...	82	8	3.42	0.0207
130	GO:0008652	cellular amino acid biosynthetic process	98	9	4.09	0.02092
131	GO:0002775	antimicrobial peptide production	131	11	5.47	0.02092
132	GO:0034285	response to disaccharide	67	7	2.8	0.02112
133	GO:0007392	initiation of dorsal closure	26	4	1.08	0.02157
134	GO:0022409	positive regulation of cell-cell adhesio...	26	4	1.08	0.02157
135	GO:0061844	antimicrobial humoral immune response me...	132	11	5.51	0.022
136	GO:0035883	enteroendocrine cell differentiation	39	5	1.63	0.02211
137	GO:0046692	sperm competition	39	5	1.63	0.02211
138	GO:0019368	fatty acid elongation, unsaturated fatty...	15	3	0.63	0.02257
139	GO:0035011	melanotic encapsulation of foreign targe...	68	7	2.84	0.02273
140	GO:0002700	regulation of production of molecular me...	133	11	5.55	0.02312
141	GO:0006022	aminoglycan metabolic process	133	11	5.55	0.02312
142	GO:0009410	response to xenobiotic stimulus	151	12	6.3	0.02401
143	GO:0015807	L-amino acid transport	54	6	2.25	0.02424
144	GO:0002067	glandular epithelial cell differentiatio...	40	5	1.67	0.02443
145	GO:0007320	insemination	40	5	1.67	0.02443
146	GO:0015766	disaccharide transport	40	5	1.67	0.02443
147	GO:0015772	oligosaccharide transport	40	5	1.67	0.02443
148	GO:0006739	NADP metabolic process	27	4	1.13	0.02451
149	GO:0046664	dorsal closure, amnioserosa morphology c...	27	4	1.13	0.02451
150	GO:0048567	ectodermal digestive tract morphogenesis	27	4	1.13	0.02451
151	GO:0090254	cell elongation involved in imaginal dis...	27	4	1.13	0.02451
152	GO:0090303	positive regulation of wound healing	27	4	1.13	0.02451
153	GO:0002440	production of molecular mediator of immu...	135	11	5.63	0.02549
154	GO:0042737	drug catabolic process	70	7	2.92	0.0262
155	GO:0043902	positive regulation of multi-organism pr...	225	16	9.39	0.02623
156	GO:0015850	organic hydroxy compound transport	55	6	2.29	0.02629
157	GO:0002777	antimicrobial peptide biosynthetic proce...	86	8	3.59	0.02672
158	GO:0002805	regulation of antimicrobial peptide bios...	86	8	3.59	0.02672
159	GO:0034605	cellular response to heat	41	5	1.71	0.0269
160	GO:0006879	cellular iron ion homeostasis	16	3	0.67	0.02694
161	GO:0034755	iron ion transmembrane transport	16	3	0.67	0.02694
162	GO:0001952	regulation of cell-matrix adhesion	28	4	1.17	0.02768
163	GO:0042632	cholesterol homeostasis	56	6	2.34	0.02845
164	GO:0045785	positive regulation of cell adhesion	42	5	1.75	0.02953
165	GO:0055092	sterol homeostasis	57	6	2.38	0.03072
166	GO:0007212	dopamine receptor signaling pathway	29	4	1.21	0.03108
167	GO:0034308	primary alcohol metabolic process	29	4	1.21	0.03108
168	GO:0045938	positive regulation of circadian sleep/w...	29	4	1.21	0.03108
169	GO:0061041	regulation of wound healing	29	4	1.21	0.03108
170	GO:0006826	iron ion transport	17	3	0.71	0.03173
171	GO:1900425	negative regulation of defense response ...	17	3	0.71	0.03173
172	GO:0006024	glycosaminoglycan biosynthetic process	43	5	1.79	0.03231
173	GO:0006554	lysine catabolic process	43	5	1.79	0.03231
174	GO:0002225	positive regulation of antimicrobial pep...	123	10	5.13	0.03271
175	GO:0002760	positive regulation of antimicrobial hum...	123	10	5.13	0.03271
176	GO:0002922	positive regulation of humoral immune re...	123	10	5.13	0.03271
177	GO:0007498	mesoderm development	232	16	9.68	0.03352
178	GO:0045087	innate immune response	290	19	12.1	0.03455
179	GO:0034334	adherens junction maintenance	30	4	1.25	0.03472
180	GO:0050764	regulation of phagocytosis	30	4	1.25	0.03472
181	GO:0010591	regulation of lamellipodium assembly	44	5	1.84	0.03526
182	GO:0007160	cell-matrix adhesion	59	6	2.46	0.03561
183	GO:0002833	positive regulation of response to bioti...	125	10	5.22	0.03598
184	GO:0002702	positive regulation of production of mol...	126	10	5.26	0.03769
185	GO:0002683	negative regulation of immune system pro...	92	8	3.84	0.03788
186	GO:0032103	positive regulation of response to exter...	217	15	9.05	0.03808
187	GO:0009744	response to sucrose	60	6	2.5	0.03823
188	GO:0032101	regulation of response to external stimu...	394	24	16.44	0.04034
189	GO:0030203	glycosaminoglycan metabolic process	61	6	2.55	0.04098
190	GO:0009743	response to carbohydrate	77	7	3.21	0.04115
191	GO:0002699	positive regulation of immune effector p...	128	10	5.34	0.04129
192	GO:0006553	lysine metabolic process	46	5	1.92	0.04162
193	GO:0061057	peptidoglycan recognition protein signal...	46	5	1.92	0.04162
194	GO:1902743	regulation of lamellipodium organization	46	5	1.92	0.04162
195	GO:0006007	glucose catabolic process	19	3	0.79	0.04253
196	GO:0006636	unsaturated fatty acid biosynthetic proc...	19	3	0.79	0.04253
197	GO:0007599	hemostasis	19	3	0.79	0.04253
198	GO:0030497	fatty acid elongation	19	3	0.79	0.04253
199	GO:0050817	coagulation	19	3	0.79	0.04253
200	GO:0050778	positive regulation of immune response	183	13	7.64	0.04268

## Sheet: Evol_GO_RNA
	GO.ID	Term	Annotated	Significant	Expected	classicFisher
1	GO:0006508	proteolysis	982	45	23.83	9.8e-13
2	GO:0048058	compound eye corneal lens development	49	11	1.19	1.8e-08
3	GO:0040003	chitin-based cuticle development	147	11	3.57	1.8e-07
4	GO:0007601	visual perception	102	12	2.48	6.2e-06
5	GO:0032504	multicellular organism reproduction	1943	40	47.15	0.00012
6	GO:0007586	digestion	32	5	0.78	0.00037
7	GO:0006801	superoxide metabolic process	18	4	0.44	0.00046
8	GO:0055114	oxidation-reduction process	800	29	19.41	0.00086
9	GO:0006007	glucose catabolic process	19	4	0.46	0.00098
10	GO:0019367	fatty acid elongation, saturated fatty a...	10	3	0.24	0.00149
11	GO:0034626	fatty acid elongation, polyunsaturated f...	10	3	0.24	0.00149
12	GO:0006718	juvenile hormone biosynthetic process	12	3	0.29	0.00264
13	GO:0015766	disaccharide transport	40	5	0.97	0.00266
14	GO:0001666	response to hypoxia	135	8	3.28	0.00323
15	GO:0042761	very long-chain fatty acid biosynthetic ...	13	3	0.32	0.00337
16	GO:0042381	hemolymph coagulation	14	3	0.34	0.00421
17	GO:0001676	long-chain fatty acid metabolic process	30	4	0.73	0.00564
18	GO:0042632	cholesterol homeostasis	56	5	1.36	0.01128
19	GO:0006098	pentose-phosphate shunt	20	3	0.49	0.01186
20	GO:0051704	multi-organism process	2319	48	56.27	0.01427
21	GO:0034059	response to anoxia	22	3	0.53	0.01546
22	GO:0006694	steroid biosynthetic process	85	8	2.06	0.01681
23	GO:0042435	indole-containing compound biosynthetic ...	23	3	0.56	0.01746
24	GO:0042572	retinol metabolic process	23	3	0.56	0.01746
25	GO:0055085	transmembrane transport	889	19	21.57	0.02108
26	GO:0050850	positive regulation of calcium-mediated ...	10	2	0.24	0.02321
27	GO:0005991	trehalose metabolic process	10	2	0.24	0.02321
28	GO:0061059	positive regulation of peptidoglycan rec...	10	2	0.24	0.02321
29	GO:0009725	response to hormone	343	6	8.32	0.02396
30	GO:0042811	pheromone biosynthetic process	26	3	0.63	0.02431
31	GO:0007617	mating behavior	283	10	6.87	0.02664
32	GO:0002376	immune system process	919	23	22.3	0.0275
33	GO:0006939	smooth muscle contraction	11	2	0.27	0.02792
34	GO:0061060	negative regulation of peptidoglycan rec...	11	2	0.27	0.02792
35	GO:0051603	proteolysis involved in cellular protein...	388	4	9.41	0.0295
36	GO:0061564	axon development	976	6	23.68	0.03259
37	GO:0030301	cholesterol transport	12	2	0.29	0.03297
38	GO:0032496	response to lipopolysaccharide	12	2	0.29	0.03297
39	GO:0008152	metabolic process	7172	166	174.03	0.0363
40	GO:0042742	defense response to bacterium	326	11	7.91	0.0367
41	GO:0016042	lipid catabolic process	231	9	5.61	0.03693
42	GO:0006583	melanin biosynthetic process from tyrosi...	13	2	0.32	0.03835
43	GO:0006699	bile acid biosynthetic process	13	2	0.32	0.03835
44	GO:0006959	humoral immune response	276	9	6.7	0.04383
45	GO:0016998	cell wall macromolecule catabolic proces...	14	2	0.34	0.04404
46	GO:0006825	copper ion transport	14	2	0.34	0.04404
47	GO:0010171	body morphogenesis	33	3	0.8	0.04512
48	GO:0032259	methylation	212	4	5.14	0.05401
49	GO:0009253	peptidoglycan catabolic process	16	2	0.39	0.05628
50	GO:0006032	chitin catabolic process	17	2	0.41	0.06279
51	GO:0035209	pupal development	57	4	1.38	0.0636
52	GO:0001667	ameboidal-type cell migration	375	8	9.1	0.06404
53	GO:0035883	enteroendocrine cell differentiation	39	3	0.95	0.06807
54	GO:0048082	regulation of adult chitin-containing cu...	39	3	0.95	0.06807
55	GO:0009252	peptidoglycan biosynthetic process	18	2	0.44	0.06954
56	GO:0045500	sevenless signaling pathway	65	4	1.58	0.07271
57	GO:0006952	defense response	696	24	16.89	0.07475
58	GO:0006964	positive regulation of biosynthetic proc...	19	2	0.46	0.07651
59	GO:0046058	cAMP metabolic process	19	2	0.46	0.07651
60	GO:0006937	regulation of muscle contraction	19	2	0.46	0.07651
61	GO:0005975	carbohydrate metabolic process	395	14	9.58	0.0794
62	GO:0006807	nitrogen compound metabolic process	5902	108	143.21	0.08102
63	GO:0051234	establishment of localization	2704	39	65.61	0.08159
64	GO:0040007	growth	1084	13	26.3	0.08561
65	GO:0007623	circadian rhythm	486	11	11.79	0.08673
66	GO:0042743	hydrogen peroxide metabolic process	21	2	0.51	0.09107
67	GO:0097150	neuronal stem cell population maintenanc...	21	2	0.51	0.09107
68	GO:0046068	cGMP metabolic process	29	2	0.7	0.09345
69	GO:0046364	monosaccharide biosynthetic process	50	2	1.21	0.09364
70	GO:0045677	negative regulation of R7 cell different...	22	2	0.53	0.09863
71	GO:0009067	aspartate family amino acid biosynthetic...	22	2	0.53	0.09863
72	GO:0045455	ecdysteroid metabolic process	62	3	1.5	0.10633
73	GO:0046693	sperm storage	23	2	0.56	0.10636
74	GO:0050766	positive regulation of phagocytosis	23	2	0.56	0.10636
75	GO:0045824	negative regulation of innate immune res...	23	2	0.56	0.10636
76	GO:0050817	coagulation	19	4	0.46	0.11441
77	GO:0007599	hemostasis	19	4	0.46	0.11441
78	GO:0038202	TORC1 signaling	90	2	2.18	0.11608
79	GO:0006935	chemotaxis	783	5	19	0.11862
80	GO:0048052	R1/R6 cell differentiation	25	2	0.61	0.12228
81	GO:0007478	leg disc morphogenesis	114	3	2.77	0.12324
82	GO:0009888	tissue development	2384	38	57.85	0.127
83	GO:0006979	response to oxidative stress	308	10	7.47	0.134
84	GO:0048067	cuticle pigmentation	58	5	1.41	0.13563
85	GO:0048085	adult chitin-containing cuticle pigmenta...	45	4	1.09	0.13599
86	GO:0009593	detection of chemical stimulus	102	3	2.48	0.13948
87	GO:0050830	defense response to Gram-positive bacter...	83	4	2.01	0.14243
88	GO:0044281	small molecule metabolic process	1953	44	47.39	0.1447
89	GO:0050896	response to stimulus	4997	90	121.25	0.14558
90	GO:0006793	phosphorus metabolic process	1793	24	43.51	0.14994
91	GO:0035220	wing disc development	1000	20	24.27	0.15384
92	GO:0070374	positive regulation of ERK1 and ERK2 cas...	56	3	1.36	0.15431
93	GO:0009605	response to external stimulus	1949	32	47.29	0.15443
94	GO:0015695	organic cation transport	29	2	0.7	0.15563
95	GO:0045938	positive regulation of circadian sleep/w...	29	2	0.7	0.15563
96	GO:0006739	NADP metabolic process	27	4	0.66	0.15652
97	GO:0050727	regulation of inflammatory response	19	2	0.46	0.1576
98	GO:0009820	alkaloid metabolic process	21	2	0.51	0.15763
99	GO:0010811	positive regulation of cell-substrate ad...	22	2	0.53	0.15764
100	GO:0044419	interspecies interaction between organis...	63	2	1.53	0.15824
101	GO:0006631	fatty acid metabolic process	193	6	4.68	0.16417
102	GO:0007618	mating	327	14	7.93	0.17485
103	GO:0010631	epithelial cell migration	334	5	8.1	0.18115
104	GO:0030728	ovulation	32	2	0.78	0.18163
105	GO:0030148	sphingolipid biosynthetic process	32	2	0.78	0.18163
106	GO:0035073	pupariation	33	2	0.8	0.19044
107	GO:0006541	glutamine metabolic process	33	2	0.8	0.19044
108	GO:0009395	phospholipid catabolic process	33	2	0.8	0.19044
109	GO:0034754	cellular hormone metabolic process	115	10	2.79	0.19367
110	GO:0009611	response to wounding	266	10	6.45	0.19633
111	GO:0046394	carboxylic acid biosynthetic process	268	10	6.5	0.19638
112	GO:0016125	sterol metabolic process	46	3	1.12	0.19761
113	GO:0019359	nicotinamide nucleotide biosynthetic pro...	52	2	1.26	0.19845
114	GO:0060047	heart contraction	73	2	1.77	0.19882
115	GO:1901576	organic substance biosynthetic process	3549	52	86.12	0.20068
116	GO:0042221	response to chemical	2445	39	59.33	0.20595
117	GO:0051341	regulation of oxidoreductase activity	10	1	0.24	0.21789
118	GO:0050881	musculoskeletal movement	10	1	0.24	0.21789
119	GO:0035185	preblastoderm mitotic cell cycle	10	1	0.24	0.21789
120	GO:0034311	diol metabolic process	10	1	0.24	0.21789
121	GO:1903054	negative regulation of extracellular mat...	10	1	0.24	0.21789
122	GO:0045434	negative regulation of female receptivit...	10	1	0.24	0.21789
123	GO:0035079	polytene chromosome puffing	10	1	0.24	0.21789
124	GO:0032365	intracellular lipid transport	10	1	0.24	0.21789
125	GO:0045200	establishment of neuroblast polarity	10	1	0.24	0.21789
126	GO:0042574	retinal metabolic process	10	1	0.24	0.21789
127	GO:0007167	enzyme linked receptor protein signaling...	606	10	14.7	0.22247
128	GO:0016126	sterol biosynthetic process	37	2	0.9	0.22615
129	GO:0019433	triglyceride catabolic process	37	2	0.9	0.22615
130	GO:0040034	regulation of development, heterochronic	37	2	0.9	0.22615
131	GO:0017085	response to insecticide	101	4	2.45	0.22781
132	GO:0007498	mesoderm development	232	7	5.63	0.23132
133	GO:0009893	positive regulation of metabolic process	1572	21	38.14	0.23448
134	GO:0070328	triglyceride homeostasis	69	3	1.67	0.23462
135	GO:0046718	viral entry into host cell	11	1	0.27	0.23688
136	GO:0002433	immune response-regulating cell surface ...	11	1	0.27	0.23688
137	GO:0019430	removal of superoxide radicals	11	1	0.27	0.23688
138	GO:0022617	extracellular matrix disassembly	11	1	0.27	0.23688
139	GO:0010738	regulation of protein kinase A signaling	11	1	0.27	0.23688
140	GO:0070831	basement membrane assembly	11	1	0.27	0.23688
141	GO:0007569	cell aging	11	1	0.27	0.23688
142	GO:0072337	modified amino acid transport	11	1	0.27	0.23688
143	GO:0071396	cellular response to lipid	97	2	2.35	0.23781
144	GO:0006796	phosphate-containing compound metabolic ...	1787	23	43.36	0.23793
145	GO:0016063	rhodopsin biosynthetic process	39	2	0.95	0.24419
146	GO:0035007	regulation of melanization defense respo...	39	2	0.95	0.24419
147	GO:0006139	nucleobase-containing compound metabolic...	3392	33	82.31	0.25167
148	GO:0018958	phenol-containing compound metabolic pro...	200	8	4.85	0.25317
149	GO:0048598	embryonic morphogenesis	672	8	16.31	0.25326
150	GO:0042416	dopamine biosynthetic process	12	1	0.29	0.25542
151	GO:1902774	late endosome to lysosome transport	12	1	0.29	0.25542
152	GO:0046701	insecticide catabolic process	12	1	0.29	0.25542
153	GO:0007295	growth of a germarium-derived egg chambe...	12	1	0.29	0.25542
154	GO:0008637	apoptotic mitochondrial changes	12	1	0.29	0.25542
155	GO:0010797	regulation of multivesicular body size i...	12	1	0.29	0.25542
156	GO:0036158	outer dynein arm assembly	12	1	0.29	0.25542
157	GO:0046656	folic acid biosynthetic process	12	1	0.29	0.25542
158	GO:0001661	conditioned taste aversion	12	1	0.29	0.25542
159	GO:0008272	sulfate transport	12	1	0.29	0.25542
160	GO:0018216	peptidyl-arginine methylation	12	1	0.29	0.25542
161	GO:0032107	regulation of response to nutrient level...	12	1	0.29	0.25542
162	GO:0050728	negative regulation of inflammatory resp...	12	1	0.29	0.25542
163	GO:0044249	cellular biosynthetic process	3523	50	85.49	0.25776
164	GO:0034605	cellular response to heat	41	2	0.99	0.26229
165	GO:0040040	thermosensory behavior	41	2	0.99	0.26229
166	GO:2000249	regulation of actin cytoskeleton reorgan...	13	1	0.32	0.27351
167	GO:1903292	protein localization to Golgi membrane	13	1	0.32	0.27351
168	GO:0007285	primary spermatocyte growth	13	1	0.32	0.27351
169	GO:0035320	imaginal disc-derived wing hair site sel...	13	1	0.32	0.27351
170	GO:0040018	positive regulation of multicellular org...	75	3	1.82	0.27389
171	GO:0015696	ammonium transport	43	2	1.04	0.2804
172	GO:0035070	salivary gland histolysis	134	5	3.25	0.29006
173	GO:0008078	mesodermal cell migration	38	2	0.92	0.29074
174	GO:0019674	NAD metabolic process	14	1	0.34	0.29116
175	GO:0006769	nicotinamide metabolic process	14	1	0.34	0.29116
176	GO:0033143	regulation of intracellular steroid horm...	14	1	0.34	0.29116
177	GO:0048626	myoblast fate specification	14	1	0.34	0.29116
178	GO:0035298	regulation of Malpighian tubule size	14	1	0.34	0.29116
179	GO:0051125	regulation of actin nucleation	14	1	0.34	0.29116
180	GO:0007296	vitellogenesis	14	1	0.34	0.29116
181	GO:0042908	xenobiotic transport	14	1	0.34	0.29116
182	GO:0001818	negative regulation of cytokine producti...	14	1	0.34	0.29116
183	GO:0046689	response to mercury ion	14	1	0.34	0.29116
184	GO:0001306	age-dependent response to oxidative stre...	14	1	0.34	0.29116
185	GO:0008062	eclosion rhythm	14	1	0.34	0.29116
186	GO:0035626	juvenile hormone mediated signaling path...	14	1	0.34	0.29116
187	GO:0008202	steroid metabolic process	128	11	3.11	0.30064
188	GO:0051173	positive regulation of nitrogen compound...	1381	18	33.51	0.30071
189	GO:0007613	memory	306	7	7.43	0.30375
190	GO:0042439	ethanolamine-containing compound metabol...	15	1	0.36	0.30838
191	GO:1902036	regulation of hematopoietic stem cell di...	15	1	0.36	0.30838
192	GO:0001954	positive regulation of cell-matrix adhes...	15	1	0.36	0.30838
193	GO:0006941	striated muscle contraction	15	1	0.36	0.30838
194	GO:0090158	endoplasmic reticulum membrane organizat...	15	1	0.36	0.30838
195	GO:0005982	starch metabolic process	15	1	0.36	0.30838
196	GO:0015976	carbon utilization	15	1	0.36	0.30838
197	GO:0043170	macromolecule metabolic process	5059	89	122.76	0.31528
198	GO:0071704	organic substance metabolic process	6583	139	159.74	0.32133
199	GO:0046692	sperm competition	39	3	0.95	0.32361
200	GO:1903146	regulation of autophagy of mitochondrion	16	1	0.39	0.32519

## Sheet: Gained_GO
	GO.ID	Term	Annotated	Significant	Expected	classicFisher
1	GO:0055114	oxidation-reduction process	650	10	2.96	0.00052
2	GO:0035220	wing disc development	877	7	3.99	0.0013
3	GO:0048058	compound eye corneal lens development	49	3	0.22	0.0014
4	GO:0001666	response to hypoxia	122	4	0.56	0.0022
5	GO:0007601	visual perception	86	3	0.39	0.0069
6	GO:0006935	chemotaxis	740	3	3.37	0.00965
7	GO:0051704	multi-organism process	1934	13	8.81	0.00991
8	GO:0042221	response to chemical	2136	15	9.73	0.01861
9	GO:0008643	carbohydrate transport	49	2	0.22	0.03946
10	GO:0007618	mating	298	4	1.36	0.04277
11	GO:0042593	glucose homeostasis	74	2	0.34	0.04446
12	GO:0035079	polytene chromosome puffing	10	1	0.05	0.04463
13	GO:0045434	negative regulation of female receptivit...	10	1	0.05	0.04463
14	GO:0006718	juvenile hormone biosynthetic process	11	1	0.05	0.04899
15	GO:0050848	regulation of calcium-mediated signaling	11	1	0.05	0.04899
16	GO:1902774	late endosome to lysosome transport	11	1	0.05	0.04899
17	GO:0017143	insecticide metabolic process	11	1	0.05	0.04899
18	GO:1901576	organic substance biosynthetic process	2791	7	12.71	0.05163
19	GO:0042178	xenobiotic catabolic process	12	1	0.05	0.05332
20	GO:0008272	sulfate transport	12	1	0.05	0.05332
21	GO:1903292	protein localization to Golgi membrane	13	1	0.06	0.05764
22	GO:0015976	carbon utilization	13	1	0.06	0.05764
23	GO:0006801	superoxide metabolic process	13	1	0.06	0.05764
24	GO:0016998	cell wall macromolecule catabolic proces...	14	1	0.06	0.06193
25	GO:0006937	regulation of muscle contraction	14	1	0.06	0.06193
26	GO:0090158	endoplasmic reticulum membrane organizat...	14	1	0.06	0.06193
27	GO:0070286	axonemal dynein complex assembly	15	1	0.07	0.06621
28	GO:0006032	chitin catabolic process	15	1	0.07	0.06621
29	GO:1902036	regulation of hematopoietic stem cell di...	15	1	0.07	0.06621
30	GO:0070861	regulation of protein exit from endoplas...	16	1	0.07	0.07047
31	GO:0007539	primary sex determination, soma	16	1	0.07	0.07047
32	GO:0006182	cGMP biosynthetic process	17	1	0.08	0.07471
33	GO:0042742	defense response to bacterium	292	4	1.33	0.07879
34	GO:0060628	regulation of ER to Golgi vesicle-mediat...	18	1	0.08	0.07893
35	GO:1990386	mitotic cleavage furrow ingression	18	1	0.08	0.07893
36	GO:0042743	hydrogen peroxide metabolic process	18	1	0.08	0.07893
37	GO:0009888	tissue development	1933	10	8.8	0.07951
38	GO:0006144	purine nucleobase metabolic process	104	2	0.47	0.08101
39	GO:0097150	neuronal stem cell population maintenanc...	19	1	0.09	0.08313
40	GO:0046693	sperm storage	19	1	0.09	0.08313
41	GO:0021551	central nervous system morphogenesis	20	1	0.09	0.08732
42	GO:0045840	positive regulation of mitotic nuclear d...	22	1	0.1	0.09563
43	GO:0033363	secretory granule organization	22	1	0.1	0.09563
44	GO:0042572	retinol metabolic process	22	1	0.1	0.09563
45	GO:0044249	cellular biosynthetic process	2766	8	12.59	0.098
46	GO:0051188	cofactor biosynthetic process	141	2	0.64	0.09867
47	GO:0019934	cGMP-mediated signaling	23	1	0.1	0.09975
48	GO:0046680	response to DDT	23	1	0.1	0.09975
49	GO:0050878	regulation of body fluid levels	24	1	0.11	0.10386
50	GO:0006471	protein ADP-ribosylation	24	1	0.11	0.10386
51	GO:0048052	R1/R6 cell differentiation	25	1	0.11	0.10795
52	GO:0032011	ARF protein signal transduction	25	1	0.11	0.10795
53	GO:0090304	nucleic acid metabolic process	2223	3	10.12	0.10878
54	GO:0046039	GTP metabolic process	27	1	0.12	0.11608
55	GO:0007520	myoblast fusion	129	2	0.59	0.11645
56	GO:0030334	regulation of cell migration	132	2	0.6	0.12093
57	GO:0030728	ovulation	29	1	0.13	0.12414
58	GO:0071361	cellular response to ethanol	29	1	0.13	0.12414
59	GO:0009395	phospholipid catabolic process	30	1	0.14	0.12814
60	GO:0002052	positive regulation of neuroblast prolif...	30	1	0.14	0.12814
61	GO:0006308	DNA catabolic process	30	1	0.14	0.12814
62	GO:0099054	presynapse assembly	33	1	0.15	0.14003
63	GO:0098754	detoxification	33	1	0.15	0.14003
64	GO:0007366	periodic partitioning by pair rule gene	34	1	0.15	0.14396
65	GO:0034976	response to endoplasmic reticulum stress	148	2	0.67	0.14555
66	GO:0048682	sprouting of injured axon	35	1	0.16	0.14788
67	GO:0034605	cellular response to heat	36	1	0.16	0.15177
68	GO:0016063	rhodopsin biosynthetic process	38	1	0.17	0.15951
69	GO:0009611	response to wounding	238	3	1.08	0.16299
70	GO:0002385	mucosal immune response	39	1	0.18	0.16335
71	GO:0015766	disaccharide transport	40	1	0.18	0.16718
72	GO:0001101	response to acid chemical	40	1	0.18	0.16718
73	GO:0048513	animal organ development	2236	13	10.18	0.16869
74	GO:0007018	microtubule-based movement	243	2	1.11	0.17068
75	GO:0007549	dosage compensation	41	1	0.19	0.17099
76	GO:0035290	trunk segmentation	41	1	0.19	0.17099
77	GO:0090277	positive regulation of peptide hormone s...	42	1	0.19	0.17478
78	GO:0006096	glycolytic process	42	1	0.19	0.17478
79	GO:0006631	fatty acid metabolic process	168	2	0.76	0.17764
80	GO:0048518	positive regulation of biological proces...	2523	6	11.49	0.18572
81	GO:1904801	positive regulation of neuron remodeling	45	1	0.2	0.18605
82	GO:0006094	gluconeogenesis	45	1	0.2	0.18605
83	GO:0045196	establishment or maintenance of neurobla...	46	1	0.21	0.18978
84	GO:0035289	posterior head segmentation	46	1	0.21	0.18978
85	GO:0009636	response to toxic substance	346	5	1.58	0.19223
86	GO:0033227	dsRNA transport	47	1	0.21	0.19348
87	GO:0006952	defense response	570	7	2.6	0.20053
88	GO:0007187	G protein-coupled receptor signaling pat...	184	2	0.84	0.20406
89	GO:0032501	multicellular organismal process	4679	21	21.3	0.2261
90	GO:0043001	Golgi to plasma membrane protein transpo...	58	1	0.26	0.23319
91	GO:0009744	response to sucrose	60	1	0.27	0.24021
92	GO:0007525	somatic muscle development	207	2	0.94	0.24276
93	GO:0006959	humoral immune response	209	2	0.95	0.24615
94	GO:0048812	neuron projection morphogenesis	1083	3	4.93	0.25142
95	GO:0017085	response to insecticide	92	2	0.42	0.25603
96	GO:0051179	localization	2956	9	13.46	0.2588
97	GO:0050830	defense response to Gram-positive bacter...	67	1	0.31	0.26426
98	GO:0010038	response to metal ion	67	1	0.31	0.26426
99	GO:0090305	nucleic acid phosphodiester bond hydroly...	68	1	0.31	0.26763
100	GO:0008089	anterograde axonal transport	68	1	0.31	0.26763

## Sheet: Env_DNAme_GO
GO.ID	Term	Annotated	Significant	Expected	classicFisher	Interesting
GO:0051093	negative regulation of developmental pro...	173	82	58.84	3.3e-05	1
GO:0048082	regulation of adult chitin-containing cu...	7	7	2.38	0.00052
GO:0007411	axon guidance	165	70	56.12	0.00112
GO:2001233	regulation of apoptotic signaling pathwa...	32	18	10.88	0.00151	1
GO:0048523	negative regulation of cellular process	840	326	285.71	0.00188
GO:0008543	fibroblast growth factor receptor signal...	14	11	4.76	0.00192	1
GO:0002385	mucosal immune response	13	10	4.42	0.00193	1
GO:0045926	negative regulation of growth	80	40	27.21	0.00211	1
GO:0043170	macromolecule metabolic process	2199	772	747.95	0.00212	1
GO:0007312	oocyte nucleus migration involved in ooc...	8	7	2.72	0.00293
GO:0070371	ERK1 and ERK2 cascade	23	8	7.82	0.003
GO:0030162	regulation of proteolysis	134	65	45.58	0.00346
GO:0007080	mitotic metaphase plate congression	13	9	4.42	0.00389
GO:0051171	regulation of nitrogen compound metaboli...	1107	424	376.53	0.00422
GO:0007257	activation of JUN kinase activity	5	5	1.7	0.00453
GO:0060213	positive regulation of nuclear-transcrib...	5	5	1.7	0.00453
GO:0051607	defense response to virus	28	18	9.52	0.00459
GO:0045500	sevenless signaling pathway	20	13	6.8	0.00467
GO:0042461	photoreceptor cell development	95	35	32.31	0.00478
GO:0051241	negative regulation of multicellular org...	169	76	57.48	0.00545
GO:0031329	regulation of cellular catabolic process	202	92	68.71	0.00756
GO:0038066	p38MAPK cascade	15	9	5.1	0.00762
GO:0071276	cellular response to cadmium ion	7	6	2.38	0.00763
GO:0071243	cellular response to arsenic-containing ...	7	6	2.38	0.00763
GO:0045478	fusome organization	7	6	2.38	0.00763
GO:0022900	electron transport chain	54	15	18.37	0.00788
GO:0018193	peptidyl-amino acid modification	266	108	90.48	0.0086
GO:0007095	mitotic G2 DNA damage checkpoint	17	11	5.78	0.00933
GO:0006914	autophagy	185	72	62.92	0.01157	1
GO:0006144	purine nucleobase metabolic process	35	20	11.9	0.0117
GO:0090263	positive regulation of canonical Wnt sig...	33	18	11.22	0.01185
GO:0003002	regionalization	300	125	102.04	0.01315
GO:0032786	positive regulation of DNA-templated tra...	24	14	8.16	0.01319
GO:0032233	positive regulation of actin filament bu...	11	7	3.74	0.01331
GO:0034769	basement membrane disassembly	4	4	1.36	0.01334
GO:0051289	protein homotetramerization	4	4	1.36	0.01334
GO:0007402	ganglion mother cell fate determination	4	4	1.36	0.01334
GO:0018230	peptidyl-L-cysteine S-palmitoylation	4	4	1.36	0.01334
GO:0045886	negative regulation of synaptic growth a...	31	17	10.54	0.0134
GO:0032436	positive regulation of proteasomal ubiqu...	38	20	12.93	0.01343
GO:0048190	wing disc dorsal/ventral pattern formati...	27	15	9.18	0.01711
GO:0080090	regulation of primary metabolic process	1120	427	380.95	0.01718
GO:0051173	positive regulation of nitrogen compound...	505	195	171.77	0.01886
GO:0043966	histone H3 acetylation	37	20	12.58	0.01904	1
GO:0001751	compound eye photoreceptor cell differen...	139	58	47.28	0.01906
GO:0006687	glycosphingolipid metabolic process	11	8	3.74	0.01939
GO:0016239	positive regulation of macroautophagy	20	11	6.8	0.01939
GO:0007140	male meiotic nuclear division	91	35	30.95	0.01943
GO:0014706	striated muscle tissue development	20	10	6.8	0.01947
GO:0043652	engulfment of apoptotic cell	6	5	2.04	0.01948
GO:0031991	regulation of actomyosin contractile rin...	6	5	2.04	0.01948
GO:0007455	eye-antennal disc morphogenesis	25	14	8.5	0.01968
GO:0007309	oocyte axis specification	104	55	35.37	0.02022
GO:0045087	innate immune response	55	26	18.71	0.02075
GO:0031325	positive regulation of cellular metaboli...	542	206	184.35	0.02082
GO:0034198	cellular response to amino acid starvati...	8	6	2.72	0.02171
GO:0046692	sperm competition	8	6	2.72	0.02171
GO:0015012	heparan sulfate proteoglycan biosyntheti...	14	8	4.76	0.02172
GO:0043967	histone H4 acetylation	17	8	5.78	0.02181
GO:0007284	spermatogonial cell division	10	7	3.4	0.02193
GO:0060541	respiratory system development	59	22	20.07	0.02211
GO:0016567	protein ubiquitination	161	66	54.76	0.02283
GO:0032880	regulation of protein localization	109	42	37.07	0.02458
GO:0007476	imaginal disc-derived wing morphogenesis	187	78	63.6	0.02467
GO:0031935	regulation of chromatin silencing	38	17	12.93	0.02473
GO:0009953	dorsal/ventral pattern formation	85	46	28.91	0.0255
GO:0000398	mRNA splicing	165	64	56.12	0.02818
GO:0008355	olfactory learning	26	14	8.84	0.03094
GO:0035331	negative regulation of hippo signaling	17	10	5.78	0.03111
GO:0045879	negative regulation of smoothened signal...	58	27	19.73	0.03114
GO:0007629	flight behavior	31	16	10.54	0.03203
GO:0031647	regulation of protein stability	69	27	23.47	0.03251
GO:0048583	regulation of response to stimulus	647	259	220.07	0.03296
GO:0030178	negative regulation of Wnt signaling pat...	44	24	14.97	0.03385
GO:0007526	larval somatic muscle development	15	9	5.1	0.03483
GO:0045793	positive regulation of cell size	41	20	13.95	0.03502
GO:0070868	heterochromatin organization involved in...	30	16	10.2	0.03642
GO:0031145	anaphase-promoting complex-dependent cat...	29	15	9.86	0.0366
GO:0090090	negative regulation of canonical Wnt sig...	29	15	9.86	0.0366
GO:0007097	nuclear migration	49	28	16.67	0.03697
GO:0006915	apoptotic process	204	81	69.39	0.03714
GO:0007173	epidermal growth factor receptor signali...	47	22	15.99	0.0383
GO:0060810	intracellular mRNA localization involved...	61	28	20.75	0.03875
GO:0045861	negative regulation of proteolysis	24	14	8.16	0.0389
GO:0008608	attachment of spindle microtubules to ki...	9	6	3.06	0.03919
GO:0032785	negative regulation of DNA-templated tra...	8	5	2.72	0.03925
GO:1901694	positive regulation of compound eye reti...	3	3	1.02	0.03928
GO:0032049	cardiolipin biosynthetic process	3	3	1.02	0.03928
GO:0090522	vesicle tethering involved in exocytosis	3	3	1.02	0.03928
GO:0030579	ubiquitin-dependent SMAD protein catabol...	3	3	1.02	0.03928
GO:0036066	protein O-linked fucosylation	3	3	1.02	0.03928
GO:0045332	phospholipid translocation	3	3	1.02	0.03928
GO:0031535	plus-end directed microtubule sliding	3	3	1.02	0.03928
GO:1904886	beta-catenin destruction complex disasse...	3	3	1.02	0.03928
GO:0017038	protein import	57	21	19.39	0.03932
GO:0007619	courtship behavior	21	4	7.14	0.0398
GO:0044237	cellular metabolic process	2507	881	852.71	0.04052
GO:0006355	regulation of transcription	548	214	186.39	0.04141
GO:0015991	ATP hydrolysis coupled proton transport	11	7	3.74	0.04281
GO:0010604	positive regulation of macromolecule met...	522	200	177.55	0.04367
GO:0065007	biological regulation	2114	777	719.04	0.04385
GO:0010468	regulation of gene expression	887	341	301.7	0.04461
GO:1901215	negative regulation of neuron death	29	16	9.86	0.04593
GO:0007100	mitotic centrosome separation	11	7	3.74	0.04648
GO:0030174	regulation of DNA-dependent DNA replicat...	9	6	3.06	0.04654
GO:0033314	mitotic DNA replication checkpoint	9	6	3.06	0.04654
GO:0007315	pole plasm assembly	65	30	22.11	0.0482
GO:0009060	aerobic respiration	32	14	10.88	0.04847
GO:0006513	protein monoubiquitination	10	6	3.4	0.04854
GO:0032483	regulation of Rab protein signal transdu...	5	4	1.7	0.04859
GO:0032435	negative regulation of proteasomal ubiqu...	5	4	1.7	0.04859
GO:0040034	regulation of development	5	4	1.7	0.04859
GO:0035006	melanization defense response	29	12	9.86	0.04861
GO:0030010	establishment of cell polarity	41	18	13.95	0.04888
GO:0046823	negative regulation of nucleocytoplasmic...	15	9	5.1	0.04891
GO:0050790	regulation of catalytic activity	233	82	79.25	0.0491
GO:0008103	oocyte microtubule cytoskeleton polariza...	18	10	6.12	0.04911
GO:0008542	visual learning	7	5	2.38	0.04913
GO:0010975	regulation of neuron projection developm...	94	27	31.97	0.04971
GO:0031323	regulation of cellular metabolic process	1174	447	399.32	0.05103
GO:0006342	chromatin silencing	86	41	29.25	0.05543
GO:0007178	transmembrane receptor protein serine/th...	46	20	15.65	0.05585
GO:0006807	nitrogen compound metabolic process	2372	828	806.79	0.0564
GO:0002009	morphogenesis of an epithelium	374	142	127.21	0.05896
GO:0008285	negative regulation of cell proliferatio...	73	31	24.83	0.05908
GO:0050688	regulation of defense response to virus	14	8	4.76	0.06406
GO:0048522	positive regulation of cellular process	953	373	324.15	0.06618
GO:0006338	chromatin remodeling	105	43	35.71	0.06645
GO:0009887	animal organ morphogenesis	443	177	150.68	0.06657
GO:0006511	ubiquitin-dependent protein catabolic pr...	204	88	69.39	0.06713
GO:0009987	cellular process	3239	1123	1101.69	0.0698
GO:0007059	chromosome segregation	155	61	52.72	0.07101
GO:0009069	serine family amino acid metabolic proce...	126	48	42.86	0.0773
GO:0050793	regulation of developmental process	538	198	182.99	0.0789
GO:0007623	circadian rhythm	118	46	40.14	0.07927
GO:0007409	axonogenesis	246	102	83.67	0.08114
GO:0045931	positive regulation of mitotic cell cycl...	47	22	15.99	0.08303
GO:0030206	chondroitin sulfate biosynthetic process	10	6	3.4	0.08344
GO:0046427	positive regulation of JAK-STAT cascade	10	6	3.4	0.08344
GO:0045842	positive regulation of mitotic metaphase...	10	6	3.4	0.08344
GO:0048024	regulation of mRNA splicing	55	21	18.71	0.08353
GO:0035206	regulation of hemocyte proliferation	18	10	6.12	0.0839
GO:0008293	torso signaling pathway	17	9	5.78	0.08417
GO:0010628	positive regulation of gene expression	305	112	103.74	0.08529
GO:0009966	regulation of signal transduction	545	220	185.37	0.08632
GO:0046843	dorsal appendage formation	37	17	12.58	0.08789
GO:0008354	germ cell migration	24	12	8.16	0.08871
GO:2000331	regulation of terminal button organizati...	22	11	7.48	0.08887
GO:0043065	positive regulation of apoptotic process	65	28	22.11	0.08908
GO:0045880	positive regulation of smoothened signal...	27	13	9.18	0.0902
GO:0007314	oocyte anterior/posterior axis specifica...	76	36	25.85	0.09237
GO:0044238	primary metabolic process	2442	854	830.6	0.09246
GO:0071390	cellular response to ecdysone	23	11	7.82	0.09456
GO:0007601	visual perception	13	7	4.42	0.09474
GO:1905515	non-motile cilium assembly	8	5	2.72	0.09484
GO:0007395	dorsal closure	8	5	2.72	0.09484
GO:0001732	formation of cytoplasmic translation ini...	8	5	2.72	0.09484
GO:0051865	protein autoubiquitination	8	5	2.72	0.09484
GO:0045751	negative regulation of Toll signaling pa...	8	5	2.72	0.09484
GO:0006334	nucleosome assembly	21	12	7.14	0.09663
GO:0010592	positive regulation of lamellipodium ass...	15	8	5.1	0.09746
GO:0007528	neuromuscular junction development	150	63	51.02	0.09821
GO:0008344	adult locomotory behavior	64	32	21.77	0.09875
GO:0043524	negative regulation of neuron apoptotic ...	20	10	6.8	0.10277
GO:0032968	positive regulation of transcription elo...	20	10	6.8	0.10277
GO:0048010	vascular endothelial growth factor recep...	25	12	8.5	0.10386
GO:0030031	cell projection assembly	86	34	29.25	0.10595
GO:0009636	response to toxic substance	79	31	26.87	0.10614
GO:0016578	histone deubiquitination	9	6	3.06	0.10651
GO:0006336	DNA replication-independent nucleosome a...	6	4	2.04	0.1068
GO:0045463	R8 cell development	6	4	2.04	0.1068
GO:0045470	R8 cell-mediated photoreceptor organizat...	6	4	2.04	0.1068
GO:0034975	protein folding in endoplasmic reticulum	6	4	2.04	0.1068
GO:0007561	imaginal disc eversion	6	4	2.04	0.1068
GO:0000463	maturation of LSU-rRNA from tricistronic...	6	4	2.04	0.1068
GO:0033119	negative regulation of RNA splicing	11	5	3.74	0.107
GO:0009886	post-embryonic animal morphogenesis	322	128	109.52	0.11196
GO:0006955	immune response	111	55	37.75	0.11243
GO:0048592	eye morphogenesis	189	81	64.28	0.11296
GO:0071310	cellular response to organic substance	155	64	52.72	0.1136
GO:0006383	transcription by RNA polymerase III	24	8	8.16	0.11447
GO:0070302	regulation of stress-activated protein k...	77	33	26.19	0.11453
GO:0007224	smoothened signaling pathway	82	37	27.89	0.11511
GO:0050777	negative regulation of immune response	11	7	3.74	0.11525
GO:0007354	zygotic determination of anterior/poster...	20	10	6.8	0.11526
GO:0060560	developmental growth involved in morphog...	62	24	21.09	0.11531
GO:0051298	centrosome duplication	22	10	7.48	0.11539
GO:0051016	barbed-end actin filament capping	3	3	1.02	0.1155
GO:0006310	DNA recombination	72	22	24.49	0.11553
GO:1905818	regulation of chromosome separation	33	13	11.22	0.11553
GO:0048608	reproductive structure development	39	15	13.27	0.11554
GO:0035999	tetrahydrofolate interconversion	2	2	0.68	0.11563
GO:0010898	positive regulation of triglyceride cata...	2	2	0.68	0.11563
GO:0038001	paracrine signaling	2	2	0.68	0.11563
GO:0007079	mitotic chromosome movement towards spin...	2	2	0.68	0.11563
GO:1900407	regulation of cellular response to oxida...	2	2	0.68	0.11563
GO:0071422	succinate transmembrane transport	2	2	0.68	0.11563
GO:0071423	malate transmembrane transport	2	2	0.68	0.11563
GO:0016080	synaptic vesicle targeting	2	2	0.68	0.11563
GO:0008315	G2/MI transition of meiotic cell cycle	2	2	0.68	0.11563
GO:0035074	pupation	2	2	0.68	0.11563
GO:0045041	protein import into mitochondrial interm...	2	2	0.68	0.11563
GO:0007344	pronuclear fusion	2	2	0.68	0.11563
GO:0032790	ribosome disassembly	2	2	0.68	0.11563
GO:0061781	mitotic cohesin unloading	2	2	0.68	0.11563
GO:0002814	negative regulation of biosynthetic proc...	2	2	0.68	0.11563
GO:0097298	regulation of nucleus size	2	2	0.68	0.11563
GO:0006166	purine ribonucleoside salvage	2	2	0.68	0.11563
GO:0097240	chromosome attachment to the nuclear env...	2	2	0.68	0.11563
GO:0006177	GMP biosynthetic process	2	2	0.68	0.11563
GO:0120080	negative regulation of microfilament mot...	2	2	0.68	0.11563
GO:0031887	lipid droplet transport along microtubul...	2	2	0.68	0.11563
GO:0006104	succinyl-CoA metabolic process	2	2	0.68	0.11563
GO:0120009	intermembrane lipid transfer	2	2	0.68	0.11563
GO:1904766	negative regulation of macroautophagy by...	2	2	0.68	0.11563
GO:0035162	embryonic hemopoiesis	2	2	0.68	0.11563
GO:2000786	positive regulation of autophagosome ass...	2	2	0.68	0.11563
GO:2000579	positive regulation of ATP-dependent mic...	2	2	0.68	0.11563
GO:0045724	positive regulation of cilium assembly	2	2	0.68	0.11563
GO:0015709	thiosulfate transport	2	2	0.68	0.11563
GO:0045850	positive regulation of nurse cell apopto...	2	2	0.68	0.11563
GO:0009437	carnitine metabolic process	2	2	0.68	0.11563
GO:0000492	box C/D snoRNP assembly	2	2	0.68	0.11563
GO:0045804	negative regulation of eclosion	2	2	0.68	0.11563
GO:0014019	neuroblast development	2	2	0.68	0.11563
GO:1901216	positive regulation of neuron death	8	4	2.72	0.11563
GO:0003014	renal system process	6	3	2.04	0.1157
GO:0048104	establishment of body hair or bristle pl...	6	3	2.04	0.1157
GO:0042048	olfactory behavior	30	17	10.2	0.11575
GO:0035214	eye-antennal disc development	32	17	10.88	0.11593
GO:0097193	intrinsic apoptotic signaling pathway	51	23	17.35	0.11605
GO:0043281	regulation of cysteine-type endopeptidas...	27	8	9.18	0.11612
GO:0007306	eggshell chorion assembly	56	24	19.05	0.11623
GO:0000187	activation of MAPK activity	9	8	3.06	0.11625
GO:0001667	ameboidal-type cell migration	103	39	35.03	0.11648
GO:0048135	female germ-line cyst formation	27	12	9.18	0.11681
GO:0098693	regulation of synaptic vesicle cycle	10	6	3.4	0.11687
GO:0007141	male meiosis I	6	4	2.04	0.11703
GO:0061060	negative regulation of peptidoglycan rec...	4	3	1.36	0.11712
GO:0030721	spectrosome organization	4	3	1.36	0.11712
GO:0061332	Malpighian tubule bud morphogenesis	4	3	1.36	0.11712
GO:0006013	mannose metabolic process	4	3	1.36	0.11712
GO:0006000	fructose metabolic process	4	3	1.36	0.11712
GO:0046011	regulation of oskar mRNA translation	4	3	1.36	0.11712
GO:0001746	Bolwig's organ morphogenesis	4	3	1.36	0.11712
GO:0098725	symmetric cell division	4	3	1.36	0.11712
GO:0007289	spermatid nucleus differentiation	15	6	5.1	0.11731
GO:0016322	neuron remodeling	64	23	21.77	0.11734
GO:0007166	cell surface receptor signaling pathway	427	177	145.24	0.11748
GO:0002225	positive regulation of antimicrobial pep...	29	16	9.86	0.11749
GO:0035218	leg disc development	26	6	8.84	0.11831
GO:0001737	establishment of imaginal disc-derived w...	18	9	6.12	0.11923
GO:0050769	positive regulation of neurogenesis	99	27	33.67	0.11937
GO:0010769	regulation of cell morphogenesis involve...	75	18	25.51	0.11959
GO:0035167	larval lymph gland hemopoiesis	42	16	14.29	0.11985
GO:0007017	microtubule-based process	330	125	112.24	0.12698
GO:0035329	hippo signaling	34	18	11.56	0.13029
GO:0007219	Notch signaling pathway	136	52	46.26	0.13055
GO:0072089	stem cell proliferation	105	40	35.71	0.13124
GO:0008356	asymmetric cell division	85	32	28.91	0.1318
GO:0001178	regulation of transcriptional start site...	11	6	3.74	0.1322
GO:0007288	sperm axoneme assembly	11	6	3.74	0.1322
GO:0040040	thermosensory behavior	11	6	3.74	0.1322
GO:1902692	regulation of neuroblast proliferation	49	18	16.67	0.13262
GO:0007165	signal transduction	788	305	268.02	0.13331
GO:0022603	regulation of anatomical structure morph...	200	63	68.03	0.1357
GO:0055059	asymmetric neuroblast division	51	20	17.35	0.13586
GO:0007155	cell adhesion	84	31	28.57	0.13601
GO:0061057	peptidoglycan recognition protein signal...	20	11	6.8	0.13792
GO:0001654	eye development	268	105	91.16	0.14095
GO:0051704	multi-organism process	718	272	244.21	0.14429
GO:0007317	regulation of pole plasm oskar mRNA loca...	31	14	10.54	0.14963
GO:0016579	protein deubiquitination	35	18	11.9	0.15368
GO:0060968	regulation of gene silencing	60	25	20.41	0.15397
GO:0042771	intrinsic apoptotic signaling pathway in...	22	11	7.48	0.15448
GO:0007020	microtubule nucleation	10	6	3.4	0.15491
GO:0071481	cellular response to X-ray	9	5	3.06	0.15521
GO:0048803	imaginal disc-derived male genitalia mor...	9	5	3.06	0.15521
GO:0030838	positive regulation of actin filament po...	21	9	7.14	0.15525
GO:0030431	sleep	32	10	10.88	0.15652
GO:0008088	axo-dendritic transport	74	25	25.17	0.15832
GO:0045451	pole plasm oskar mRNA localization	50	23	17.01	0.15859
GO:0032268	regulation of cellular protein metabolic...	495	185	168.37	0.1587
GO:0007088	regulation of mitotic nuclear division	61	24	20.75	0.16043
GO:0050767	regulation of neurogenesis	248	89	84.35	0.16162
GO:0035072	ecdysone-mediated induction of salivary ...	14	7	4.76	0.16245

## Sheet: Evol_DNAme_GO
GO.ID	Term	Annotated	Significant	Expected	classicFisher	Interesting
GO:0007420	brain development	50	28	17.54	0.00034	1
GO:0007476	imaginal disc-derived wing morphogenesis	187	87	65.59	0.0004
GO:0007552	metamorphosis	332	146	116.45	0.00059
GO:0065007	biological regulation	2114	802	741.51	0.00068
GO:0080090	regulation of primary metabolic process	1120	441	392.85	0.00071	1
GO:0046580	negative regulation of Ras protein signa...	15	11	5.26	0.00283
GO:0048707	instar larval or pupal morphogenesis	317	137	111.19	0.00315
GO:0002164	larval development	116	50	40.69	0.00349	1
GO:0007411	axon guidance	165	81	57.88	0.00359	1
GO:0007097	nuclear migration	49	26	17.19	0.00378
GO:0050793	regulation of developmental process	538	223	188.71	0.00392
GO:0031325	positive regulation of cellular metaboli...	542	228	190.11	0.00407
GO:0048522	positive regulation of cellular process	953	401	334.28	0.00533
GO:0009887	animal organ morphogenesis	443	186	155.39	0.00667	1
GO:0030036	actin cytoskeleton organization	188	86	65.94	0.00754	1
GO:0031532	actin cytoskeleton reorganization	16	12	5.61	0.00894
GO:0051173	positive regulation of nitrogen compound...	505	207	177.13	0.0096
GO:0045859	regulation of protein kinase activity	74	35	25.96	0.01214
GO:0051294	establishment of spindle orientation	14	10	4.91	0.01258
GO:0009069	serine family amino acid metabolic proce...	126	57	44.2	0.01404
GO:0051129	negative regulation of cellular componen...	106	48	37.18	0.01467
GO:0048565	digestive tract development	40	21	14.03	0.01487	1
GO:0048789	cytoskeletal matrix organization at acti...	4	4	1.4	0.01509
GO:0051171	regulation of nitrogen compound metaboli...	1107	438	388.29	0.01539
GO:0048666	neuron development	445	200	156.09	0.01636
GO:0035011	melanotic encapsulation of foreign targe...	24	14	8.42	0.01644
GO:0010468	regulation of gene expression	887	347	311.13	0.0172	1
GO:0051642	centrosome localization	22	13	7.72	0.018
GO:0042127	regulation of cell proliferation	150	71	52.61	0.01943
GO:0030031	cell projection assembly	86	34	30.17	0.02237
GO:0061357	positive regulation of Wnt protein secre...	6	5	2.1	0.02245
GO:0046331	lateral inhibition	6	5	2.1	0.02245
GO:0042683	negative regulation of compound eye cone...	6	5	2.1	0.02245
GO:0007178	transmembrane receptor protein serine/th...	46	21	16.14	0.02289
GO:0010033	response to organic substance	279	109	97.86	0.02343
GO:0050807	regulation of synapse organization	154	70	54.02	0.02401
GO:0034728	nucleosome organization	70	30	24.55	0.02428	1
GO:0045167	asymmetric protein localization involved...	15	10	5.26	0.02438
GO:0042308	negative regulation of protein import in...	8	6	2.81	0.02547
GO:0030706	germarium-derived oocyte differentiation	12	8	4.21	0.02565
GO:0046427	positive regulation of JAK-STAT cascade	10	7	3.51	0.02617
GO:0007284	spermatogonial cell division	10	7	3.51	0.02617
GO:0007498	mesoderm development	41	20	14.38	0.02822
GO:0000082	G1/S transition of mitotic cell cycle	37	17	12.98	0.02853
GO:0046843	dorsal appendage formation	37	19	12.98	0.02999
GO:0031935	regulation of chromatin silencing	38	18	13.33	0.03146
GO:0070059	intrinsic apoptotic signaling pathway in...	20	12	7.02	0.03472
GO:0045196	establishment or maintenance of neurobla...	24	13	8.42	0.03481
GO:0007298	border follicle cell migration	82	39	28.76	0.03551
GO:0008285	negative regulation of cell proliferatio...	73	33	25.61	0.03721
GO:0008355	olfactory learning	26	14	9.12	0.03835
GO:0006378	mRNA polyadenylation	21	12	7.37	0.0384
GO:0030029	actin filament-based process	195	92	68.4	0.0407
GO:0030178	negative regulation of Wnt signaling pat...	44	23	15.43	0.04159
GO:0006333	chromatin assembly or disassembly	53	28	18.59	0.04229
GO:0060810	intracellular mRNA localization involved...	61	28	21.4	0.04259
GO:0042659	regulation of cell fate specification	14	10	4.91	0.04275
GO:0034504	protein localization to nucleus	37	18	12.98	0.04276
GO:0007144	female meiosis I	6	5	2.1	0.04299
GO:0048546	digestive tract morphogenesis	30	13	10.52	0.04303
GO:0031062	positive regulation of histone methylati...	17	8	5.96	0.04308
GO:0035310	notum cell fate specification	3	3	1.05	0.04309
GO:0007270	neuron-neuron synaptic transmission	3	3	1.05	0.04309
GO:0048790	maintenance of presynaptic active zone s...	3	3	1.05	0.04309
GO:0035435	phosphate ion transmembrane transport	3	3	1.05	0.04309
GO:0006750	glutathione biosynthetic process	3	3	1.05	0.04309
GO:0060323	head morphogenesis	3	3	1.05	0.04309
GO:0007432	salivary gland boundary specification	6	4	2.1	0.04309
GO:0051567	histone H3-K9 methylation	15	6	5.26	0.04321
GO:0000302	response to reactive oxygen species	10	4	3.51	0.04324
GO:0048513	animal organ development	710	294	249.04	0.04733
GO:0031323	regulation of cellular metabolic process	1174	470	411.79	0.04747
GO:0072089	stem cell proliferation	105	51	36.83	0.048
GO:0008582	regulation of synaptic growth at neuromu...	103	45	36.13	0.05007
GO:0050790	regulation of catalytic activity	233	103	81.73	0.05216
GO:0010975	regulation of neuron projection developm...	94	45	32.97	0.05272
GO:0050770	regulation of axonogenesis	48	25	16.84	0.05279
GO:0016358	dendrite development	116	51	40.69	0.05299
GO:0030174	regulation of DNA-dependent DNA replicat...	9	6	3.16	0.05391
GO:0048691	positive regulation of axon extension in...	9	6	3.16	0.05391
GO:0030431	sleep	32	14	11.22	0.05393
GO:0009617	response to bacterium	79	32	27.71	0.05398
GO:0045475	locomotor rhythm	29	12	10.17	0.05412
GO:0010623	programmed cell death involved in cell d...	92	35	32.27	0.05424
GO:0042771	intrinsic apoptotic signaling pathway in...	22	9	7.72	0.05424
GO:0010604	positive regulation of macromolecule met...	522	211	183.1	0.05427
GO:0048096	chromatin-mediated maintenance of transc...	5	4	1.75	0.05432
GO:0032483	regulation of Rab protein signal transdu...	5	4	1.75	0.05432
GO:0016082	synaptic vesicle priming	5	4	1.75	0.05432
GO:0050941	negative regulation of pigment cell diff...	5	4	1.75	0.05432
GO:0035106	operant conditioning	5	4	1.75	0.05432
GO:0046823	negative regulation of nucleocytoplasmic...	15	11	5.26	0.05532
GO:0071361	cellular response to ethanol	7	5	2.46	0.05593
GO:0045316	negative regulation of compound eye phot...	7	5	2.46	0.05593
GO:0045478	fusome organization	7	5	2.46	0.05593
GO:2000112	regulation of cellular macromolecule bio...	713	280	250.09	0.05648
GO:0007608	sensory perception of smell	19	11	6.66	0.05984
GO:0008045	motor neuron axon guidance	18	10	6.31	0.06005
GO:0008103	oocyte microtubule cytoskeleton polariza...	18	10	6.31	0.06005
GO:0006357	regulation of transcription by RNA polym...	340	136	119.26	0.06132
GO:0006468	protein phosphorylation	273	112	95.76	0.06388
GO:0016477	cell migration	158	69	55.42	0.06403
GO:0051726	regulation of cell cycle	279	112	97.86	0.06432
GO:0016579	protein deubiquitination	35	18	12.28	0.06792
GO:0009968	negative regulation of signal transducti...	270	117	94.71	0.06903
GO:0050794	regulation of cellular process	1819	698	638.03	0.06951
GO:0016043	cellular component organization	1631	603	572.09	0.07363
GO:0009987	cellular process	3239	1151	1136.12	0.07436
GO:0051641	cellular localization	668	257	234.31	0.07698
GO:0007520	myoblast fusion	35	17	12.28	0.07701
GO:0045887	positive regulation of synaptic growth a...	43	20	15.08	0.07954
GO:0007417	central nervous system development	110	56	38.58	0.08109
GO:0055059	asymmetric neuroblast division	51	27	17.89	0.08113
GO:0016055	Wnt signaling pathway	101	48	35.43	0.08178
GO:0044260	cellular macromolecule metabolic process	1867	688	654.87	0.08557
GO:0051960	regulation of nervous system development	336	144	117.86	0.08686
GO:0009790	embryo development	363	153	127.33	0.08695
GO:0048519	negative regulation of biological proces...	979	393	343.4	0.08906
GO:0045793	positive regulation of cell size	41	19	14.38	0.08921
GO:0060255	regulation of macromolecule metabolic pr...	1196	464	419.51	0.09002
GO:0007350	blastoderm segmentation	132	60	46.3	0.0916
GO:0051301	cell division	247	101	86.64	0.09206
GO:0048813	dendrite morphogenesis	105	43	36.83	0.09366
GO:0031497	chromatin assembly	42	21	14.73	0.09422
GO:0032147	activation of protein kinase activity	20	12	7.02	0.09467
GO:0072499	photoreceptor cell axon guidance	11	7	3.86	0.0953
GO:0007448	anterior/posterior pattern specification...	10	6	3.51	0.09552
GO:0007080	mitotic metaphase plate congression	13	7	4.56	0.09554
GO:0007613	memory	71	27	24.9	0.09565
GO:0045116	protein neddylation	14	7	4.91	0.09566
GO:0007409	axonogenesis	246	113	86.29	0.09696
GO:0007155	cell adhesion	84	38	29.46	0.09706
GO:0007275	multicellular organism development	1307	525	458.44	0.09764
GO:0070868	heterochromatin organization involved in...	30	15	10.52	0.09802
GO:0090090	negative regulation of canonical Wnt sig...	29	14	10.17	0.09839
GO:0000398	mRNA splicing	via spliceosome	165	62	57.88	0.0985
GO:0007549	dosage compensation	26	13	9.12	0.09965
GO:0045931	positive regulation of mitotic cell cycl...	47	20	16.49	0.09981
GO:0007095	mitotic G2 DNA damage checkpoint	17	9	5.96	0.10003
GO:0035075	response to ecdysone	52	19	18.24	0.10108
GO:0035282	segmentation	156	72	54.72	0.10154
GO:0051239	regulation of multicellular organismal p...	540	212	189.41	0.10326
GO:0008306	associative learning	35	19	12.28	0.1052
GO:0007163	establishment or maintenance of cell pol...	146	71	51.21	0.10584
GO:0009653	anatomical structure morphogenesis	891	372	312.53	0.10596
GO:0060856	establishment of blood-brain barrier	26	12	9.12	0.10648
GO:0006963	positive regulation of antibacterial pep...	9	6	3.16	0.1065
GO:0002098	tRNA wobble uridine modification	12	7	4.21	0.10651
GO:0010884	positive regulation of lipid storage	8	5	2.81	0.10671
GO:0044719	regulation of imaginal disc-derived wing...	8	5	2.81	0.10671
GO:0007303	cytoplasmic transport	nurse cell to ooc...	8	5	2.81	0.10671
GO:0150007	clathrin-dependent synaptic vesicle endo...	8	5	2.81	0.10671
GO:0045175	basal protein localization	8	5	2.81	0.10671
GO:0007266	Rho protein signal transduction	17	8	5.96	0.10677
GO:0050773	regulation of dendrite development	42	16	14.73	0.10702
GO:0050896	response to stimulus	1371	528	480.89	0.10856
GO:0044238	primary metabolic process	2442	882	856.56	0.10949
GO:0003002	regionalization	300	130	105.23	0.10959
GO:0009966	regulation of signal transduction	545	227	191.16	0.10982
GO:0048190	wing disc dorsal/ventral pattern formati...	27	13	9.47	0.11137
GO:0010212	response to ionizing radiation	37	18	12.98	0.1129
GO:0032008	positive regulation of TOR signaling	46	20	16.14	0.11344
GO:0007307	eggshell chorion gene amplification	15	8	5.26	0.11398
GO:0006635	fatty acid beta-oxidation	15	8	5.26	0.11398
GO:0043087	regulation of GTPase activity	69	24	24.2	0.11537
GO:0009952	anterior/posterior pattern specification	116	49	40.69	0.11599
GO:0046533	negative regulation of photoreceptor cel...	21	13	7.37	0.11688
GO:0016239	positive regulation of macroautophagy	20	10	7.02	0.11771
GO:0016476	regulation of embryonic cell shape	13	7	4.56	0.11789
GO:0019722	calcium-mediated signaling	8	5	2.81	0.11796
GO:0003384	apical constriction involved in gastrula...	6	4	2.1	0.11806
GO:0016060	metarhodopsin inactivation	6	4	2.1	0.11806
GO:0008359	regulation of bicoid mRNA localization	6	4	2.1	0.11806
GO:0031452	negative regulation of heterochromatin a...	6	4	2.1	0.11806
GO:0016332	establishment or maintenance of polarity...	6	4	2.1	0.11806
GO:0045463	R8 cell development	6	4	2.1	0.11806
GO:0045470	R8 cell-mediated photoreceptor organizat...	6	4	2.1	0.11806
GO:0071689	muscle thin filament assembly	6	4	2.1	0.11806
GO:0000463	maturation of LSU-rRNA from tricistronic...	6	4	2.1	0.11806
GO:0060269	centripetally migrating follicle cell mi...	6	4	2.1	0.11806
GO:0045930	negative regulation of mitotic cell cycl...	64	24	22.45	0.11816
GO:0035239	tube morphogenesis	292	127	102.42	0.12027
GO:0008360	regulation of cell shape	33	17	11.58	0.12123
GO:0031123	RNA 3'-end processing	67	31	23.5	0.1217
GO:0030951	establishment or maintenance of microtub...	32	17	11.22	0.12206
GO:0071310	cellular response to organic substance	155	59	54.37	0.12226
GO:0031349	positive regulation of defense response	15	10	5.26	0.12227
GO:0007277	pole cell development	21	12	7.37	0.12229
GO:0031929	TOR signaling	70	29	24.55	0.12232
GO:0060560	developmental growth involved in morphog...	62	26	21.75	0.12236
GO:0032006	regulation of TOR signaling	66	27	23.15	0.12244
GO:0051298	centrosome duplication	22	11	7.72	0.12257
GO:1903688	positive regulation of border follicle c...	20	10	7.02	0.12261
GO:0015740	C4-dicarboxylate transport	4	4	1.4	0.12271
GO:0007147	female meiosis II	5	4	1.75	0.12278
GO:0048644	muscle organ morphogenesis	5	4	1.75	0.12278
GO:0016180	snRNA processing	17	8	5.96	0.12282
GO:0061099	negative regulation of protein tyrosine ...	3	3	1.05	0.12284
GO:0007380	specification of segmental identity	hea...	3	3	1.05	0.12284
GO:0035434	copper ion transmembrane transport	3	3	1.05	0.12284
GO:0032933	SREBP signaling pathway	3	3	1.05	0.12284
GO:0006379	mRNA cleavage	6	4	2.1	0.12285
GO:0035736	cell proliferation involved in compound ...	4	3	1.4	0.12291
GO:0036090	cleavage furrow ingression	13	6	4.56	0.12294
GO:0060547	negative regulation of necrotic cell dea...	2	2	0.7	0.12297
GO:0010867	positive regulation of triglyceride bios...	2	2	0.7	0.12297
GO:2000047	regulation of cell-cell adhesion mediate...	2	2	0.7	0.12297
GO:0071475	cellular hyperosmotic salinity response	2	2	0.7	0.12297
GO:0071422	succinate transmembrane transport	2	2	0.7	0.12297
GO:0071423	malate transmembrane transport	2	2	0.7	0.12297
GO:0044205	'de novo' UMP biosynthetic process	2	2	0.7	0.12297
GO:0008315	G2/MI transition of meiotic cell cycle	2	2	0.7	0.12297
GO:0035074	pupation	2	2	0.7	0.12297
GO:0015015	heparan sulfate proteoglycan biosyntheti...	2	2	0.7	0.12297
GO:0007344	pronuclear fusion	2	2	0.7	0.12297
GO:0042207	styrene catabolic process	2	2	0.7	0.12297
GO:0032790	ribosome disassembly	2	2	0.7	0.12297
GO:0046359	butyrate catabolic process	2	2	0.7	0.12297
GO:0006309	apoptotic DNA fragmentation	2	2	0.7	0.12297
GO:0006428	isoleucyl-tRNA aminoacylation	2	2	0.7	0.12297
GO:0071596	ubiquitin-dependent protein catabolic pr...	2	2	0.7	0.12297
GO:0045315	positive regulation of compound eye phot...	2	2	0.7	0.12297
GO:0016480	negative regulation of transcription by ...	2	2	0.7	0.12297
GO:0051598	meiotic recombination checkpoint	2	2	0.7	0.12297
GO:0007278	pole cell fate determination	2	2	0.7	0.12297
GO:0006177	GMP biosynthetic process	2	2	0.7	0.12297
GO:0120080	negative regulation of microfilament mot...	2	2	0.7	0.12297
GO:0031887	lipid droplet transport along microtubul...	2	2	0.7	0.12297
GO:0042694	muscle cell fate specification	2	2	0.7	0.12297
GO:0048854	brain morphogenesis	2	2	0.7	0.12297
GO:0035162	embryonic hemopoiesis	2	2	0.7	0.12297
GO:0021579	medulla oblongata morphogenesis	2	2	0.7	0.12297
GO:0031536	positive regulation of exit from mitosis	2	2	0.7	0.12297
GO:0098696	regulation of neurotransmitter receptor ...	2	2	0.7	0.12297
GO:2000579	positive regulation of ATP-dependent mic...	2	2	0.7	0.12297
GO:0045724	positive regulation of cilium assembly	2	2	0.7	0.12297
GO:0060385	axonogenesis involved in innervation	2	2	0.7	0.12297
GO:0002949	tRNA threonylcarbamoyladenosine modifica...	2	2	0.7	0.12297
GO:1904668	positive regulation of ubiquitin protein...	2	2	0.7	0.12297
GO:0015709	thiosulfate transport	2	2	0.7	0.12297
GO:0045856	positive regulation of pole plasm oskar ...	2	2	0.7	0.12297
GO:1902843	positive regulation of netrin-activated ...	2	2	0.7	0.12297
GO:0000492	box C/D snoRNP assembly	2	2	0.7	0.12297
GO:0031990	mRNA export from nucleus in response to ...	2	2	0.7	0.12297
GO:0016601	Rac protein signal transduction	2	2	0.7	0.12297
GO:0014019	neuroblast development	2	2	0.7	0.12297
GO:0051383	kinetochore organization	5	3	1.75	0.12298
GO:2000780	negative regulation of double-strand bre...	5	3	1.75	0.12298
GO:1901216	positive regulation of neuron death	8	4	2.81	0.12299
GO:0010165	response to X-ray	11	5	3.86	0.123
GO:0045785	positive regulation of cell adhesion	6	3	2.1	0.12305
GO:0045664	regulation of neuron differentiation	162	72	56.82	0.12319
GO:0043486	histone exchange	26	11	9.12	0.12324
GO:0009303	rRNA transcription	15	5	5.26	0.12328
GO:0006413	translational initiation	41	14	14.38	0.12331
GO:0060429	epithelium development	578	250	202.74	0.1237
GO:0001708	cell fate specification	34	23	11.93	0.12446
GO:0098722	asymmetric stem cell division	58	31	20.34	0.12456
GO:0007306	eggshell chorion assembly	56	30	19.64	0.12464
GO:0007612	learning	42	25	14.73	0.12468
GO:0044237	cellular metabolic process	2507	911	879.36	0.12489
GO:0035010	encapsulation of foreign target	28	17	9.82	0.12554
GO:0010769	regulation of cell morphogenesis involve...	75	33	26.31	0.12565
GO:0042048	olfactory behavior	30	17	10.52	0.12573
GO:0035218	leg disc development	26	14	9.12	0.12617
GO:0048135	female germ-line cyst formation	27	14	9.47	0.12627
GO:0043406	positive regulation of MAP kinase activi...	14	9	4.91	0.12639
GO:0051101	regulation of DNA binding	20	11	7.02	0.12642
GO:1902850	microtubule cytoskeleton organization in...	56	23	19.64	0.12659
GO:0021955	central nervous system neuron axonogenes...	8	6	2.81	0.12664
GO:0035265	organ growth	57	23	19.99	0.12668
GO:0042693	muscle cell fate commitment	6	5	2.1	0.12672
GO:0035308	negative regulation of protein dephospho...	9	6	3.16	0.12674
GO:0021782	glial cell development	22	10	7.72	0.12689
GO:0007224	smoothened signaling pathway	82	31	28.76	0.1269
GO:1900242	regulation of synaptic vesicle endocytos...	5	4	1.75	0.1269
GO:0007188	adenylate cyclase-modulating G protein-c...	5	4	1.75	0.1269
GO:0008348	negative regulation of antimicrobial hum...	8	5	2.81	0.12691
GO:0048867	stem cell fate determination	8	5	2.81	0.12691
GO:0000187	activation of MAPK activity	9	5	3.16	0.12701
GO:0016333	morphogenesis of follicular epithelium	38	15	13.33	0.12706
GO:0070863	positive regulation of protein exit from...	4	3	1.4	0.12708
GO:0061408	positive regulation of transcription fro...	4	3	1.4	0.12708
GO:0070936	protein K48-linked ubiquitination	4	3	1.4	0.12708
GO:0050916	sensory perception of sweet taste	4	3	1.4	0.12708
GO:0042247	establishment of planar polarity of foll...	4	3	1.4	0.12708
GO:0007438	oenocyte development	4	3	1.4	0.12708
GO:0097150	neuronal stem cell population maintenanc...	4	3	1.4	0.12708
GO:0098725	symmetric cell division	4	3	1.4	0.12708
GO:2000274	regulation of epithelial cell migration	...	4	3	1.4	0.12708
GO:0006272	leading strand elongation	4	3	1.4	0.12708
GO:0043968	histone H2A acetylation	4	3	1.4	0.12708
GO:0006878	cellular copper ion homeostasis	4	3	1.4	0.12708
GO:0021952	central nervous system projection neuron...	4	3	1.4	0.12708
GO:0140029	exocytic process	23	9	8.07	0.12726
GO:0010591	regulation of lamellipodium assembly	19	7	6.66	0.12743
GO:0035556	intracellular signal transduction	349	143	122.42	0.12752
GO:0043067	regulation of programmed cell death	187	63	65.59	0.12829
GO:0042592	homeostatic process	250	84	87.69	0.12864
GO:0016441	posttranscriptional gene silencing	63	18	22.1	0.12868
GO:0018105	peptidyl-serine phosphorylation	15	8	5.26	0.13016
GO:0006915	apoptotic process	204	74	71.56	0.13028
GO:0048523	negative regulation of cellular process	840	339	294.64	0.1331
GO:0022402	cell cycle process	489	184	171.52	0.13359
GO:0007346	regulation of mitotic cell cycle	192	71	67.35	0.13661
GO:0006950	response to stress	694	267	243.43	0.13959
GO:0048142	germarium-derived cystoblast division	18	9	6.31	0.14002
GO:0007279	pole cell formation	18	9	6.31	0.14002
GO:0006342	chromatin silencing	86	38	30.17	0.14026
GO:0006796	phosphate-containing compound metabolic ...	547	206	191.87	0.14272
GO:0071456	cellular response to hypoxia	23	11	8.07	0.1435
GO:0002009	morphogenesis of an epithelium	374	158	131.18	0.14511
GO:0007049	cell cycle	622	241	218.17	0.14569
GO:0007517	muscle organ development	52	25	18.24	0.14733
GO:0050684	regulation of mRNA processing	70	30	24.55	0.14797
GO:0010507	negative regulation of autophagy	32	16	11.22	0.14832
GO:2000736	regulation of stem cell differentiation	26	13	9.12	0.14876
GO:0008293	torso signaling pathway	17	9	5.96	0.14917
GO:0042331	phototaxis	11	6	3.86	0.14961
GO:0001178	regulation of transcriptional start site...	11	6	3.86	0.14961
GO:0045464	R8 cell fate specification	11	6	3.86	0.14961
GO:0048800	antennal morphogenesis	11	6	3.86	0.14961
GO:0035329	hippo signaling	34	14	11.93	0.14964
GO:0000122	negative regulation of transcription by ...	61	27	21.4	0.15159
GO:0007140	male meiotic nuclear division	91	35	31.92	0.15284
GO:0006807	nitrogen compound metabolic process	2372	864	832.01	0.158
GO:0001737	establishment of imaginal disc-derived w...	18	9	6.31	0.1603
GO:0048137	spermatocyte division	16	8	5.61	0.16049
GO:0033627	cell adhesion mediated by integrin	16	8	5.61	0.16049
GO:0008284	positive regulation of cell proliferatio...	45	21	15.78	0.16165
GO:0036099	female germ-line stem cell population ma...	26	12	9.12	0.1628
GO:0045893	positive regulation of transcription	DN...	236	94	82.78	0.16323
GO:0016203	muscle attachment	21	10	7.37	0.16348
GO:0050803	regulation of synapse structure or activ...	163	75	57.17	0.16466
GO:0033554	cellular response to stress	462	179	162.05	0.16668
GO:0007254	JNK cascade	74	30	25.96	0.17162
GO:1901215	negative regulation of neuron death	29	13	10.17	0.17223
GO:2001235	positive regulation of apoptotic signali...	10	6	3.51	0.1724
GO:0036093	germ cell proliferation	9	5	3.16	0.17272
GO:0035019	somatic stem cell population maintenance	9	5	3.16	0.17272
GO:0007370	ventral furrow formation	9	5	3.16	0.17272
GO:0048803	imaginal disc-derived male genitalia mor...	9	5	3.16	0.17272
GO:0030381	chorion-containing eggshell pattern form...	9	5	3.16	0.17272
GO:0046673	negative regulation of compound eye reti...	9	5	3.16	0.17272
GO:0090129	positive regulation of synapse maturatio...	9	5	3.16	0.17272
GO:0010977	negative regulation of neuron projection...	15	7	5.26	0.17277
GO:0035220	wing disc development	247	113	86.64	0.17355
GO:0018205	peptidyl-lysine modification	172	70	60.33	0.1744
GO:0010506	regulation of autophagy	102	46	35.78	0.17839
GO:0007015	actin filament organization	85	41	29.81	0.17903
GO:0022607	cellular component assembly	742	288	260.26	0.18129
GO:0009953	dorsal/ventral pattern formation	85	39	29.81	0.18174
GO:0007455	eye-antennal disc morphogenesis	25	13	8.77	0.18345
GO:0045451	pole plasm oskar mRNA localization	50	23	17.54	0.18451
GO:0051607	defense response to virus	28	12	9.82	0.18473
GO:0045214	sarcomere organization	14	7	4.91	0.18479
GO:0045752	positive regulation of Toll signaling pa...	14	7	4.91	0.18479
GO:0045500	sevenless signaling pathway	20	8	7.02	0.18548
GO:0045862	positive regulation of proteolysis	90	32	31.57	0.18584
GO:0051491	positive regulation of filopodium assemb...	19	9	6.66	0.1868
GO:0045792	negative regulation of cell size	19	9	6.66	0.1868
GO:0006417	regulation of translation	135	49	47.35	0.1873
GO:0030855	epithelial cell differentiation	209	97	73.31	0.18986
GO:0048699	generation of neurons	588	258	206.25	0.1907
GO:0048749	compound eye development	220	93	77.17	0.19126
GO:0034613	cellular protein localization	351	128	123.12	0.19483
GO:0006325	chromatin organization	369	156	129.43	0.19506
GO:0007169	transmembrane receptor protein tyrosine ...	116	52	40.69	0.19612
GO:0045165	cell fate commitment	179	92	62.79	0.19616
GO:0016570	histone modification	207	83	72.61	0.19641
GO:1901700	response to oxygen-containing compound	185	73	64.89	0.1976
GO:0045665	negative regulation of neuron differenti...	36	19	12.63	0.19858
GO:0048682	sprouting of injured axon	18	11	6.31	0.19939
GO:0007413	axonal fasciculation	9	6	3.16	0.20027
GO:0030239	myofibril assembly	27	12	9.47	0.20042
GO:0007465	R7 cell fate commitment	27	12	9.47	0.20042
GO:0070613	regulation of protein processing	13	7	4.56	0.20046
GO:0002011	morphogenesis of an epithelial sheet	9	5	3.16	0.20075
GO:0048747	muscle fiber development	15	7	5.26	0.2008
GO:0051013	microtubule severing	7	4	2.46	0.20089
GO:0034454	microtubule anchoring at centrosome	7	4	2.46	0.20089
GO:0051496	positive regulation of stress fiber asse...	7	4	2.46	0.20089
GO:0071276	cellular response to cadmium ion	7	4	2.46	0.20089
GO:0071243	cellular response to arsenic-containing ...	7	4	2.46	0.20089
GO:0007113	endomitotic cell cycle	7	4	2.46	0.20089
GO:2000253	positive regulation of feeding behavior	7	4	2.46	0.20089
GO:0080009	mRNA methylation	7	4	2.46	0.20089
GO:0040009	regulation of growth rate	7	4	2.46	0.20089
GO:2001046	positive regulation of integrin-mediated...	7	4	2.46	0.20089
GO:0035271	ring gland development	7	4	2.46	0.20089
GO:1903035	negative regulation of response to wound...	10	5	3.51	0.20091
GO:2000059	negative regulation of ubiquitin-depende...	12	5	4.21	0.20125
GO:0030866	cortical actin cytoskeleton organization	45	20	15.78	0.20239
GO:0017148	negative regulation of translation	34	15	11.93	0.20344
GO:2000331	regulation of terminal button organizati...	22	10	7.72	0.20997
GO:0009267	cellular response to starvation	46	21	16.14	0.21029
GO:0045087	innate immune response	55	26	19.29	0.2109
GO:0048515	spermatid differentiation	90	35	31.57	0.21314
GO:0008333	endosome to lysosome transport	13	7	4.56	0.21364
GO:0007479	leg disc proximal/distal pattern formati...	12	6	4.21	0.21405
GO:0060439	trachea morphogenesis	12	6	4.21	0.21405
GO:0006464	cellular protein modification process	837	321	293.59	0.21588
GO:0007154	cell communication	885	343	310.42	0.21621
GO:0016573	histone acetylation	101	39	35.43	0.21786
GO:0060284	regulation of cell development	306	131	107.33	0.22534
GO:0032880	regulation of protein localization	109	52	38.23	0.229
GO:0009880	embryonic pattern specification	142	65	49.81	0.22976
GO:0048010	vascular endothelial growth factor recep...	25	11	8.77	0.23057
GO:0007416	synapse assembly	143	62	50.16	0.2313
GO:0001932	regulation of protein phosphorylation	179	73	62.79	0.23201
GO:0019752	carboxylic acid metabolic process	291	110	102.07	0.23296
GO:0051962	positive regulation of nervous system de...	142	58	49.81	0.23299
GO:0006470	protein dephosphorylation	61	28	21.4	0.23306
GO:0006338	chromatin remodeling	105	45	36.83	0.23344
GO:0098542	defense response to other organism	114	44	39.99	0.23494
GO:0006275	regulation of DNA replication	21	11	7.37	0.23515
GO:0010564	regulation of cell cycle process	148	55	51.91	0.23536
GO:0043666	regulation of phosphoprotein phosphatase...	11	7	3.86	0.23537
GO:0000470	maturation of LSU-rRNA	11	7	3.86	0.23537
GO:0045834	positive regulation of lipid metabolic p...	17	9	5.96	0.23542
GO:0006997	nucleus organization	43	18	15.08	0.23546
GO:0072583	clathrin-dependent endocytosis	21	10	7.37	0.2356
GO:0045466	R7 cell differentiation	62	24	21.75	0.23576
GO:0072384	organelle transport along microtubule	25	11	8.77	0.23578
GO:0070734	histone H3-K27 methylation	11	6	3.86	0.23582
GO:2000249	regulation of actin cytoskeleton reorgan...	6	4	2.1	0.23593
GO:0007632	visual behavior	12	6	4.21	0.23597
GO:0042274	ribosomal small subunit biogenesis	21	9	7.37	0.23604
GO:0030032	lamellipodium assembly	24	10	8.42	0.23607
GO:1900075	positive regulation of neuromuscular syn...	5	3	1.75	0.23622
GO:0016973	poly(A)+ mRNA export from nucleus	5	3	1.75	0.23622
GO:0030716	oocyte fate determination	5	3	1.75	0.23622
GO:0008062	eclosion rhythm	5	3	1.75	0.23622
GO:0030536	larval feeding behavior	5	3	1.75	0.23622
GO:0006071	glycerol metabolic process	5	3	1.75	0.23622
GO:0034244	negative regulation of transcription elo...	5	3	1.75	0.23622
GO:0060997	dendritic spine morphogenesis	5	3	1.75	0.23622
GO:0031117	positive regulation of microtubule depol...	5	3	1.75	0.23622
GO:0016336	establishment or maintenance of polarity...	5	3	1.75	0.23622
GO:1990511	piRNA biosynthetic process	5	3	1.75	0.23622
GO:0099054	presynapse assembly	5	3	1.75	0.23622
GO:0007202	activation of phospholipase C activity	5	3	1.75	0.23622
GO:0045186	zonula adherens assembly	5	3	1.75	0.23622
GO:1904776	regulation of protein localization to ce...	5	3	1.75	0.23622
GO:0040034	regulation of development	heterochronic	5	3	1.75	0.23622
GO:0006895	Golgi to endosome transport	5	3	1.75	0.23622
GO:0046856	phosphatidylinositol dephosphorylation	5	3	1.75	0.23622
GO:1902774	late endosome to lysosome transport	5	3	1.75	0.23622
GO:0090303	positive regulation of wound healing	5	3	1.75	0.23622
GO:1901888	regulation of cell junction assembly	5	3	1.75	0.23622
GO:0060213	positive regulation of nuclear-transcrib...	5	3	1.75	0.23622
GO:0045677	negative regulation of R7 cell different...	8	4	2.81	0.23624
GO:0006625	protein targeting to peroxisome	11	5	3.86	0.23627
GO:0090263	positive regulation of canonical Wnt sig...	33	14	11.58	0.23766
GO:0009060	aerobic respiration	32	7	11.22	0.23869
GO:0006259	DNA metabolic process	271	91	95.06	0.23878
GO:0097352	autophagosome maturation	26	11	9.12	0.23941
GO:0007286	spermatid development	73	27	25.61	0.23983
GO:0007474	imaginal disc-derived wing vein specific...	41	17	14.38	0.24035
GO:0043170	macromolecule metabolic process	2199	804	771.32	0.24395
GO:1903047	mitotic cell cycle process	280	103	98.21	0.24421
GO:0030182	neuron differentiation	521	231	182.75	0.24508
GO:0007626	locomotory behavior	115	44	40.34	0.24524
GO:0016571	histone methylation	72	32	25.25	0.24653
GO:0046627	negative regulation of insulin receptor ...	15	7	5.26	0.24675
GO:0045786	negative regulation of cell cycle	101	40	35.43	0.24791
GO:0019991	septate junction assembly	28	12	9.82	0.24907
GO:0030838	positive regulation of actin filament po...	21	10	7.37	0.24919
GO:0045742	positive regulation of epidermal growth ...	12	6	4.21	0.24972
GO:0048024	regulation of mRNA splicing	via spliceo...	55	21	19.29	0.24977
GO:0030206	chondroitin sulfate biosynthetic process	10	5	3.51	0.24991
GO:0070593	dendrite self-avoidance	10	5	3.51	0.24991
GO:0060250	germ-line stem-cell niche homeostasis	10	5	3.51	0.24991
GO:0048812	neuron projection morphogenesis	325	142	114	0.25064
GO:0031398	positive regulation of protein ubiquitin...	28	10	9.82	0.25074
GO:0048260	positive regulation of receptor-mediated...	20	7	7.02	0.25087
GO:0046486	glycerolipid metabolic process	87	28	30.52	0.2525
GO:1902669	positive regulation of axon guidance	23	10	8.07	0.2611
GO:0009893	positive regulation of metabolic process	587	247	205.9	0.26395
GO:0007422	peripheral nervous system development	31	13	10.87	0.26581
GO:0007629	flight behavior	31	13	10.87	0.26581
GO:0006355	regulation of transcription	DNA-templat...	548	213	192.22	0.26584
GO:0002225	positive regulation of antimicrobial pep...	29	16	10.17	0.26995
GO:0051225	spindle assembly	44	19	15.43	0.27192
GO:0019953	sexual reproduction	613	236	215.02	0.27322
GO:0007362	terminal region determination	18	8	6.31	0.27358
GO:1904801	positive regulation of neuron remodeling	18	8	6.31	0.27358
GO:0006139	nucleobase-containing compound metabolic...	1379	506	483.7	0.27372
GO:0035167	larval lymph gland hemopoiesis	42	16	14.73	0.27394
GO:0003008	system process	227	91	79.62	0.27836
GO:0006323	DNA packaging	90	42	31.57	0.27892
GO:1904396	regulation of neuromuscular junction dev...	106	47	37.18	0.27915
GO:0045596	negative regulation of cell differentiat...	105	45	36.83	0.27981
GO:0010628	positive regulation of gene expression	305	120	106.98	0.27981
GO:0048863	stem cell differentiation	44	23	15.43	0.2801
GO:0019730	antimicrobial humoral response	52	27	18.24	0.28018
GO:0046532	regulation of photoreceptor cell differe...	53	23	18.59	0.28135
GO:0030048	actin filament-based movement	11	8	3.86	0.28147
GO:0045773	positive regulation of axon extension	12	8	4.21	0.28161
GO:0043408	regulation of MAPK cascade	107	41	37.53	0.28171
