# Supplementary material for: Gene body methylation evolves during the sustained loss of parental care in the burying beetle
Source: Nat Commun. 2024 Aug 4;15:6606. doi: 10.1038/s41467-024-50359-0 (PMC11298552; doi:10.1038/s41467-024-50359-0)
Supplement: Supplementary file 7 — Source Data [file 41467_2024_50359_MOESM7_ESM.xlsx]

## Sheet: Fig1b
LD1	Family	Pop_Rep	Evolved	Group	Env	Evol_Env
-3.18756	F1_14	F1	FC	F1_FC	FC	FC_FC
-2.51215	F1_15	F1	FC	F1_FC	FC	FC_FC
-2.63277	F1_16	F1	FC	F1_FC	FC	FC_FC
-1.49155	F1_17	F1	FC	F1_FC	FC	FC_FC
1.04617	F1_18	F1	FC	F1_FC	FC	FC_FC
-0.680045	F1_20	F1	FC	F1_FC	FC	FC_FC
0.134736	F2_26	F2	FC	F2_FC	FC	FC_FC
-3.63448	F2_27	F2	FC	F2_FC	FC	FC_FC
-3.49874	F2_28	F2	FC	F2_FC	FC	FC_FC
1.36943	F2_31	F2	FC	F2_FC	FC	FC_FC
0.910733	F2_32	F2	FC	F2_FC	FC	FC_FC
-3.68149	F2_34	F2	FC	F2_FC	FC	FC_FC
2.05691	N1_30	N1	NC	N1_NC	NC	NC_NC
2.0193	N1_32	N1	NC	N1_NC	NC	NC_NC
2.64046	N1_33	N1	NC	N1_NC	NC	NC_NC
2.04887	N1_35	N1	NC	N1_NC	NC	NC_NC
1.66208	N1_37	N1	NC	N1_NC	NC	NC_NC
3.12036	N1_40	N1	NC	N1_NC	NC	NC_NC
1.21864	N2_01	N2	NC	N2_NC	NC	NC_NC
-0.128468	N2_03	N2	NC	N2_NC	NC	NC_NC
0.972215	N2_06	N2	NC	N2_NC	NC	NC_NC
3.3186	N2_07	N2	NC	N2_NC	NC	NC_NC
-2.28245	N2_08	N2	NC	N2_NC	NC	NC_NC
1.2112	N2_10	N2	NC	N2_NC	NC	NC_NC
-0.0131795	F1_01	F1	FC	F1_NC	NC	FC_NC
1.38895	F1_03	F1	FC	F1_NC	NC	FC_NC
1.38798	F1_04	F1	FC	F1_NC	NC	FC_NC
3.30203	F1_06	F1	FC	F1_NC	NC	FC_NC
2.52323	F1_09A	F1	FC	F1_NC	NC	FC_NC
1.98987	F2_36	F2	FC	F2_NC	NC	FC_NC
0.572455	F2_38	F2	FC	F2_NC	NC	FC_NC
2.91889	F2_41	F2	FC	F2_NC	NC	FC_NC
2.05882	F2_43	F2	FC	F2_NC	NC	FC_NC
1.36791	F2_45	F2	FC	F2_NC	NC	FC_NC
2.7333	F2_47	F2	FC	F2_NC	NC	FC_NC
-1.67685	N1_22	N1	NC	N1_FC	FC	NC_FC
-2.05203	N1_23	N1	NC	N1_FC	FC	NC_FC
-2.61979	N1_25	N1	NC	N1_FC	FC	NC_FC
-1.18391	N1_26	N1	NC	N1_FC	FC	NC_FC
2.71996	N1_27	N1	NC	N1_FC	FC	NC_FC
0.339348	N1_29	N1	NC	N1_FC	FC	NC_FC
-3.25944	N2_16	N2	NC	N2_FC	FC	NC_FC
-1.95018	N2_17	N2	NC	N2_FC	FC	NC_FC
-2.62598	N2_18	N2	NC	N2_FC	FC	NC_FC
-0.163128	N2_21	N2	NC	N2_FC	FC	NC_FC
-1.99437	N2_24	N2	NC	N2_FC	FC	NC_FC

## Sheet: Fig1c
contrast	DE	sum
FCNC	up	377
NCFC	up	192
NCNC	up	9
FCNC	down	280
NCFC	down	193
NCNC	down	4

## Sheet: Fig1e
gene	NC.foldchange	FC.foldchange
gene11816	7.55657	9.85013
gene11815	6.92667	10.9499
gene11814	6.15636	9.50978
gene8240	5.25971	2.57044
gene11813	5.02757	8.78744
gene5402	4.74584	7.08233
gene8490	4.62057	5.86941
gene6897	4.4094	5.41244
gene42	4.25496	8.27478
gene6470	4.24371	7.25487
gene7343	3.54223	6.05302
gene3569	3.53569	8.6209
gene6896	2.70213	5.17946
gene8241	2.43294	5.76894
gene11651	2.21413	2.25166
gene1429	2.06141	1.54594
gene2123	2.01686	0.827024
gene1531	1.96657	7.60253
gene3572	1.93431	4.92607
gene9031	1.78711	1.4043
gene12045	1.69034	1.99015
gene9459	1.6246	0.771272
gene4522	1.58242	3.3043
gene11892	1.51037	1.57747
gene1328	1.49856	1.81623
gene6895	1.48793	5.36341
gene6504	1.41246	1.51303
gene11899	1.39878	1.41492
gene12521	1.39381	1.38818
gene11900	1.3548	1.1393
gene12119	1.33143	6.8563
gene2549	1.29714	2.27585
gene12449	1.29363	1.53289
gene5956	1.26876	1.59829
gene10356	1.26458	1.28613
gene6467	1.25747	6.85013
gene984	1.24974	3.42838
gene9873	1.24406	3.79274
gene1620	1.23071	1.49861
gene12830	1.2092	0.827222
gene7410	1.20417	2.0461
gene8744	1.19926	1.02056
gene2432	1.19636	0.791105
gene7871	1.19155	2.31343
gene7231	1.18219	1.18755
gene7735	1.17125	3.7554
gene445	1.17015	1.10649
gene7987	1.16706	1.17027
gene10914	1.16561	1.92657
gene426	1.16444	0.930886
gene5151	1.14272	1.26109
gene4354	1.12097	0.825162
gene11732	1.12047	1.57939
gene4492	1.11184	1.51026
gene7200	1.10708	0.791993
gene8927	1.08524	2.43316
gene144	1.08356	0.711488
gene4512	1.08338	1.89928
gene10126	1.06361	0.808796
gene874	1.04891	1.30001
gene4773	1.04474	1.20287
gene411	1.03428	1.35096
gene13595	1.02269	0.828846
gene11550	1.01739	1.8746
gene7271	0.99795	3.09932
gene13152	0.995633	0.710596
gene11020	0.982827	0.541231
gene937	0.981557	1.54329
gene10916	0.980906	0.901891
gene6704	0.977952	1.40526
gene12787	0.975389	1.08085
gene7759	0.970259	1.86026
gene12182	0.96687	0.612085
gene13359	0.962916	1.24754
gene2313	0.961497	1.31731
gene1937	0.959401	1.09587
gene8279	0.940166	1.59714
gene8549	0.938288	0.997571
gene4175	0.93566	0.867057
gene11084	0.932231	1.44624
gene9087	0.92764	0.796268
gene7748	0.926137	0.972739
gene8125	0.918011	1.8402
gene5679	0.917731	4.02154
gene5680	0.914944	1.11853
gene11823	0.910635	0.76674
gene12681	0.901237	1.03914
gene5349	0.898403	1.15297
gene10263	0.89829	1.12604
gene6235	0.892606	1.31602
gene1598	0.892152	2.04785
gene1868	0.890939	0.748254
gene4298	0.890374	1.09001
gene5878	0.883785	2.00715
gene11650	0.882712	0.678231
gene13238	0.881583	0.827598
gene4234	0.881502	0.970748
gene8117	0.876173	1.4685
gene3954	0.875592	0.981135
gene13526	0.861872	0.542034
gene10340	0.860332	3.52277
gene4062	0.859648	1.22923
gene9543	0.855797	1.08472
gene10152	0.855018	0.737976
gene4233	0.852383	0.884641
gene12421	0.850634	0.651051
gene5100	0.844517	1.1598
gene4061	0.83351	1.28678
gene2332	0.823605	0.908848
gene6074	0.821528	1.24988
gene6588	0.819829	0.546772
gene11963	0.819063	0.949242
gene11591	0.81795	1.18039
gene3428	0.816949	0.7558
gene3679	0.816928	4.12564
gene4853	0.811552	0.507345
gene2548	0.810957	1.21779
gene10793	0.809271	0.817168
gene6075	0.808738	1.81065
gene13594	0.806381	0.886205
gene5268	0.804427	0.798666
gene12720	0.804047	1.57615
gene11451	0.802625	0.727165
gene5341	0.798257	0.827625
gene2698	0.798014	0.555427
gene3934	0.791945	0.795557
gene1028	0.789058	1.0072
gene3181	0.783657	0.823576
gene1589	0.78188	1.81262
gene5099	0.780533	0.896197
gene3047	0.776095	0.569194
gene116	0.775567	1.09261
gene7939	0.774177	0.752132
gene9318	0.772612	0.781856
gene7327	0.772542	1.29728
gene12461	0.768419	2.92392
gene2640	0.761659	0.97409
gene585	0.760173	1.49109
gene12814	0.760143	0.901689
gene2256	0.759146	0.605869
gene9335	0.756485	0.916996
gene5141	0.750639	3.04754
gene8220	0.750203	2.52316
gene10246	0.749509	1.19406
gene11624	0.748501	1.15475
gene4109	0.746395	0.916029
gene7964	0.744654	0.863311
gene13392	0.744463	0.808282
gene4520	0.743122	3.57288
gene12601	0.740785	1.54165
gene4490	0.739987	0.751412
gene3055	0.735964	1.00595
gene7938	0.734804	0.861183
gene8967	0.733259	1.03177
gene7687	0.731663	2.18554
gene5855	0.73098	0.883217
gene13508	0.730301	0.880094
gene11609	0.728745	0.948769
gene7402	0.721059	1.33225
gene13331	0.720886	4.20041
gene13679	0.718175	0.791044
gene656	0.717102	0.78464
gene377	0.716239	1.09912
gene2411	0.712285	1.42482
gene11835	0.707549	0.619607
gene112	0.706589	0.645085
gene7445	0.705664	0.646425
gene2160	0.703634	0.721243
gene13151	0.702725	0.621251
gene1639	0.701981	0.902679
gene1600	0.698486	4.99234
gene4671	0.697965	0.63147
gene3460	0.697632	0.753137
gene11416	0.694537	0.705507
gene8248	0.694167	0.427534
gene4699	0.69334	0.694319
gene10016	0.693004	0.667377
gene5377	0.690351	1.67636
gene4708	0.690312	0.928393
gene3719	0.690193	0.707643
gene8827	0.689246	0.948042
gene3472	0.687828	0.823483
gene12674	0.68503	0.761496
gene10026	0.682668	0.83172
gene4299	0.680489	0.62296
gene10320	0.680217	0.621476
gene4811	0.680018	0.609203
gene225	0.67984	2.45145
gene3065	0.677451	1.32534
gene9495	0.672055	2.62547
gene2711	0.671039	0.815645
gene10422	0.671034	0.789367
gene5856	0.669832	1.24938
gene1398	0.669631	1.40266
gene8938	0.669077	0.416469
gene925	0.667534	0.471055
gene10029	0.66535	0.633023
gene10448	0.664475	0.896348
gene3559	0.664302	1.67299
gene1857	0.664272	0.557656
gene2923	0.658687	0.764832
gene430	0.657591	0.626436
gene7589	0.657455	1.18699
gene8287	0.657189	0.480456
gene13533	0.655958	1.03866
gene9846	0.655921	1.3694
gene366	0.654989	0.819056
gene8148	0.654659	0.854531
gene6871	0.654329	0.693212
gene1599	0.653791	4.95958
gene10253	0.653384	1.03072
gene2093	0.653068	0.916653
gene5119	0.651766	0.526703
gene4263	0.650535	0.588992
gene6053	0.649895	0.943803
gene13459	0.64948	0.772367
gene5361	0.6494	0.523662
gene12039	0.647159	0.729043
gene7389	0.646767	0.870915
gene11597	0.645716	1.01375
gene13722	0.644579	0.877031
gene7297	0.643434	0.548413
gene3918	0.643329	0.695063
gene6123	0.642628	0.630409
gene4276	0.642091	0.662262
gene13702	0.641965	0.683177
gene4674	0.641551	0.568571
gene10899	0.641228	1.1691
gene11596	0.641026	0.603883
gene5791	0.6399	0.589934
gene7045	0.639547	0.598543
gene4345	0.639329	0.687381
gene9028	0.639196	1.04194
gene8544	0.637049	0.807568
gene12821	0.636973	0.816063
gene1340	0.635886	0.597181
gene5787	0.632319	0.778805
gene12320	0.631074	1.24777
gene4957	0.630474	0.804186
gene8553	0.630067	0.691716
gene4131	0.628822	0.867092
gene4503	0.628765	5.28891
gene12782	0.627912	0.611022
gene10032	0.626635	0.747434
gene7282	0.624719	0.578206
gene6935	0.624707	0.73292
gene9271	0.623666	0.70617
gene8251	0.623345	0.64243
gene3512	0.621534	0.475236
gene3946	0.620911	1.15508
gene4111	0.619007	0.787498
gene8212	0.618051	0.5296
gene7891	0.617594	0.798988
gene1379	0.617084	0.775512
gene10106	0.617061	0.820608
gene267	0.616787	0.77379
gene1968	0.616196	0.749358
gene11706	0.615887	1.47282
gene3021	0.615707	1.61682
gene9801	0.615665	0.594775
gene5590	0.615296	0.535334
gene5589	0.613338	0.792808
gene7860	0.612851	0.583333
gene5892	0.612834	0.691343
gene2684	0.608915	0.6017
gene5238	0.608399	4.85319
gene6718	0.608225	0.821109
gene5080	0.607799	0.602825
gene3827	0.607356	0.833098
gene5320	0.606883	0.618856
gene9963	0.60643	0.812931
gene11021	0.602595	0.688695
gene2078	0.602492	1.01457
gene11182	0.601861	0.67799
gene5922	0.60173	0.789557
gene4965	0.601413	2.66768
gene6310	0.601262	0.879612
gene12979	0.601135	0.988431
gene4352	0.600897	0.941957
gene6065	0.600125	2.71648
gene2979	0.599073	0.721335
gene2746	0.598769	0.636334
gene7563	0.596673	0.494512
gene9112	0.594785	1.54814
gene11116	0.594483	2.44508
gene1271	0.59326	0.416598
gene6595	0.592975	1.73408
gene788	0.592638	0.48221
gene11654	0.592301	0.518867
gene13531	0.591848	1.25792
gene12999	0.591474	0.81233
gene9404	0.589887	0.729905
gene3267	0.589505	1.98775
gene12444	0.589261	0.574059
gene4361	0.588925	3.39244
gene6973	0.588434	0.581329
gene6185	0.588128	0.659705
gene9599	0.587891	0.627797
gene8709	0.587547	0.971501
gene942	0.586228	1.20097
gene7505	0.585598	0.839624
gene9904	0.584191	0.534508
gene7750	0.583657	0.654415
gene3869	0.582812	0.621423
gene1086	0.582114	0.730408
gene11923	0.58182	1.20169
gene11009	0.581721	0.735432
gene8966	0.581634	0.766497
gene6662	0.581468	2.58867
gene7929	0.58133	0.80784
gene9269	0.580812	2.15354
gene12913	0.580804	1.16484
gene5142	0.580073	0.469242
gene5671	0.579302	0.750728
gene11424	0.579209	0.658956
gene12224	0.577192	0.448138
gene8547	0.576781	0.638797
gene8149	0.576429	1.3591
gene9234	0.575108	0.694048
gene12122	0.575016	2.11461
gene4133	0.574837	0.375663
gene2481	0.574778	0.605386
gene9635	0.574377	0.370981
gene4656	0.573745	0.59038
gene4900	0.573539	0.71315
gene12352	0.572715	3.38347
gene1538	0.572612	1.02537
gene372	0.571826	0.874649
gene4659	0.56866	0.347878
gene2614	0.568526	0.571232
gene2926	0.568475	0.860437
gene3642	0.567933	0.521739
gene9713	0.56766	0.527913
gene8243	0.567097	0.975313
gene5740	0.566695	0.791886
gene9782	0.566375	0.82078
gene8455	0.56628	0.960855
gene8930	0.565849	0.531326
gene4678	0.565347	0.39344
gene6513	0.564549	0.7466
gene1651	0.564467	1.09397
gene4282	0.564034	0.65871
gene12863	0.563581	0.714482
gene976	0.563573	0.979369
gene7138	0.562377	1.55379
gene6082	0.562351	0.390646
gene11124	0.562283	1.28194
gene8550	0.561712	1.1474
gene6313	0.560906	0.512151
gene2169	0.559372	0.793337
gene4173	0.558796	0.617357
gene8775	0.557891	0.536949
gene10030	0.555983	0.637629
gene12896	0.555287	0.713134
gene9084	0.554813	0.79985
gene4480	0.554459	0.935974
gene10950	0.553437	0.640759
gene5111	0.553417	0.860874
gene1981	0.552867	0.67497
gene5879	0.55171	0.960391
gene7612	0.551555	0.494634
gene9222	0.551327	0.639694
gene8917	0.551077	0.68632
gene4834	0.550216	0.613177
gene9204	0.549889	0.450426
gene7259	0.549073	2.01875
gene2491	0.548545	0.721271
gene2787	0.547916	0.597695
gene13192	0.547185	0.58609
gene13507	0.546506	0.833027
gene1717	0.546363	0.717647
gene1823	0.545366	0.395692
gene10849	0.545328	0.848957
gene13648	0.544552	2.89353
gene6362	0.544316	0.973086
gene5635	0.544186	0.485841
gene6516	0.544182	0.69559
gene13407	0.543939	0.634618
gene2580	0.543812	0.518831
gene12086	0.541877	0.883839
gene9160	0.541272	0.558332
gene1560	0.540846	0.851175
gene1846	0.540632	0.858536
gene9955	0.540596	0.67065
gene7530	0.540231	2.35071
gene2933	0.539884	0.698835
gene8910	0.539615	0.615392
gene5015	0.539573	0.49414
gene11295	0.539484	0.895681
gene4804	0.538192	0.669653
gene10847	0.537821	0.651244
gene6482	0.537538	0.600038
gene5987	0.537525	0.821779
gene7073	0.536818	0.694529
gene10606	0.536163	0.42648
gene3627	0.536001	0.634265
gene1881	0.535811	0.302231
gene1987	0.535717	1.05401
gene7983	0.535016	0.494737
gene5783	0.534999	0.763584
gene7682	0.534984	1.89097
gene13334	0.534826	2.05191
gene7920	0.5337	1.72556
gene3217	0.533408	0.712586
gene4464	0.533087	0.363034
gene8111	0.531327	0.951409
gene437	0.530201	0.591001
gene9393	0.52993	0.710664
gene2288	0.529374	0.579663
gene1410	0.52929	0.611568
gene9224	0.528996	4.88462
gene7452	0.5282	0.702292
gene214	0.527787	0.647884
gene9632	0.527497	0.729935
gene10186	0.526969	0.691337
gene13039	0.526675	0.503062
gene3462	0.524284	0.635657
gene7438	0.523453	0.788537
gene4768	0.522667	0.847845
gene3305	0.522589	1.19057
gene11365	0.522131	0.664821
gene6558	0.521957	0.524048
gene5348	0.521911	0.607913
gene13088	0.521882	0.524336
gene13424	0.520631	0.716865
gene7651	0.520511	0.674049
gene11875	0.518969	0.628341
gene3288	0.518598	0.59163
gene5433	0.51818	0.60784
gene8813	0.514716	0.85614
gene10809	0.514458	0.457322
gene2990	0.514	0.575556
gene2744	0.513772	1.05601
gene7633	0.513024	0.68875
gene3150	0.512796	0.510053
gene12163	0.512189	0.881137
gene9484	0.512135	0.851207
gene2303	0.512047	0.666657
gene7495	0.511809	0.781499
gene6113	0.511613	0.70433
gene10784	0.511572	0.862389
gene11031	0.511383	0.372789
gene6725	0.511326	1.32756
gene12087	0.511011	0.91986
gene2449	0.510955	4.51823
gene12916	0.510841	0.554237
gene2319	0.510823	0.542716
gene459	0.510773	1.01272
gene11123	0.510633	0.69097
gene9035	0.509088	0.880039
gene4183	0.508231	0.379399
gene4176	0.506426	0.825823
gene4057	0.505769	0.768073
gene6835	0.505653	0.732906
gene2981	0.504887	0.512829
gene7918	0.504313	0.630427
gene987	0.504127	0.716447
gene9629	0.504116	0.603407
gene6547	0.504103	0.585132
gene6140	0.503936	0.876834
gene4701	0.50355	0.54125
gene8109	0.502928	0.559101
gene12954	0.502835	0.625699
gene10262	0.502695	0.521227
gene1763	0.501994	0.589894
gene3666	0.501879	0.569219
gene9120	0.501878	0.480826
gene12806	0.501458	0.616153
gene3287	0.501136	1.21436
gene4312	0.500349	0.520925
gene8753	0.500235	0.827113
gene4514	0.500126	0.80198
gene9834	0.499092	0.718476
gene13625	0.498404	0.717418
gene5890	0.498169	0.638595
gene4515	0.497915	0.682749
gene678	0.497874	0.654412
gene625	0.497436	0.59306
gene3763	0.497146	0.593328
gene9483	0.496834	0.658094
gene6976	0.496826	1.6936
gene3721	0.496728	0.934692
gene2016	0.495729	0.640684
gene588	0.495625	0.81231
gene2816	0.495469	2.38777
gene3367	0.495265	0.418161
gene7469	0.494969	0.435226
gene2568	0.494949	0.59161
gene2060	0.494519	0.492145
gene8571	0.493822	0.655166
gene6035	0.493614	0.539631
gene4355	0.492839	0.544814
gene11947	0.492464	0.459058
gene9334	0.492177	0.603944
gene2985	0.492051	0.620154
gene10742	0.490895	0.653461
gene7690	0.490526	0.644522
gene9969	0.490395	1.26822
gene921	0.490229	0.59733
gene11229	0.488958	1.06149
gene2246	0.488925	0.72116
gene8457	0.488918	0.552658
gene9287	0.487923	0.494244
gene2989	0.487635	0.776494
gene2608	0.486705	1.12445
gene1120	0.486463	0.827981
gene5170	0.486378	0.569626
gene9527	0.486261	0.494061
gene5215	0.486228	0.450951
gene12165	0.486198	0.552988
gene13758	0.485064	0.455575
gene13224	0.484405	0.670012
gene5393	0.483913	0.729092
gene2145	0.483796	0.616414
gene8968	0.483436	0.582102
gene535	0.483241	0.656693
gene5565	0.482961	0.416732
gene12597	0.482889	0.621065
gene1298	0.48229	0.616116
gene2796	0.481878	0.552924
gene6564	0.481611	0.573645
gene12488	0.481433	0.415279
gene13111	0.481305	0.356075
gene4612	0.480995	0.546716
gene11924	0.480854	0.78798
gene3505	0.480845	0.620257
gene9667	0.480536	0.625598
gene11130	0.479934	2.34988
gene1150	0.479455	0.631748
gene13669	0.479179	0.551307
gene11776	0.478909	0.626496
gene10831	0.478515	0.648118
gene7564	0.478263	0.687981
gene11592	0.478208	0.348751
gene6788	0.478172	0.523787
gene3916	0.477977	0.43077
gene6152	0.477786	0.541078
gene598	0.477522	0.699194
gene13748	0.477287	0.618466
gene6623	0.477025	0.694148
gene4697	0.476995	0.656673
gene2674	0.476131	0.508731
gene719	0.476112	0.64936
gene3249	0.475067	0.667594
gene2102	0.474979	0.643338
gene4483	0.47471	0.756346
gene6803	0.47348	0.490731
gene4174	0.472762	0.644895
gene6319	0.472094	0.658522
gene4156	0.472014	0.532211
gene8450	0.471851	0.368032
gene6765	0.471784	0.667874
gene11402	0.471012	0.530404
gene2587	0.470863	0.848703
gene370	0.470012	0.650148
gene10012	0.469383	0.703479
gene2645	0.469332	0.593516
gene4148	0.469261	0.672958
gene6386	0.469248	0.563546
gene6016	0.468755	0.580319
gene7326	0.468736	0.45516
gene8701	0.468694	1.04834
gene2154	0.468241	2.34313
gene10586	0.468051	0.497522
gene9730	0.467908	0.672323
gene3696	0.467858	0.538296
gene12040	0.467787	0.504531
gene6408	0.467633	0.353042
gene5606	0.467507	0.739934
gene6172	0.467086	0.744537
gene442	0.46705	0.726703
gene2342	0.4669	0.558198
gene3416	0.46652	0.607282
gene11548	0.466391	0.751684
gene2828	0.465988	0.40702
gene7961	0.465969	0.617868
gene13069	0.465595	0.485892
gene12390	0.465558	0.728522
gene6019	0.465324	0.604446
gene772	0.465001	0.691278
gene1046	0.464895	0.598649
gene1724	0.464196	0.796331
gene9765	0.464138	0.610377
gene7795	0.46389	0.469331
gene11905	0.463889	0.879279
gene676	0.462784	0.423547
gene12265	0.462299	0.653216
gene2304	0.46226	0.766318
gene4112	0.462015	0.487039
gene3641	0.461859	0.467121
gene10992	0.461692	0.377865
gene1179	0.461485	0.807289
gene10976	0.461387	0.561553
gene10591	0.461054	3.89652
gene3789	0.46069	0.738105
gene8394	0.460472	0.423428
gene5949	0.460283	1.12802
gene3320	0.460222	1.32798
gene10408	0.460179	0.630022
gene1278	0.459978	0.858303
gene13326	0.459958	0.354579
gene12982	0.45995	0.554668
gene7870	0.45983	2.4011
gene13038	0.459732	0.576308
gene4222	0.459443	2.00194
gene5976	0.459115	0.712361
gene9944	0.45898	0.286617
gene850	0.458874	0.379199
gene10281	0.458136	0.775117
gene2977	0.458052	4.84618
gene3716	0.457995	0.507363
gene12842	0.457856	0.436297
gene2463	0.457434	0.555223
gene9295	0.456925	0.647991
gene550	0.456556	0.327752
gene3972	0.456198	0.660076
gene583	0.455579	0.467392
gene7922	0.455543	0.318949
gene5424	0.454448	0.52246
gene10702	0.454268	0.879828
gene9394	0.453576	0.711722
gene914	0.453301	0.736885
gene3124	0.453164	0.583974
gene13541	0.453119	0.663619
gene11774	0.452769	0.268485
gene8196	0.452373	0.411602
gene12406	0.452158	0.398475
gene6108	0.450781	0.482775
gene13428	0.450519	0.777938
gene8357	0.450474	0.624861
gene12446	0.450447	0.430058
gene5814	0.450434	0.289199
gene9982	0.450389	0.931192
gene3476	0.448914	0.311507
gene13509	0.44868	0.584245
gene706	0.448582	2.54172
gene10038	0.448554	0.518728
gene6353	0.447845	0.623491
gene784	0.447693	2.74832
gene13286	0.447415	0.688495
gene3253	0.447192	0.581188
gene9920	0.446793	0.605804
gene6987	0.446414	0.417502
gene12204	0.445651	0.501971
gene11434	0.445136	0.527949
gene228	0.444834	0.854286
gene11615	0.444652	0.484514
gene113	0.444608	0.611421
gene8147	0.444565	0.676994
gene1202	0.44392	0.570735
gene4381	0.443745	1.58024
gene638	0.443665	0.544677
gene4309	0.443496	5.82546
gene7680	0.443376	1.05797
gene2900	0.443301	0.577195
gene13153	0.443179	0.482732
gene1749	0.443071	0.716501
gene9673	0.442983	0.577257
gene3945	0.44294	1.3723
gene2680	0.442678	0.876715
gene1435	0.442349	0.722449
gene2717	0.442031	0.399553
gene5867	0.441798	0.607093
gene9534	0.441794	0.840309
gene11538	0.441715	0.388847
gene10374	0.441712	0.738603
gene11527	0.441337	0.653416
gene10738	0.440818	0.530079
gene10614	0.440419	0.514595
gene3698	0.440232	0.679441
gene235	0.439792	0.419987
gene10991	0.439563	0.701499
gene6857	0.438902	0.274029
gene9499	0.438703	0.700701
gene9226	0.437967	0.728221
gene9444	0.437783	0.669503
gene369	0.437766	0.705333
gene476	0.437735	0.733484
gene7593	0.437479	0.643756
gene7276	0.437054	0.706831
gene7150	0.437033	0.683045
gene7018	0.436679	0.636229
gene4159	0.436611	0.746007
gene7760	0.43654	0.480691
gene12795	0.436426	0.850107
gene9929	0.436262	0.842225
gene8589	0.435575	0.380568
gene6277	0.435048	0.609832
gene10289	0.434668	0.543163
gene11798	0.434584	0.507466
gene7693	0.434465	0.581495
gene2429	0.434242	0.72679
gene12685	0.434017	1.35841
gene7854	0.434016	0.769296
gene7247	0.433285	0.492981
gene11372	0.433225	0.694838
gene7230	0.432888	2.30284
gene5519	0.432042	0.664571
gene2156	0.431757	0.69574
gene4710	0.431693	0.648411
gene2998	0.431426	0.54173
gene3282	0.431376	0.691323
gene6874	0.43134	0.599297
gene4363	0.431204	0.69785
gene4065	0.430909	0.650853
gene4449	0.430559	0.444055
gene10789	0.430286	0.780454
gene7704	0.430094	0.402863
gene11262	0.429555	0.66976
gene1181	0.429498	0.904569
gene11226	0.42933	0.518753
gene6634	0.429311	0.439544
gene787	0.429257	0.545329
gene4032	0.429049	0.682166
gene6646	0.428879	0.618767
gene4915	0.428599	0.467848
gene5932	0.428268	0.450461
gene4272	0.428107	0.249409
gene7433	0.427719	0.451401
gene9628	0.427398	0.600751
gene6112	0.427183	0.728371
gene5265	0.427137	0.448236
gene5452	0.427045	0.412993
gene10609	0.426845	0.733725
gene7716	0.426652	1.71365
gene5263	0.42655	0.592534
gene4818	0.426459	0.679282
gene1091	0.42609	0.379803
gene853	0.426068	0.628931
gene2167	0.425603	0.404282
gene946	0.425312	0.561397
gene12228	0.42524	0.855353
gene9945	0.425195	0.294219
gene2171	0.424509	0.559492
gene10028	0.424409	0.495724
gene1764	0.423297	0.602541
gene4161	0.422952	0.679886
gene4501	0.422613	2.80934
gene6034	0.422357	2.85719
gene2182	0.422338	2.86657
gene5669	0.422316	0.558844
gene12514	0.422078	0.803133
gene269	0.422	0.543013
gene3980	0.421735	0.539313
gene9831	0.421675	0.583477
gene8741	0.421291	0.556828
gene2163	0.42067	0.748917
gene3506	0.420374	0.67768
gene9797	0.420317	0.570129
gene13007	0.420057	0.509435
gene1343	0.419689	0.328834
gene6026	0.418944	0.731863
gene12247	0.41881	0.572111
gene3935	0.418757	0.845744
gene1895	0.418667	0.661817
gene8003	0.418519	2.76999
gene10034	0.418084	0.667616
gene12653	0.41726	0.640113
gene7336	0.416971	0.557425
gene3108	0.416656	0.652509
gene2783	0.416612	0.236625
gene12803	0.416338	0.790498
gene6652	0.416287	0.595556
gene12315	0.416283	0.618382
gene4669	0.416012	0.456021
gene4191	0.415426	0.41204
gene13431	0.415392	0.636621
gene9721	0.41501	0.574335
gene8921	0.41461	0.449713
gene941	0.414383	1.19089
gene11595	0.414326	0.809559
gene11961	0.413985	0.917296
gene610	0.413981	0.469451
gene4184	0.413978	0.334083
gene9253	0.413933	0.657589
gene12304	0.413269	0.551896
gene1951	0.413116	0.783997
gene1658	0.41242	0.796509
gene4465	0.411476	0.657904
gene4160	0.409397	0.550126
gene11610	0.409392	0.837047
gene4709	0.409095	0.764941
gene11475	0.409029	0.405634
gene3695	0.408769	0.979136
gene1566	0.40836	0.874659
gene13085	0.407907	0.657372
gene7815	0.407889	0.505005
gene4776	0.407476	0.914656
gene13696	0.407406	0.542984
gene4571	0.407314	0.714882
gene13138	0.407034	2.2413
gene4912	0.406846	0.492299
gene899	0.406687	0.511209
gene7752	0.40656	0.657617
gene9270	0.406372	0.68283
gene238	0.406302	0.3894
gene7163	0.406066	0.49199
gene11903	0.406019	0.664031
gene5292	0.405917	0.568952
gene9254	0.405599	3.00107
gene1715	0.405501	0.505375
gene1224	0.405449	0.54989
gene6165	0.405375	0.478779
gene1759	0.405142	0.5459
gene4417	0.40458	0.550467
gene11620	0.404574	0.586166
gene6015	0.404304	0.60262
gene9733	0.404201	0.58157
gene2485	0.40294	0.763373
gene1991	0.402907	0.578511
gene4684	0.402804	0.586691
gene10894	0.402783	0.443884
gene6095	0.402685	0.53519
gene7544	0.402096	1.84808
gene12800	0.401759	1.68082
gene3737	0.401708	0.704952
gene2234	0.401545	0.564389
gene5658	0.401199	0.636039
gene9041	0.401031	0.39285
gene5176	0.401001	0.40667
gene10124	0.40098	0.378816
gene5299	0.400957	0.51757
gene12789	0.400111	0.44763
gene6869	0.400107	1.02248
gene1718	0.399817	0.494188
gene4441	0.399799	0.672199
gene10363	0.399246	0.562942
gene6858	0.39921	0.543766
gene7940	0.399181	0.530714
gene3078	0.398829	0.486971
gene12275	0.398809	0.550895
gene8951	0.39872	0.464389
gene8863	0.398449	0.764677
gene66	0.398154	0.558019
gene1270	0.397977	0.577789
gene1851	0.397624	0.523327
gene7053	0.396516	3.1272
gene1041	0.396396	0.556627
gene4362	0.396279	0.552966
gene704	0.395941	0.653591
gene9189	0.39579	0.712249
gene6188	0.395753	0.484225
gene12025	0.395565	0.804945
gene12537	0.394878	0.538819
gene2529	0.394834	0.844955
gene7052	0.39466	0.320099
gene11019	0.393994	0.568935
gene4632	0.393797	0.641386
gene6890	0.393694	0.396224
gene5876	0.393565	0.544397
gene7540	0.393136	0.482035
gene10619	0.39312	0.490562
gene5164	0.393112	0.46191
gene929	0.392207	0.273264
gene7703	0.391851	0.507395
gene12214	0.391611	0.555466
gene1696	0.391156	0.54161
gene3850	0.390963	0.532543
gene11465	0.390783	0.442172
gene5317	0.390504	0.319709
gene6767	0.3905	0.51985
gene115	0.390498	0.576997
gene4504	0.390187	0.27703
gene4470	0.390161	0.678889
gene1609	0.390122	0.38327
gene1338	0.389684	0.288547
gene1719	0.38939	0.509701
gene493	0.389133	2.56628
gene4836	0.389116	0.282861
gene5615	0.389012	0.726682
gene12594	0.388912	0.667424
gene10280	0.388885	0.618941
gene10344	0.38876	0.486372
gene5608	0.388534	0.53071
gene12118	0.38852	0.575839
gene3306	0.388017	0.425182
gene7458	0.387626	1.77956
gene7969	0.387479	0.582847
gene3919	0.387189	0.339607
gene2709	0.387172	0.553065
gene11978	0.386887	0.487865
gene2513	0.386392	0.386318
gene9471	0.386362	0.64144
gene9368	0.386209	0.640678
gene5502	0.386138	0.605748
gene6711	0.385428	0.492135
gene4807	0.385246	0.471395
gene13029	0.385163	0.384324
gene7077	0.384859	0.539069
gene7770	0.384757	0.429659
gene12094	0.384364	0.403257
gene5600	0.384212	0.443124
gene4725	0.383921	0.487356
gene3883	0.383277	0.303867
gene2297	0.382724	0.347553
gene6230	0.382681	0.348192
gene9618	0.382163	0.343629
gene13012	0.382079	0.553173
gene6672	0.381911	0.474123
gene13027	0.381727	0.435074
gene9291	0.381718	0.688488
gene9621	0.381718	3.37043
gene6248	0.381396	0.712952
gene5480	0.380187	0.627035
gene2743	0.379845	0.471444
gene6204	0.379817	0.572978
gene11983	0.379814	0.37904
gene7406	0.37975	0.574437
gene13555	0.379621	0.717837
gene13730	0.37953	0.396671
gene5595	0.379482	0.437257
gene12793	0.379448	0.897466
gene4694	0.379304	0.655062
gene3434	0.378764	0.647792
gene6119	0.378756	0.537881
gene5522	0.378247	0.794668
gene8641	0.378103	0.528608
gene2773	0.377972	0.527408
gene578	0.377568	0.464921
gene913	0.37737	0.574242
gene13750	0.377216	0.358863
gene11401	0.376904	0.607138
gene6143	0.376427	0.539037
gene4387	0.376268	0.486645
gene12627	0.375473	0.255147
gene1377	0.375423	0.37304
gene7426	0.375331	0.527614
gene13491	0.375304	0.601243
gene5880	0.374873	0.535248
gene10332	0.374835	0.449535
gene7320	0.374081	0.33065
gene7614	0.37363	0.435679
gene9105	0.373569	0.344904
gene6464	0.373338	6.13001
gene1523	0.373237	0.513862
gene2322	0.373101	0.566238
gene4665	0.372957	0.455781
gene13240	0.372631	0.332971
gene4574	0.372472	0.455098
gene1803	0.372255	0.312909
gene9986	0.371948	0.419766
gene3806	0.370929	0.548223
gene1288	0.370127	0.34582
gene4048	0.370102	0.678033
gene3529	0.369187	0.469043
gene1773	0.3689	0.440859
gene5834	0.368694	0.395752
gene7736	0.368603	1.76812
gene6613	0.36838	0.428453
gene2695	0.368369	0.548561
gene12199	0.368354	0.307863
gene2609	0.368025	0.678926
gene6636	0.367456	0.419944
gene7105	0.367303	0.553144
gene2602	0.367204	0.668169
gene9046	0.367008	0.355488
gene9279	0.366652	0.628464
gene7277	0.366431	0.59008
gene12895	0.366164	0.34767
gene12035	0.36572	0.547574
gene11196	0.365534	0.721114
gene3201	0.364657	0.54332
gene11860	0.364422	0.594955
gene8926	0.364279	0.757611
gene1869	0.364233	0.463453
gene8281	0.363178	0.683417
gene302	0.36299	0.476555
gene12484	0.362889	0.534784
gene13128	0.361573	0.437696
gene1628	0.361203	0.581677
gene13097	0.360822	0.31981
gene12862	0.360547	0.581897
gene1064	0.360243	0.440371
gene10432	0.360112	0.56375
gene873	0.35985	0.876231
gene10656	0.359666	0.45702
gene11200	0.359389	0.508131
gene3435	0.35935	0.631671
gene10264	0.359333	0.584542
gene7754	0.359129	0.37153
gene120	0.359105	0.483608
gene11653	0.358898	0.372125
gene12269	0.358881	0.404793
gene9022	0.358778	0.537747
gene7225	0.358745	0.428138
gene975	0.358555	0.553736
gene1418	0.358163	0.56001
gene13011	0.35758	0.419402
gene9777	0.357487	0.550014
gene11584	0.35732	0.695337
gene1985	0.357201	0.551572
gene11937	0.356912	0.585697
gene13437	0.356806	0.388505
gene145	0.356782	0.505635
gene6366	0.356704	0.414851
gene12590	0.356473	0.527828
gene9867	0.356375	0.404732
gene9694	0.356273	0.318021
gene1342	0.355503	0.643735
gene5546	0.355401	0.459527
gene187	0.355341	0.496772
gene2278	0.355061	0.695949
gene3278	0.354884	0.402216
gene5031	0.354158	0.700287
gene11131	0.353942	0.485187
gene5498	0.353405	0.586371
gene5423	0.352297	0.419298
gene11371	0.352004	0.410475
gene4695	0.35177	0.40363
gene4579	0.351309	0.619376
gene6258	0.351041	0.651716
gene9064	0.350168	0.456065
gene8887	0.349847	0.588781
gene8662	0.34951	0.3791
gene12765	0.349353	0.516079
gene13626	0.349305	0.4337
gene3355	0.349297	0.703817
gene4448	0.349238	0.301664
gene13714	0.349045	0.525729
gene1301	0.348624	0.245659
gene13149	0.348531	0.583433
gene9259	0.348357	0.532249
gene9636	0.348166	0.459094
gene6363	0.347899	0.496087
gene5406	0.346952	0.298839
gene1337	0.346628	0.355954
gene7713	0.346549	0.432013
gene12054	0.34648	0.30186
gene551	0.345969	0.62817
gene5041	0.345271	0.474225
gene1292	0.345198	0.564209
gene3210	0.345134	0.423764
gene12628	0.344779	0.439526
gene13156	0.344123	0.508015
gene2913	0.343714	0.350727
gene8905	0.343521	0.368403
gene2898	0.343286	0.270755
gene6931	0.342952	0.410501
gene2792	0.342642	0.219598
gene1167	0.342267	0.426214
gene3298	0.342258	0.358773
gene13114	0.342138	0.579605
gene7786	0.34208	0.436038
gene5747	0.342004	0.695681
gene675	0.341864	0.381734
gene9865	0.340921	0.478424
gene7074	0.340795	0.527637
gene1990	0.340587	0.444523
gene2100	0.340583	0.434149
gene11018	0.340569	0.370479
gene4866	0.340176	0.530246
gene10040	0.339433	0.598207
gene11593	0.339376	0.505224
gene9328	0.339005	0.497393
gene2793	0.338675	0.237921
gene10597	0.338613	0.507574
gene10897	0.338489	0.385129
gene8097	0.33761	0.454664
gene8859	0.337337	0.545945
gene3884	0.337247	0.375564
gene12562	0.336957	0.648161
gene10276	0.336942	0.561883
gene10682	0.336859	0.540589
gene13305	0.336576	0.486602
gene12384	0.336109	0.397368
gene5397	0.335874	0.562478
gene7765	0.335804	0.576814
gene6359	0.335362	0.455321
gene10612	0.335349	0.334748
gene11002	0.335086	0.55503
gene4125	0.334798	0.45838
gene3321	0.334597	0.635802
gene11949	0.334391	0.523227
gene4545	0.333639	0.499031
gene11672	0.333256	0.469964
gene4380	0.332877	0.438955
gene4322	0.332484	0.616664
gene11328	0.332362	0.418707
gene7584	0.331687	0.256605
gene13562	0.331562	0.554915
gene1640	0.3314	0.454766
gene2195	0.33098	0.286262
gene4356	0.330535	0.257437
gene1147	0.330506	0.628084
gene4297	0.330192	0.454281
gene114	0.329883	0.420142
gene6181	0.329835	0.328139
gene840	0.329136	0.627633
gene7644	0.329127	0.28145
gene5243	0.328753	0.331141
gene13452	0.327105	0.330076
gene12115	0.325301	0.314525
gene3483	0.324846	0.558758
gene13107	0.324763	0.309504
gene11005	0.32395	0.409548
gene2858	0.323639	0.444778
gene6148	0.323623	0.476632
gene2181	0.323466	0.516099
gene13267	0.323246	0.263372
gene12827	0.32251	0.487485
gene3494	0.322248	0.373349
gene7888	0.321682	0.399212
gene1911	0.321608	0.43263
gene4440	0.321229	0.44998
gene2053	0.320626	0.548663
gene4405	0.319769	0.401183
gene13091	0.318893	0.450073
gene12595	0.318854	0.357725
gene2196	0.318348	0.695378
gene3254	0.317701	0.492579
gene1542	0.317565	0.419579
gene227	0.316871	0.436966
gene7721	0.316358	0.477099
gene1959	0.315979	0.605303
gene13030	0.315932	0.292235
gene419	0.314308	0.267569
gene6040	0.313841	0.393371
gene13132	0.312726	0.53896
gene13016	0.312619	0.339132
gene10441	0.312161	0.485601
gene6893	0.311979	0.176989
gene6276	0.311435	0.482493
gene4679	0.310907	0.296403
gene1521	0.31085	0.529859
gene10464	0.310655	0.237612
gene3125	0.310613	0.356094
gene5800	0.310242	0.593273
gene3409	0.310202	0.341152
gene3987	0.309364	0.435337
gene8409	0.309267	0.405955
gene8646	0.309191	0.229877
gene12956	0.308509	0.406827
gene6551	0.308485	0.468465
gene10209	0.30841	0.266231
gene11286	0.308089	0.472904
gene2466	0.307822	0.598931
gene8551	0.307065	0.455376
gene9187	0.305156	0.367835
gene4756	0.304576	0.335508
gene3257	0.304132	0.492174
gene5626	0.302666	0.326542
gene4248	0.302447	0.357647
gene10729	0.302286	0.498677
gene6478	0.30182	0.348242
gene10292	0.301168	0.235766
gene6606	0.300461	0.301294
gene5366	0.29994	0.391131
gene2118	0.299045	0.410536
gene13363	0.298387	0.352449
gene13182	0.297821	0.385914
gene10174	0.297592	0.431418
gene1740	0.297501	0.360446
gene4353	0.297275	0.425762
gene5400	0.297273	0.415207
gene10286	0.296597	0.304771
gene2128	0.295778	0.478721
gene6216	0.295484	0.457414
gene11908	0.295455	0.52866
gene841	0.295391	0.394339
gene7527	0.295348	0.40992
gene9192	0.29521	0.357609
gene8422	0.293964	0.338304
gene1996	0.29382	0.480725
gene6566	0.293777	0.44084
gene4450	0.293449	0.3115
gene3255	0.292258	0.283758
gene11958	0.29198	0.269528
gene6600	0.291973	0.539191
gene4876	0.291316	0.296682
gene6382	0.291174	0.360375
gene2775	0.290635	0.330798
gene12511	0.290462	0.372587
gene9796	0.290459	0.437407
gene13731	0.29025	0.376793
gene3323	0.290205	0.367104
gene2217	0.289993	0.383891
gene1787	0.289725	0.391842
gene7286	0.289695	0.543118
gene7517	0.289594	0.324163
gene9431	0.289558	0.290088
gene13753	0.288628	0.493007
gene10066	0.288501	0.487234
gene5774	0.287822	0.527145
gene12706	0.287667	0.324572
gene7175	0.286929	0.320583
gene9985	0.286893	0.417065
gene881	0.286737	0.46067
gene7813	0.286204	0.410287
gene12631	0.286164	0.447198
gene13312	0.285914	0.457612
gene9954	0.285199	0.361771
gene12188	0.284731	0.263585
gene5917	0.284476	0.23816
gene5117	0.284475	0.462149
gene5743	0.283488	0.502061
gene8393	0.282953	0.411262
gene3714	0.28273	0.455261
gene12888	0.282334	0.37462
gene3758	0.282274	0.248865
gene8581	0.281675	0.480823
gene11100	0.281649	0.231904
gene11547	0.281397	0.234567
gene270	0.28051	0.190423
gene8528	0.280218	0.294103
gene12003	0.280166	0.355091
gene11881	0.279708	0.236051
gene4541	0.279165	0.228161
gene12413	0.27894	0.350985
gene3459	0.278018	0.338208
gene13013	0.277748	0.284447
gene13275	0.277608	0.278224
gene7352	0.277197	0.309422
gene11702	0.277094	0.423215
gene13003	0.27692	0.338534
gene13513	0.276567	0.287142
gene11543	0.276446	0.45694
gene3898	0.276247	0.401901
gene9196	0.276153	0.410028
gene4055	0.275858	0.337873
gene11265	0.275844	0.579259
gene13100	0.275153	0.235928
gene6712	0.274958	0.19661
gene5521	0.2749	0.434708
gene5319	0.274586	0.374596
gene13166	0.274417	0.266535
gene3354	0.273745	0.416981
gene8789	0.273675	0.423737
gene575	0.273499	0.309381
gene13752	0.273168	0.470562
gene1587	0.27311	0.259629
gene4012	0.272744	0.33997
gene11375	0.272551	0.218169
gene10203	0.272188	0.223348
gene484	0.271214	0.292042
gene10708	0.270107	0.39325
gene10994	0.269948	0.588401
gene4289	0.267571	0.287078
gene7208	0.267473	0.267574
gene12410	0.267265	0.157249
gene8770	0.267137	0.328734
gene6170	0.267022	0.279201
gene10465	0.266262	0.425486
gene12691	0.265371	0.381861
gene5924	0.265354	0.39427
gene10045	0.264493	0.409598
gene3	0.264451	0.303707
gene7874	0.264411	0.304517
gene6368	0.264246	0.336448
gene10390	0.263434	0.288908
gene8008	0.263302	0.337137
gene1249	0.262603	0.32069
gene12722	0.261895	0.208625
gene1104	0.261799	0.525427
gene9779	0.260559	0.236645
gene5992	0.260348	0.379892
gene11047	0.26019	0.290345
gene1116	0.259872	0.447627
gene10993	0.259794	0.588917
gene2054	0.259313	0.313914
gene1316	0.259287	0.274811
gene786	0.258891	0.310961
gene4378	0.258273	0.431933
gene9893	0.257758	0.384834
gene13245	0.257026	0.267685
gene264	0.256644	0.194961
gene4877	0.256351	0.368794
gene13063	0.255852	0.253107
gene11734	0.255245	0.429577
gene13552	0.2552	0.360816
gene4553	0.255137	0.411729
gene3697	0.255099	0.235603
gene1976	0.254344	0.287074
gene8714	0.25395	0.404272
gene4558	0.253004	0.303665
gene13205	0.252434	0.477209
gene6919	0.25209	0.517263
gene13398	0.251147	0.388625
gene3009	0.250724	0.398564
gene13164	0.249377	0.456302
gene7342	0.249299	0.356559
gene2988	0.248198	0.357082
gene2959	0.24803	0.477435
gene9272	0.247649	0.424657
gene13026	0.246245	0.466752
gene3074	0.24536	0.188214
gene12460	0.245117	0.353153
gene3756	0.244856	0.519504
gene12497	0.24436	0.483752
gene6555	0.243813	0.194366
gene5194	0.243479	0.287786
gene2033	0.243261	0.343146
gene6084	0.243181	0.348962
gene13456	0.243052	0.215493
gene7631	0.242768	0.25811
gene6873	0.242703	0.230515
gene9757	0.242336	0.353275
gene955	0.241379	0.294627
gene4868	0.240968	0.34352
gene10640	0.240924	0.4218
gene11418	0.240888	0.294564
gene9330	0.24017	0.377424
gene10369	0.239426	0.583109
gene8063	0.238811	0.270793
gene12844	0.238773	0.198212
gene8497	0.238607	0.247842
gene6724	0.238555	0.251808
gene898	0.238332	0.307135
gene11373	0.234812	0.437509
gene12623	0.234561	0.288726
gene8130	0.234229	0.403723
gene12464	0.233758	0.385883
gene4508	0.233745	0.304958
gene8648	0.232786	0.296952
gene13308	0.232616	0.222395
gene11893	0.231953	0.339594
gene10468	0.231685	0.492936
gene2891	0.231425	0.297435
gene12020	0.231346	0.281928
gene13081	0.231202	0.271442
gene12059	0.231132	0.313555
gene9245	0.230923	0.314645
gene6189	0.230605	0.387565
gene405	0.229674	0.315471
gene9605	0.229168	0.369987
gene1087	0.22915	0.366145
gene10692	0.227625	0.444474
gene10283	0.226767	0.277891
gene2752	0.226452	0.226295
gene3382	0.22598	0.318377
gene3436	0.225902	0.313762
gene7299	0.225729	0.261739
gene2520	0.224583	0.233148
gene9001	0.222743	0.245846
gene8386	0.222352	0.462918
gene12808	0.220308	0.329015
gene8388	0.215979	0.257886
gene4182	0.2159	0.230413
gene13122	0.215713	0.230548
gene5267	0.215654	0.304812
gene12980	0.215445	0.315805
gene8643	0.215369	0.277996
gene1512	0.215329	0.448187
gene6445	0.215011	0.28712
gene13216	0.214504	0.260666
gene3599	0.214113	0.28648
gene1283	0.213111	0.220617
gene3049	0.212559	0.25352
gene4749	0.211868	0.221473
gene12387	0.211746	0.302109
gene6416	0.211661	0.196832
gene8461	0.210608	0.286748
gene4217	0.2079	0.430932
gene9125	0.207671	0.262093
gene7339	0.206641	0.195269
gene5114	0.206296	0.350477
gene826	0.205314	0.22854
gene8157	0.2024	0.332167
gene6559	0.20228	0.27207
gene10838	0.202161	0.363812
gene4479	0.202008	0.455579
gene13701	0.200188	0.155486
gene5034	0.199384	0.214295
gene11370	0.198642	0.403453
gene8762	0.198514	0.387209
gene9054	0.198095	0.302619
gene12200	0.198008	0.365291
gene2194	0.197638	0.248822
gene8837	0.196695	0.223256
gene4438	0.192463	0.258031
gene3295	0.191994	0.250092
gene4466	0.191326	0.194379
gene12612	0.191109	0.233001
gene10125	0.188621	0.201421
gene6605	0.188035	0.200908
gene10121	0.186429	0.354783
gene5731	0.186053	0.175904
gene699	0.185038	0.253034
gene6316	0.184408	0.339939
gene11368	0.183276	0.276094
gene3153	0.181028	0.300295
gene7780	0.180957	0.36774
gene2368	0.180228	0.31166
gene5037	0.17976	0.283229
gene4922	0.179294	0.2967
gene81	0.17682	0.222707
gene8761	0.176692	0.245304
gene8833	0.175868	0.199496
gene4969	0.175714	0.190773
gene10618	0.174221	0.171397
gene11718	0.172853	0.234915
gene2059	0.172254	0.231193
gene8289	0.172207	0.265443
gene212	0.172143	0.196722
gene5478	0.170812	0.146943
gene5425	0.17074	0.273837
gene9726	0.169488	0.185769
gene13004	0.166341	0.261697
gene8562	0.16273	0.199457
gene11336	0.162462	0.14253
gene9786	0.162355	0.232437
gene1169	0.159717	0.403139
gene1246	0.158749	0.235348
gene1349	0.157405	0.257179
gene325	0.149029	0.274549
gene7629	0.142791	0.239121
gene7811	0.137165	0.184143
gene872	-0.103476	-0.249318
gene3363	-0.105633	-0.243164
gene4959	-0.119555	-0.206267
gene5850	-0.122291	-0.313835
gene4884	-0.125875	-0.186514
gene3005	-0.126748	-0.16583
gene8019	-0.127208	-0.347767
gene11376	-0.135805	-0.215886
gene8522	-0.140942	-0.294053
gene7269	-0.141528	-0.259708
gene9429	-0.142411	-0.28918
gene995	-0.142688	-0.243359
gene8051	-0.142755	-0.306004
gene8832	-0.144573	-0.327005
gene12203	-0.145182	-0.30472
gene1079	-0.145659	-0.232764
gene10387	-0.146343	-0.297308
gene3299	-0.146357	-0.281968
gene11551	-0.147701	-0.312815
gene6037	-0.150127	-0.258046
gene4084	-0.150828	-0.226775
gene11329	-0.153095	-0.343383
gene4713	-0.155595	-0.357018
gene9563	-0.155908	-0.301572
gene3942	-0.156976	-0.290614
gene13265	-0.161071	-0.417069
gene8177	-0.162877	-0.340109
gene11198	-0.163374	-0.340383
gene4859	-0.163585	-0.430542
gene9249	-0.163814	-0.216204
gene11563	-0.164351	-0.396851
gene4409	-0.16659	-0.284307
gene7481	-0.166693	-0.287734
gene449	-0.167423	-0.321255
gene3551	-0.168757	-0.161628
gene12206	-0.16919	-0.259296
gene13402	-0.169934	-0.251302
gene4419	-0.170124	-0.272673
gene5027	-0.170176	-0.22568
gene7726	-0.170939	-0.23601
gene10869	-0.171512	-0.447729
gene4008	-0.171758	-0.357074
gene1765	-0.172044	-0.293927
gene10243	-0.172133	-0.258468
gene12405	-0.17247	-0.284806
gene6814	-0.172675	-0.276612
gene13022	-0.173139	-0.464467
gene9607	-0.173148	-0.351296
gene1241	-0.173512	-0.254888
gene10962	-0.173631	-0.411197
gene9410	-0.174487	-0.344317
gene1524	-0.175187	-0.335234
gene13593	-0.176324	-0.482689
gene1939	-0.176845	-0.237159
gene2210	-0.177614	-0.408113
gene5039	-0.177722	-0.259513
gene3749	-0.179222	-0.231378
gene5062	-0.179503	-0.27297
gene8476	-0.1798	-0.336435
gene8184	-0.180222	-0.25723
gene11888	-0.180658	-0.279257
gene10917	-0.180669	-0.437225
gene8387	-0.181457	-0.300414
gene2810	-0.181565	-0.326122
gene12143	-0.181981	-0.277061
gene3270	-0.182305	-0.240093
gene782	-0.182678	-0.255936
gene8271	-0.182952	-0.334952
gene6287	-0.183052	-0.416292
gene12840	-0.18306	-0.401174
gene8962	-0.183111	-0.256772
gene13439	-0.184618	-0.386231
gene2551	-0.184755	-0.215208
gene1610	-0.184775	-0.29482
gene1100	-0.185005	-0.299482
gene2597	-0.185151	-0.292342
gene12195	-0.185284	-0.324809
gene4453	-0.185601	-0.408859
gene7639	-0.186098	-0.306873
gene13018	-0.186404	-0.356211
gene6964	-0.186894	-0.199834
gene8721	-0.187059	-0.269522
gene3700	-0.187173	-0.275764
gene829	-0.187342	-0.402799
gene13413	-0.18744	-0.249635
gene5380	-0.187596	-0.19023
gene10401	-0.18768	-0.250553
gene10920	-0.187817	-0.47733
gene13473	-0.188098	-0.299895
gene2057	-0.189069	-0.332373
gene13479	-0.190233	-0.343576
gene13409	-0.190642	-0.361802
gene12753	-0.190841	-0.243782
gene3766	-0.191347	-0.292964
gene13738	-0.191542	-0.215691
gene2714	-0.192423	-0.467652
gene9193	-0.192639	-0.22662
gene12519	-0.192675	-0.369802
gene8560	-0.192901	-0.426683
gene13674	-0.193185	-0.455156
gene1720	-0.194089	-0.440417
gene6125	-0.194272	-0.317931
gene2484	-0.194737	-0.322966
gene13672	-0.196424	-0.300658
gene5732	-0.196693	-0.443505
gene10141	-0.197067	-0.327151
gene10259	-0.197267	-0.414232
gene190	-0.197667	-0.355084
gene1695	-0.197758	-0.279835
gene3234	-0.198108	-0.536014
gene5866	-0.19826	-0.27091
gene766	-0.198644	-0.350169
gene2662	-0.198832	-0.264085
gene10114	-0.199462	-0.35483
gene2803	-0.199774	-0.393661
gene12953	-0.199871	-0.282523
gene11887	-0.199885	-0.305499
gene2364	-0.199907	-0.367835
gene2415	-0.199915	-0.242955
gene320	-0.20056	-0.266128
gene12194	-0.201224	-0.35669
gene6193	-0.201552	-0.378093
gene7076	-0.20184	-0.272484
gene4750	-0.20201	-0.221516
gene13527	-0.202043	-0.248886
gene6813	-0.202241	-0.335773
gene7577	-0.202345	-0.303776
gene9008	-0.202368	-0.370413
gene5620	-0.202455	-0.375857
gene916	-0.202578	-0.408067
gene6843	-0.202805	-0.364638
gene12490	-0.202965	-0.182014
gene9568	-0.203127	-0.350379
gene8431	-0.203949	-0.307646
gene13485	-0.203982	-0.214999
gene3900	-0.20399	-0.252224
gene8189	-0.204215	-0.423808
gene11125	-0.204811	-0.298051
gene9297	-0.204966	-0.399608
gene4933	-0.205228	-0.289318
gene2320	-0.205349	-0.24434
gene1244	-0.205464	-0.436541
gene885	-0.206467	-0.260723
gene5657	-0.206488	-0.280503
gene7418	-0.207134	-0.415426
gene3002	-0.207171	-0.320912
gene3784	-0.207767	-0.219248
gene8663	-0.208249	-0.322377
gene14	-0.208456	-0.527574
gene12616	-0.208497	-0.411655
gene5693	-0.208583	-0.322745
gene9155	-0.2095	-0.366733
gene4389	-0.209594	-0.257713
gene1220	-0.209728	-0.563962
gene10652	-0.209774	-0.489991
gene1664	-0.210214	-0.253221
gene2282	-0.210642	-0.23975
gene5618	-0.210736	-0.373644
gene9725	-0.210746	-0.29083
gene4844	-0.21141	-0.337265
gene3068	-0.211598	-0.307456
gene10696	-0.212122	-0.260768
gene3774	-0.212978	-0.301032
gene9353	-0.21323	-0.279732
gene12550	-0.213954	-0.437197
gene5813	-0.214012	-0.243256
gene2310	-0.214023	-0.376976
gene3748	-0.214194	-0.311066
gene10750	-0.214582	-0.232935
gene11668	-0.215181	-0.333598
gene12826	-0.215442	-0.296762
gene7810	-0.216101	-0.283765
gene2031	-0.216175	-0.461466
gene7862	-0.216826	-0.273357
gene3767	-0.21692	-0.357876
gene11400	-0.217259	-0.231163
gene2279	-0.217377	-0.352789
gene9025	-0.217606	-0.327725
gene8792	-0.217656	-0.274887
gene11435	-0.217677	-0.463178
gene5776	-0.217752	-0.573896
gene3157	-0.218182	-0.339251
gene12219	-0.218871	-0.495778
gene2660	-0.219369	-0.244869
gene8717	-0.219475	-0.477122
gene11249	-0.21993	-0.405082
gene5611	-0.22023	-0.519442
gene13408	-0.220614	-0.301568
gene6197	-0.220685	-0.347181
gene12858	-0.221554	-0.381031
gene12658	-0.222029	-0.312403
gene9898	-0.222794	-0.459487
gene2896	-0.223079	-0.344702
gene2727	-0.223509	-0.259833
gene10457	-0.225535	-0.343566
gene9194	-0.226415	-0.368894
gene2613	-0.227006	-0.368431
gene2248	-0.227091	-0.378513
gene11032	-0.227093	-0.339178
gene3073	-0.227599	-0.273462
gene8090	-0.227986	-0.515598
gene11396	-0.228073	-0.322828
gene12205	-0.228577	-0.603811
gene6632	-0.229205	-0.305327
gene8808	-0.229854	-0.439144
gene9738	-0.229878	-0.288417
gene7861	-0.230219	-0.378252
gene1842	-0.230526	-0.320649
gene1109	-0.230753	-0.372022
gene1131	-0.23111	-0.470786
gene9205	-0.231539	-0.362169
gene9851	-0.232338	-0.355381
gene6237	-0.233945	-0.354092
gene5779	-0.234132	-0.303337
gene12186	-0.23451	-0.298167
gene5637	-0.234522	-0.391392
gene1502	-0.234638	-0.527207
gene1123	-0.235248	-0.345916
gene10862	-0.235492	-0.366456
gene5098	-0.235662	-0.322287
gene6816	-0.236006	-0.313104
gene3736	-0.23616	-0.266391
gene1391	-0.23619	-0.347548
gene1371	-0.2368	-0.342441
gene11119	-0.236808	-0.30747
gene4418	-0.237631	-0.517249
gene5049	-0.237855	-0.324186
gene4105	-0.237896	-0.281248
gene10142	-0.2381	-0.390903
gene13746	-0.238214	-0.405625
gene2315	-0.238794	-0.404065
gene531	-0.239571	-0.657717
gene5961	-0.239968	-0.329105
gene13360	-0.240544	-0.207849
gene1372	-0.240622	-0.38154
gene5581	-0.240827	-0.504375
gene10023	-0.240928	-0.291339
gene7791	-0.24105	-0.513414
gene11907	-0.241766	-0.366434
gene10278	-0.242036	-0.228325
gene4793	-0.2424	-0.229442
gene9411	-0.242854	-0.302319
gene6502	-0.242988	-0.413571
gene8786	-0.243381	-0.47343
gene5616	-0.243988	-0.332149
gene4633	-0.24437	-0.300378
gene10024	-0.244653	-0.322637
gene257	-0.244686	-0.380763
gene1137	-0.24474	-0.574007
gene2807	-0.245137	-0.421446
gene13598	-0.246256	-0.391669
gene6306	-0.246561	-0.328612
gene12253	-0.246812	-0.341171
gene10339	-0.24682	-0.519516
gene2879	-0.247354	-0.441634
gene5887	-0.247616	-0.497282
gene3859	-0.247954	-0.253036
gene4817	-0.247987	-0.383644
gene3276	-0.248122	-0.377941
gene4513	-0.248498	-0.347533
gene3269	-0.248646	-0.286436
gene5656	-0.248725	-0.418067
gene2831	-0.249515	-0.304774
gene7915	-0.249827	-0.402591
gene12949	-0.250432	-0.304635
gene5995	-0.250482	-0.295828
gene13718	-0.25058	-0.473432
gene5022	-0.250804	-0.444652
gene8014	-0.250954	-0.375937
gene3647	-0.251186	-0.35306
gene11247	-0.251808	-0.358646
gene13405	-0.252792	-0.334797
gene8120	-0.252819	-0.268667
gene8039	-0.254382	-0.304003
gene9559	-0.254637	-0.39887
gene9034	-0.255147	-0.329371
gene7876	-0.255397	-0.462346
gene2014	-0.255601	-0.343191
gene2890	-0.255725	-0.234174
gene10357	-0.255935	-0.252214
gene1871	-0.256066	-0.61228
gene13213	-0.256168	-0.37953
gene877	-0.256266	-0.396883
gene4059	-0.256812	-0.558056
gene6918	-0.257333	-0.511737
gene6039	-0.257403	-0.420172
gene8923	-0.25803	-0.474329
gene10673	-0.258142	-0.373438
gene1794	-0.258496	-0.565522
gene7496	-0.258517	-0.419172
gene9691	-0.258614	-0.473023
gene10550	-0.258745	-0.392488
gene810	-0.258783	-0.314061
gene5224	-0.258913	-0.483435
gene27	-0.259158	-0.455296
gene1130	-0.259235	-0.396722
gene6860	-0.259266	-0.525404
gene7475	-0.259374	-0.624542
gene8617	-0.259405	-0.50865
gene1837	-0.259991	-0.403778
gene4216	-0.260044	-0.414172
gene10081	-0.260045	-0.280761
gene3127	-0.260081	-0.475476
gene2715	-0.260404	-0.560679
gene4295	-0.260446	-0.316103
gene12927	-0.26046	-0.317651
gene1279	-0.260556	-0.682893
gene4286	-0.260564	-0.240541
gene13086	-0.261676	-0.349865
gene2506	-0.26241	-0.336621
gene1051	-0.2626	-0.5199
gene5136	-0.263012	-0.382051
gene4471	-0.263497	-0.483862
gene2395	-0.263566	-0.510361
gene4757	-0.263587	-0.596856
gene3672	-0.263765	-0.293394
gene13037	-0.264525	-0.331734
gene7241	-0.265108	-0.369004
gene2966	-0.265171	-0.236363
gene4917	-0.265544	-0.404377
gene3507	-0.265795	-0.428283
gene10573	-0.265909	-0.3171
gene8794	-0.266166	-0.461949
gene10923	-0.266709	-0.418004
gene11895	-0.266757	-0.681617
gene13397	-0.266911	-0.536467
gene9565	-0.267193	-0.379279
gene11916	-0.267866	-0.492578
gene11509	-0.268394	-0.461452
gene2986	-0.268623	-0.39453
gene7330	-0.268683	-0.359491
gene41	-0.268924	-0.309698
gene988	-0.269029	-0.28309
gene12289	-0.269364	-0.359826
gene3796	-0.269528	-0.344519
gene2003	-0.26955	-0.458586
gene3754	-0.269623	-0.277768
gene4461	-0.269839	-0.345617
gene9380	-0.269898	-0.544576
gene12241	-0.270523	-0.357457
gene8565	-0.270603	-0.453588
gene8877	-0.270666	-0.606097
gene7816	-0.270722	-0.310285
gene4815	-0.270748	-0.219519
gene4999	-0.271827	-0.324255
gene10439	-0.272487	-0.358695
gene8513	-0.272663	-0.384541
gene4557	-0.272663	-0.251393
gene8851	-0.272828	-0.611235
gene5246	-0.27304	-0.277971
gene11889	-0.273156	-0.523857
gene13059	-0.27319	-0.413252
gene2644	-0.273386	-0.540972
gene8831	-0.273646	-0.466391
gene2308	-0.273882	-0.472701
gene5815	-0.273889	-0.301757
gene11633	-0.274195	-0.301356
gene2954	-0.274703	-0.460968
gene7955	-0.275089	-0.460929
gene10059	-0.275269	-0.350945
gene10078	-0.275569	-0.640384
gene6609	-0.275992	-0.433929
gene9386	-0.276028	-0.347508
gene6927	-0.276292	-0.350439
gene8677	-0.27696	-0.340849
gene455	-0.277209	-0.277955
gene4998	-0.277283	-0.362145
gene10788	-0.277637	-0.409943
gene8339	-0.277954	-0.484952
gene9412	-0.278385	-0.448045
gene13060	-0.278429	-0.475991
gene13699	-0.278683	-0.575051
gene13502	-0.279531	-0.438867
gene9211	-0.279802	-0.416198
gene9164	-0.279825	-0.357127
gene6942	-0.279927	-0.459269
gene7262	-0.280026	-0.199071
gene5124	-0.280499	-0.495935
gene11455	-0.280544	-0.386823
gene8435	-0.280675	-0.430281
gene2067	-0.280695	-0.376486
gene9720	-0.280754	-0.296582
gene10071	-0.280853	-0.467331
gene1048	-0.280928	-0.391046
gene201	-0.281407	-0.288605
gene5295	-0.281868	-0.352226
gene11747	-0.281911	-0.430932
gene4913	-0.282298	-0.489457
gene3591	-0.282486	-0.486891
gene13512	-0.283092	-0.519858
gene10706	-0.28339	-0.26406
gene2778	-0.283656	-0.295424
gene12841	-0.284658	-0.348455
gene1125	-0.28487	-0.342672
gene3292	-0.285109	-0.290997
gene11536	-0.285126	-0.523143
gene9195	-0.285568	-0.500488
gene10665	-0.285767	-0.354796
gene9753	-0.286285	-0.413854
gene4064	-0.286503	-0.43066
gene6424	-0.286812	-0.495389
gene2859	-0.287029	-0.382168
gene7171	-0.287155	-0.421313
gene9428	-0.287208	-0.294261
gene13572	-0.287266	-0.375748
gene7015	-0.287446	-0.235982
gene9038	-0.287447	-0.236598
gene3309	-0.28748	-0.606364
gene469	-0.287709	-0.486493
gene13373	-0.287757	-0.342282
gene9199	-0.287997	-0.465569
gene231	-0.288041	-0.471075
gene5574	-0.288626	-0.274481
gene13005	-0.289121	-0.504581
gene12408	-0.289405	-0.45858
gene3375	-0.289568	-0.426066
gene13720	-0.289944	-0.351726
gene4154	-0.289971	-0.360849
gene3536	-0.290559	-0.418835
gene7116	-0.290658	-0.33836
gene12721	-0.291101	-0.275434
gene6538	-0.291202	-0.30187
gene6791	-0.291832	-0.379936
gene770	-0.292055	-0.306497
gene8745	-0.292201	-0.325771
gene702	-0.292277	-0.335517
gene8922	-0.292394	-0.48911
gene2718	-0.292473	-0.239829
gene3296	-0.292479	-0.240453
gene2209	-0.292907	-0.287282
gene10527	-0.293313	-0.557829
gene3745	-0.293513	-0.233515
gene5353	-0.2937	-0.352796
gene7253	-0.293935	-0.349122
gene7202	-0.294183	-0.477482
gene2776	-0.294475	-0.301136
gene1978	-0.294791	-0.317739
gene4556	-0.294864	-0.44062
gene8716	-0.29525	-0.297247
gene11644	-0.295357	-0.469041
gene10828	-0.295562	-0.416161
gene6579	-0.295658	-0.304428
gene7413	-0.296301	-0.490345
gene1233	-0.296866	-0.384147
gene11870	-0.297055	-0.226086
gene3983	-0.297074	-0.381221
gene1558	-0.297233	-0.484354
gene5216	-0.297555	-0.451856
gene7050	-0.297659	-0.370412
gene4445	-0.297794	-0.337192
gene5822	-0.298157	-0.559154
gene1518	-0.298234	-0.645049
gene3071	-0.298458	-0.711077
gene9523	-0.298458	-0.449482
gene9790	-0.298518	-0.383233
gene6159	-0.298778	-0.388553
gene11243	-0.298922	-0.316847
gene11476	-0.29913	-0.464229
gene2075	-0.29942	-0.407736
gene4905	-0.299831	-0.504209
gene11670	-0.300161	-0.376324
gene4521	-0.300576	-0.453208
gene9049	-0.300752	-0.28615
gene8532	-0.300938	-0.46038
gene3100	-0.301044	-0.283492
gene7051	-0.301135	-0.302018
gene11655	-0.301325	-0.603673
gene2560	-0.301563	-0.508214
gene11207	-0.302009	-0.30417
gene11176	-0.302157	-0.486097
gene5085	-0.302165	-0.355173
gene6842	-0.302457	-0.400752
gene11105	-0.302556	-0.338952
gene7976	-0.302784	-0.24017
gene9107	-0.30287	-0.40565
gene3969	-0.303092	-0.338332
gene11996	-0.303173	-0.461741
gene5716	-0.303404	-0.559056
gene13432	-0.303407	-0.628158
gene6578	-0.303443	-0.503193
gene170	-0.30352	-0.426119
gene3619	-0.303962	-0.618364
gene1344	-0.304648	-0.292048
gene13198	-0.304915	-0.575548
gene7617	-0.305321	-0.496997
gene5212	-0.305396	-0.458319
gene12198	-0.30576	-0.204903
gene3783	-0.305786	-0.477155
gene12818	-0.306248	-0.244509
gene2721	-0.306557	-0.432391
gene13288	-0.306811	-0.490645
gene7783	-0.307015	-0.389733
gene8032	-0.307061	-0.342751
gene7663	-0.307223	-0.587339
gene8376	-0.307255	-0.443146
gene1335	-0.307896	-0.342945
gene21	-0.308049	-0.445276
gene6670	-0.308259	-0.438133
gene869	-0.308378	-0.301538
gene3478	-0.308652	-0.298955
gene6027	-0.308681	-0.358983
gene736	-0.309144	-0.321636
gene2346	-0.309343	-0.407458
gene4359	-0.309392	-0.563886
gene5169	-0.30954	-0.408443
gene5682	-0.309713	-0.301639
gene917	-0.309772	-0.388388
gene11478	-0.310571	-0.237478
gene4992	-0.310655	-0.530726
gene9140	-0.310834	-0.334095
gene10889	-0.31122	-0.420249
gene12407	-0.311257	-0.46105
gene7756	-0.311476	-0.644104
gene2536	-0.311852	-0.447235
gene9037	-0.311878	-0.549567
gene8071	-0.312208	-0.382492
gene9015	-0.31238	-0.438566
gene7895	-0.312748	-0.443794
gene8217	-0.313373	-0.317528
gene12856	-0.313432	-0.346787
gene12556	-0.313444	-0.434446
gene8477	-0.313959	-0.491323
gene6886	-0.31406	-0.505084
gene10482	-0.314744	-0.604036
gene12140	-0.314756	-0.435679
gene11673	-0.314771	-0.410088
gene9000	-0.314968	-0.408724
gene4163	-0.315162	-0.345087
gene5105	-0.315507	-0.521037
gene11980	-0.316242	-0.301042
gene8994	-0.316287	-0.321137
gene5133	-0.316847	-0.390088
gene1284	-0.316988	-0.53638
gene4101	-0.317198	-0.439872
gene13630	-0.317493	-0.559993
gene11997	-0.317608	-0.445994
gene6592	-0.317638	-0.425175
gene9356	-0.317814	-0.434713
gene10418	-0.317814	-0.46174
gene5103	-0.317826	-0.426401
gene919	-0.317904	-0.430629
gene4847	-0.318019	-0.523393
gene13389	-0.318348	-0.286346
gene13119	-0.318359	-0.590898
gene11868	-0.318364	-0.359737
gene1520	-0.318413	-0.377245
gene3868	-0.318472	-0.786377
gene1655	-0.318768	-0.518821
gene694	-0.319342	-0.395497
gene13415	-0.319399	-0.456234
gene7931	-0.319469	-0.537922
gene2068	-0.319947	-0.351574
gene828	-0.320456	-0.369912
gene11990	-0.320672	-0.638157
gene12989	-0.320801	-0.530249
gene8368	-0.321045	-0.414994
gene1791	-0.321207	-0.472257
gene7055	-0.32121	-0.470562
gene12744	-0.321305	-0.366736
gene7103	-0.321538	-0.582389
gene5408	-0.321705	-0.491217
gene9603	-0.321811	-0.622092
gene3701	-0.322458	-0.450268
gene6358	-0.323147	-0.534051
gene11970	-0.323177	-0.510429
gene10293	-0.323566	-0.55732
gene1906	-0.32357	-0.359905
gene8795	-0.32373	-0.40168
gene11444	-0.324034	-0.284894
gene2771	-0.324182	-0.651494
gene2774	-0.324266	-0.452947
gene7435	-0.324539	-0.34886
gene7604	-0.324759	-0.572483
gene7294	-0.325055	-0.438823
gene1269	-0.32507	-0.303223
gene6971	-0.325172	-0.527693
gene4903	-0.325336	-0.359606
gene5472	-0.325668	-0.352839
gene3495	-0.325811	-0.553058
gene5228	-0.326395	-0.381914
gene1739	-0.326861	-0.394109
gene4716	-0.326864	-0.314708
gene7436	-0.327521	-0.451431
gene13180	-0.32807	-0.389702
gene10043	-0.328075	-0.308002
gene5744	-0.328596	-0.38263
gene12209	-0.328668	-0.364797
gene7288	-0.328803	-0.336553
gene9760	-0.329079	-0.48015
gene11715	-0.329244	-0.401265
gene4737	-0.329266	-0.340411
gene1325	-0.329581	-0.392259
gene8894	-0.329867	-0.362673
[truncated: 1,105 more rows]

## Sheet: Fig2a
permutation_#	sig_genes_n
1	738
2	710
3	673
4	779
5	695
6	747
7	690
8	717
9	736
10	713
11	752
12	708
13	692
14	721
15	710
16	720
17	747
18	661
19	733
20	717
21	714
22	725
23	715
24	703
25	736
26	741
27	730
28	705
29	689
30	735
31	723
32	705
33	729
34	693
35	791
36	698
37	752
38	706
39	719
40	763
41	716
42	732
43	762
44	713
45	742
46	737
47	716
48	732
49	762
50	751
51	690
52	713
53	702
54	743
55	718
56	723
57	705
58	723
59	758
60	726
61	728
62	743
63	747
64	731
65	752
66	703
67	738
68	677
69	767
70	724
71	738
72	745
73	683
74	730
75	734
76	698
77	721
78	723
79	731
80	710
81	758
82	754
83	728
84	686
85	716
86	692
87	710
88	757
89	740
90	727
91	715
92	702
93	732
94	677
95	746
96	711
97	764
98	726
99	713
100	703
101	749
102	703
103	690
104	705
105	754
106	727
107	734
108	716
109	771
110	671
111	748
112	760
113	725
114	724
115	730
116	731
117	743
118	719
119	714
120	700
121	700
122	746
123	736
124	704
125	726
126	735
127	766
128	697
129	754
130	696
131	702
132	731
133	724
134	698
135	737
136	732
137	800
138	704
139	710
140	721
141	720
142	742
143	773
144	748
145	740
146	723
147	679
148	743
149	738
150	771
151	701
152	710
153	741
154	713
155	735
156	705
157	681
158	696
159	743
160	708
161	719
162	731
163	789
164	714
165	685
166	744
167	747
168	733
169	711
170	751
171	767
172	733
173	725
174	746
175	748
176	721
177	720
178	762
179	736
180	723
181	718
182	749
183	746
184	723
185	730
186	680
187	751
188	705
189	751
190	729
191	746
192	729
193	764
194	728
195	731
196	740
197	716
198	735
199	784
200	680
201	753
202	678
203	678
204	716
205	771
206	713
207	734
208	745
209	731
210	725
211	753
212	671
213	755
214	731
215	764
216	762
217	738
218	742
219	752
220	727
221	681
222	753
223	729
224	728
225	713
226	678
227	723
228	727
229	740
230	755
231	707
232	727
233	754
234	714
235	717
236	745
237	759
238	714
239	720
240	728
241	702
242	749
243	702
244	732
245	725
246	713
247	738
248	737
249	702
250	749
251	732
252	755
253	762
254	715
255	747
256	720
257	726
258	690
259	694
260	757
261	750
262	764
263	762
264	723
265	717
266	722
267	729
268	702
269	728
270	704
271	691
272	713
273	723
274	743
275	682
276	760
277	683
278	713
279	736
280	700
281	701
282	815
283	736
284	711
285	738
286	717
287	745
288	725
289	718
290	696
291	740
292	719
293	733
294	751
295	752
296	679
297	692
298	738
299	715
300	721
301	718
302	728
303	702
304	729
305	695
306	726
307	695
308	722
309	721
310	722
311	725
312	741
313	751
314	716
315	723
316	768
317	724
318	695
319	730
320	704
321	726
322	729
323	718
324	696
325	691
326	746
327	740
328	734
329	757
330	738
331	677
332	773
333	706
334	744
335	735
336	759
337	714
338	722
339	733
340	765
341	736
342	715
343	732
344	746
345	729
346	732
347	717
348	723
349	725
350	719
351	732
352	777
353	757
354	730
355	766
356	708
357	762
358	759
359	707
360	744
361	705
362	736
363	730
364	687
365	719
366	751
367	725
368	688
369	738
370	729
371	705
372	742
373	747
374	732
375	734
376	711
377	720
378	705
379	743
380	713
381	711
382	704
383	701
384	719
385	700
386	706
387	724
388	752
389	753
390	778
391	711
392	713
393	676
394	759
395	752
396	755
397	758
398	723
399	723
400	707
401	723
402	676
403	738
404	704
405	711
406	748
407	707
408	736
409	725
410	725
411	721
412	727
413	720
414	772
415	704
416	735
417	738
418	720
419	716
420	737
421	733
422	732
423	738
424	712
425	754
426	771
427	752
428	753
429	761
430	724
431	751
432	736
433	752
434	715
435	780
436	726
437	716
438	715
439	709
440	701
441	735
442	736
443	768
444	697
445	730
446	720
447	716
448	717
449	706
450	706
451	719
452	733
453	701
454	711
455	729
456	774
457	742
458	735
459	727
460	703
461	760
462	738
463	698
464	740
465	731
466	701
467	726
468	728
469	709
470	691
471	714
472	718
473	741
474	746
475	727
476	709
477	734
478	729
479	769
480	735
481	673
482	729
483	753
484	728
485	724
486	708
487	683
488	716
489	695
490	750
491	706
492	719
493	743
494	707
495	707
496	757
497	713
498	734
499	765
500	706
501	718
502	715
503	719
504	727
505	719
506	757
507	704
508	740
509	734
510	740
511	733
512	712
513	737
514	705
515	745
516	738
517	700
518	742
519	739
520	711
521	720
522	714
523	716
524	740
525	763
526	734
527	721
528	687
529	751
530	703
531	780
532	723
533	685
534	741
535	727
536	731
537	702
538	713
539	710
540	710
541	728
542	738
543	695
544	712
545	777
546	733
547	729
548	687
549	721
550	715
551	710
552	750
553	740
554	697
555	748
556	759
557	701
558	705
559	704
560	698
561	753
562	736
563	740
564	697
565	704
566	740
567	751
568	694
569	720
570	750
571	709
572	706
573	713
574	712
575	720
576	723
577	737
578	729
579	733
580	771
581	743
582	761
583	729
584	693
585	746
586	767
587	751
588	698
589	725
590	700
591	744
592	699
593	724
594	712
595	756
596	709
597	734
598	704
599	688
600	704
601	748
602	698
603	722
604	713
605	701
606	711
607	744
608	755
609	696
610	705
611	726
612	726
613	723
614	716
615	726
616	709
617	743
618	736
619	744
620	749
621	755
622	704
623	720
624	741
625	729
626	735
627	687
628	727
629	751
630	722
631	732
632	726
633	744
634	679
635	736
636	685
637	772
638	704
639	747
640	740
641	720
642	746
643	736
644	733
645	738
646	691
647	731
648	719
649	728
650	801
651	758
652	749
653	735
654	755
655	761
656	727
657	699
658	764
659	731
660	732
661	718
662	769
663	730
664	747
665	720
666	731
667	756
668	732
669	750
670	702
671	757
672	728
673	740
674	689
675	708
676	737
677	713
678	734
679	761
680	755
681	720
682	699
683	722
684	757
685	755
686	709
687	745
688	704
689	708
690	736
691	757
692	697
693	714
694	725
695	700
696	708
697	748
698	742
699	737
700	710
701	779
702	701
703	706
704	724
705	728
706	719
707	703
708	715
709	695
710	729
711	763
712	768
713	692
714	684
715	699
716	724
717	708
718	739
719	746
720	710
721	741
722	746
723	730
724	718
725	710
726	779
727	730
728	746
729	715
730	729
731	758
732	746
733	713
734	772
735	691
736	791
737	726
738	738
739	750
740	715
741	751
742	751
743	723
744	716
745	737
746	734
747	754
748	735
749	710
750	715
751	720
752	696
753	722
754	766
755	705
756	716
757	694
758	765
759	729
760	693
761	733
762	703
763	707
764	711
765	661
766	742
767	705
768	756
769	706
770	768
771	726
772	721
773	708
774	724
775	740
776	695
777	796
778	724
779	719
780	732
781	723
782	737
783	722
784	655
785	733
786	768
787	712
788	745
789	737
790	739
791	721
792	708
793	718
794	721
795	688
796	683
797	754
798	707
799	710
800	698
801	759
802	714
803	703
804	688
805	725
806	658
807	770
808	699
809	721
810	730
811	742
812	701
813	732
814	752
815	700
816	729
817	766
818	760
819	708
820	746
821	731
822	672
823	679
824	725
825	696
826	716
827	713
828	750
829	710
830	764
831	751
832	696
833	767
834	755
835	722
836	709
837	749
838	773
839	706
840	749
841	718
842	741
843	711
844	700
845	686
846	700
847	732
848	717
849	752
850	694
851	707
852	757
853	711
854	699
855	744
856	707
857	722
858	718
859	732
860	709
861	754
862	737
863	746
864	693
865	692
866	724
867	721
868	760
869	764
870	687
871	724
872	743
873	674
874	725
875	712
876	753
877	722
878	731
879	723
880	721
881	731
882	728
883	743
884	693
885	667
886	737
887	705
888	721
889	701
890	754
891	741
892	739
893	717
894	737
895	702
896	763
897	720
898	738
899	696
900	752
901	702
902	719
903	679
904	711
905	724
906	710
907	715
908	671
909	763
910	697
911	717
912	738
913	746
914	715
915	708
916	744
917	688
918	732
919	716
920	728
921	755
922	697
923	736
924	709
925	747
926	731
927	708
928	735
929	733
930	730
931	717
932	744
933	731
934	692
935	771
936	717
937	742
938	713
939	729
940	723
941	712
942	724
943	739
944	731
945	736
946	735
947	722
948	744
949	759
950	715
951	705
952	723
953	704
954	732
955	711
956	697
957	719
958	691
959	744
960	707
961	731
962	728
963	721
964	732
965	726
966	723
967	715
968	686
969	710
970	722
971	754
972	738
973	741
974	723
975	719
976	726
977	710
978	735
979	748
980	801
981	716
982	726
983	760
984	726
985	742
986	716
987	722
988	727
989	711
990	735
991	716
992	757
993	716
994	699
995	738
996	751
997	747
998	760
999	727
1000	717
	726.269

## Sheet: Fig2c-S6
region_ID	env_meth	evol_meth	nc_meth	mean_meth	methylated	evol_fkpm	fkpm_mean	env_fkpm	nc_fkpm	env_diff_exp	env_diff_me	evol_diff_exp	evol_diff_me
LOC108556273	0.21581	0.407235	0.849208	0.532509	0	0	0	0	0	0	0	0	0
LOC108557084	0.43525	0.36337	0.430599	0.432924	0	3.56815	3.38143	3.30225	3.46062	0	0	0	0
LOC108564750	0.402862	0.298132	0.385184	0.394023	0	0.625554	0.667933	0.654424	0.681442	1	0	0	0
LOC108560513	0.926798	0.987599	1.06693	0.996862	1	11.1678	11.174	11.1001	11.2479	1	0	1	0
LOC108562766	0.306436	0.317553	0.345123	0.325779	0	0.260481	0.252643	0.246542	0.258745	0	0	0	0
LOC108561911	1.67766	1.74336	1.85837	1.76802	1	5.09831	4.93292	4.64488	5.22096	1	1	0	0
LOC108569215	6.84558	4.80937	3.5537	5.19964	1	395.547	395.607	402.457	388.757	0	0	0	0
LOC108557919	0.478239	0.4479	0.449261	0.46375	0	2.00813	1.8823	1.8959	1.8687	0	0	0	0
LOC108556294	6.69083	6.05976	3.80923	5.25003	1	8.58224	7.88238	7.31722	8.44754	0	1	0	0
LOC108563614	0.359209	0.305507	0.243059	0.301134	0	0.00377092	0.00196743	0.00326774	0.00066713	0	0	0	0
LOC108569984	0.430401	0.388557	0.398144	0.414272	0	17.9502	17.8857	19.3078	16.4635	0	0	0	0
LOC108566914	0.377307	0.425765	0.465142	0.421225	0	5.47932	5.0502	4.39509	5.7053	0	0	1	0
LOC108567681	15.3514	10.86	8.21276	11.7821	1	49.868	48.0336	45.1858	50.8814	1	0	1	1
LOC108564455	5.56805	6.20767	10.1623	7.86518	1	9.85395	9.32754	9.07135	9.58374	1	0	1	0
LOC108566118	0.346447	0.382874	0.500312	0.423379	0	24.7762	24.34	24.2614	24.4186	1	0	1	0
LOC108569754	7.92956	6.08306	5.12218	6.52587	1	19.0374	18.5696	18.302	18.8371	0	0	0	1
LOC108569835	1.95306	1.95679	2.44009	2.19658	1	1.11098	1.0295	1.01591	1.04309	0	0	0	0
LOC108569910	21.4797	20.0133	26.9654	24.4335	1	15.8991	15.284	14.9167	15.6513	1	0	1	1
LOC108569441	0.543656	0.470737	0.414446	0.479051	0	0.607926	0.561499	0.558172	0.564825	0	0	0	0
LOC108569265	1.9398	1.84467	1.95248	1.94614	1	4.15356	3.90657	3.80256	4.01058	1	1	0	0
LOC108569358	2.51148	2.1714	2.42343	2.46745	1	2.627	2.54925	2.55953	2.53898	1	0	1	0
LOC108568972	0.58703	0.380427	0.457123	0.522076	0	1.50906	1.4744	1.34341	1.60539	0	0	0	0
LOC108569136	1.37911	1.68202	2.11713	1.74812	1	6.65082	6.91061	6.1751	7.64612	0	0	0	0
LOC108569056	0.473119	0.479114	0.474178	0.473649	0	41.4197	42.5279	39.4818	45.574	0	0	0	0
LOC108568425	0.373094	0.341215	0.411405	0.392249	0	38.403	37.9845	35.3501	40.6188	0	0	0	0
LOC108569614	4.67927	3.71192	5.9339	5.30658	1	8.92077	8.89534	9.11074	8.67994	0	0	0	1
LOC108565285	10.1208	9.13764	10.1595	10.1401	1	22.4675	21.7917	20.5533	23.0301	1	1	0	1
LOC108569527	0.582688	0.348884	0.425763	0.504225	0	25.9885	23.8738	21.6967	26.051	0	0	0	0
LOC108556888	1.35121	1.26871	1.32579	1.3385	1	27.6361	27.5518	28.0288	27.0747	0	1	0	1
LOC108557785	0.421212	0.404365	0.402393	0.411802	0	4.26907	4.14022	3.9129	4.36755	0	0	0	0
LOC108556704	7.35206	6.83425	7.13149	7.24178	1	10.1533	9.72218	9.39438	10.05	0	0	0	0
LOC108557139	7.44343	6.0602	6.82278	7.1331	1	24.5686	23.8009	23.2044	24.3975	1	0	0	0
LOC108557367	46.6576	36.931	27.223	36.1929	1	7.89258	7.67919	7.69986	7.65851	0	0	0	0
LOC108557285	0.460962	0.362268	0.435247	0.448105	0	3.89681	4.0304	3.96352	4.09728	0	0	0	0
LOC108556443	0.363964	0.319661	0.396649	0.380306	0	5.89566	5.86871	5.81493	5.9225	0	0	0	0
LOC108556534	0.426556	0.41093	0.407231	0.416893	0	2.6032	2.6246	2.48633	2.76287	1	0	1	0
LOC108556619	0.477682	0.212787	0.442647	0.460165	0	2.99665	2.92779	2.93237	2.92321	0	0	0	0
LOC108556368	0.288968	0.549898	0.450313	0.36964	0	0.217958	0.23559	0.12406	0.34712	0	0	0	0
LOC108557461	0.776662	0.613681	0.426516	0.601589	0	153.835	150.994	137.428	164.56	1	0	0	0
LOC108557615	7.33449	10.1292	8.78424	8.05936	1	5.96301	6.03918	5.74027	6.33809	1	0	1	0
LOC108557541	3.21388	5.25132	6.15953	4.68671	1	13.0405	12.9227	12.1803	13.665	1	0	0	1
LOC108559117	3.61426	3.99458	6.38467	4.99946	1	6.46602	6.23179	6.21358	6.25001	0	0	0	1
LOC108558810	1.41267	1.33813	0.718989	1.06583	1	0.0676852	0.0634697	0.0555893	0.07135	0	1	0	0
LOC108558610	23.291	25.4003	23.4584	23.3747	1	2.03015	2.09118	2.02004	2.16231	1	0	0	0
LOC108559198	0.442947	0.425217	0.42206	0.432503	0	20.2232	18.7744	18.394	19.1548	0	0	0	0
LOC108558530	0.906918	2.04714	1.9123	1.40961	1	2.11753	2.14973	2.01304	2.28642	0	0	0	1
LOC108558436	1.2086	1.37058	1.25023	1.22941	1	11.6135	11.2345	10.9564	11.5126	1	1	0	0
LOC108558943	0.461465	0.321388	0.503199	0.482332	0	0.0280979	0.0326965	0.0249376	0.0404554	0	0	0	0
LOC108558343	0.435708	0.325254	0.370374	0.403041	0	0.0180303	0.0138889	0.0116983	0.0160796	0	0	0	0
LOC108559471	0.399896	0.43641	0.357121	0.378509	0	6.18098	5.86068	5.51454	6.20682	0	0	1	0
LOC108559651	0.580808	0.714286	0.714286	0.652681	0	0.144198	0.126122	0.131199	0.121046	0	0	0	0
LOC108559755	0.230497	0.504865	0.403095	0.316796	0	1.54481	1.5497	1.56877	1.53064	0	0	0	0
LOC108559847	1.14923	1.31898	0.523699	0.836462	0	19.0364	21.7924	24.604	18.9808	0	0	0	0
LOC108559938	0.443241	0.311332	0.388116	0.415679	0	36.3162	34.1631	33.1659	35.1602	0	0	0	0
LOC108560025	0.329536	0.386003	0.45564	0.392588	0	0.293489	0.288322	0.288019	0.288626	0	0	0	0
LOC108560202	0.439763	0.452122	0.418376	0.42907	0	0.797665	0.813418	0.802325	0.824511	1	0	0	0
LOC108560452	0.596819	0.301491	0.315076	0.455948	0	0.0914291	0.109307	0.108846	0.109768	0	0	0	0
LOC108560376	28.5885	34.2886	25.6814	27.135	1	21.3784	21.2976	21.181	21.4142	0	0	0	1
LOC108560293	0.546565	0.353112	0.291904	0.419235	0	1.1352	1.24821	1.28554	1.21088	1	0	0	0
LOC108560619	0.365157	0.422372	0.733395	0.549276	0	62.9229	69.3072	60.0113	78.6031	0	0	0	0
LOC108560701	0.463522	0.342365	0.335146	0.404272	0	174.311	198.478	216.317	180.639	0	0	0	0
LOC108560790	0.562318	0.433695	0.52945	0.545884	0	88.4729	96.5707	101.351	91.7901	0	0	0	0
LOC108560875	0.37117	0.355674	0.378612	0.374891	0	5.22683	6.04089	2.65488	9.42691	0	0	0	0
LOC108561045	0.605714	1.09993	0.947649	0.776682	0	10.277	9.98229	10.1161	9.84851	0	0	0	0
LOC108562956	0.530579	0.505354	0.471325	0.500952	0	14.2639	14.0274	14.3786	13.6763	0	0	0	0
LOC108561799	11.2947	7.93644	10.6205	10.9576	1	3809.75	3935.12	4019.01	3851.22	1	1	0	1
LOC108563042	12.0296	15.0809	15.6002	13.8149	1	16.3829	16.2604	16.3059	16.2149	0	0	0	0
LOC108563123	6.26799	5.79187	5.89017	6.07908	1	14.3531	14.3108	14.0179	14.6037	1	1	1	1
LOC108562867	0.428686	0.33416	0.353401	0.391043	0	9.11029	9.01861	9.60058	8.43663	1	0	1	0
LOC108562493	0.980395	0.912974	0.957765	0.96908	1	31.756	31.6846	32.5173	30.8519	1	0	1	0
LOC108562101	22.0569	25.8039	12.5035	17.2802	1	2852.21	2963.45	3034.32	2892.58	1	1	0	1
LOC108561384	7.46378	11.6754	13.0707	10.2672	1	11.3794	11.4354	11.1146	11.7562	0	0	0	1
LOC108562016	0.319904	0.355519	0.38267	0.351287	0	0.0951464	0.0993198	0.0967557	0.101884	0	0	0	0
LOC108562326	0.462509	0.54098	0.472003	0.467256	0	0.282521	0.320017	0.345492	0.294542	1	0	0	0
LOC108562414	0.507912	0.697582	0.577595	0.542753	0	0.511615	0.519097	0.524458	0.513736	0	0	0	0
LOC108561928	0.412919	0.42177	0.43272	0.42282	0	9.57387	8.87578	9.69015	8.0614	0	0	1	0
LOC108562176	0.529339	0.306687	0.348183	0.438761	0	0.00759279	0.00777657	0.00723726	0.00831587	0	0	0	0
LOC108561302	0.46385	0.400526	0.318318	0.391084	0	7.25976	7.70018	7.67007	7.73029	0	0	0	0
LOC108561464	0.43896	0.389002	0.397967	0.418463	0	0.151128	0.131386	0.13791	0.124863	0	0	0	0
LOC108561699	0.625398	0.584323	0.606857	0.616128	0	0.0955645	0.105097	0.11668	0.0935141	0	0	0	0
LOC108563267	0.290824	0.577427	0.884671	0.564907	0	33.0782	32.6012	31.1983	34.004	0	0	0	0
LOC108563444	0.497097	0.640585	0.680539	0.588818	0	0.559172	0.580293	0.526267	0.634319	0	0	0	0
LOC108563353	0.360001	0.399874	0.425882	0.392941	0	5.34836	5.58971	5.45213	5.72728	0	0	0	0
LOC108563701	19.6739	14.4931	11.2562	15.465	1	32.93	33.3804	32.7564	34.0044	0	1	0	0
LOC108563615	4.95697	5.40931	7.27958	6.11827	1	3.817	3.6015	3.59088	3.61211	1	0	1	0
LOC108563791	7.61209	5.06376	4.13526	5.87368	1	5.71985	5.80952	5.90685	5.71219	0	0	0	0
LOC108563531	0.243705	0.373036	0.427736	0.335721	0	0.0199778	0.0189168	0.0253871	0.0124464	0	0	0	0
LOC108564038	0.333138	0.336117	0.91765	0.625394	0	0.883324	0.798162	0.849138	0.747186	1	0	1	0
LOC108564112	0.35669	0.431381	0.452145	0.404417	0	0.00188983	0.00196602	0.00393204	0	0	0	0	0
LOC108564365	0.32656	0.298335	0.320239	0.323399	0	3.5014	2.95695	2.46713	3.44678	0	0	0	0
LOC108564456	0.330878	0.242764	0.133673	0.232276	0	0.649575	0.697962	0.699371	0.696553	0	0	0	0
LOC108565422	0.484144	0.604704	0.533006	0.508575	0	20.03	20.3419	21.2434	19.4405	1	0	0	0
LOC108564878	0.443951	0.460197	0.398325	0.421138	0	3.43954	3.54272	3.60901	3.47642	1	0	0	0
LOC108565331	0.435417	0.486027	0.403028	0.419222	0	240.485	261.624	288.307	234.942	1	0	1	0
LOC108564968	0.306434	0.363254	0.521849	0.405856	0	0.388141	0.412541	0.402728	0.422353	1	0	0	0
LOC108565262	14.4855	9.42987	12.7502	13.6178	1	9.77624	9.79059	10.0754	9.50578	0	1	0	1
LOC108565097	7.52167	8.27301	10.2398	8.88074	1	9.60337	9.78009	9.94662	9.61355	1	0	1	1
LOC108565746	0.395251	0.30415	0.445215	0.420233	0	0.0290496	0.0381375	0.0414076	0.0348674	0	0	0	0
LOC108565819	0.256915	0.143887	0.350699	0.303807	0	0.125202	0.118965	0.108156	0.129775	0	0	0	0
LOC108565904	0.529971	0.448031	0.57763	0.553801	0	0.070611	0.0686784	0.084081	0.0532758	0	0	0	0
LOC108566708	0.553622	0.487976	0.340021	0.446822	0	15.5486	15.5263	15.7488	15.3038	0	0	0	0
LOC108566868	0.41116	0.330833	1.67299	1.04208	1	1106.43	990.074	1076.34	903.805	1	0	1	0
LOC108566788	0.54609	0.614077	0.589839	0.567964	0	184.007	147.715	169.13	126.301	1	0	1	0
LOC108567089	0.361502	0.493045	0.292506	0.327004	0	405.507	368.129	414.891	321.368	1	0	1	0
LOC108568043	0.424562	0.460694	0.469397	0.446979	0	5.51333	5.29202	5.51333	5.07071	1	0	1	0
LOC108567858	0.441507	0.426318	0.451054	0.44628	0	4.22396	4.3258	4.4056	4.246	1	0	0	0
LOC108567734	0.435906	0.440478	0.419858	0.427882	0	13.4032	13.054	12.3369	13.7711	0	0	0	0
LOC108567398	0.314999	1.0316	1.16432	0.706994	0	0.0413289	0.051551	0.047914	0.0551879	0	0	0	0
LOC108567319	0.47126	0.406477	0.320719	0.39599	0	0.0250885	0.0309784	0.0303238	0.0316329	1	0	0	0
LOC108567236	0.498762	0.426117	0.494136	0.496449	0	0.687841	1.01384	1.11722	0.91047	1	0	0	0
LOC108567598	0.448798	0.372559	0.388769	0.418784	0	14.5558	13.6789	14.7597	12.5981	1	0	1	0
LOC108567957	4.86138	4.82007	5.52138	5.19138	1	28.233	27.6476	26.8416	28.4536	1	0	1	0
LOC108567468	0.442856	0.401902	0.412257	0.427557	0	14.7416	14.0558	13.4307	14.6808	0	0	1	0
LOC108568277	0.473446	0.359967	0.364504	0.418975	0	8.97796	9.53324	9.86657	9.19991	1	0	0	0
LOC108568351	0.359997	0.379807	0.454425	0.407211	0	0.177599	0.189153	0.204808	0.173498	0	0	0	0
LOC108568426	0.126009	0	0	0.0630044	0	6.06529	5.72544	5.20865	6.24224	0	0	1	0
LOC108568574	0.378802	0.317462	0.335657	0.35723	0	4.04577	3.75272	3.96013	3.5453	1	0	0	0
LOC108568841	0.424517	0.457584	0.284206	0.354362	0	341.868	367.083	365.564	368.602	0	0	0	0
LOC108568853	39.9986	29.7411	26.6405	33.3195	1	10.984	11.1516	10.6704	11.6328	0	0	0	0
LOC108568846	3.78067	4.92594	5.93612	4.85839	1	15.1452	14.5573	13.6347	15.48	1	0	1	1
LOC108568661	0.48171	0.569632	0.608591	0.54515	0	0.0110739	0.00808967	0.00624161	0.00993774	0	0	0	0
LOC108568740	0.322524	0.264024	0.259757	0.291141	0	0.0482555	0.0408651	0.040669	0.0410612	0	0	0	0
LOC108568826	20.1876	21.0423	26.3958	23.2917	1	8.22285	8.12528	8.12387	8.12668	0	0	0	0
LOC108568836	23.1809	37.519	35.9416	29.5613	1	80.7592	79.4378	78.8808	79.9948	1	0	1	1
LOC108568843	0.561277	0.643382	0.513244	0.53726	0	1985.06	1941.98	1871.65	2012.31	1	0	1	0
LOC108568897	0.351806	0.344736	0.403938	0.377872	0	34.0832	36.2333	38.7416	33.725	0	0	0	0
LOC108568881	0.403635	0.369409	0.449039	0.426337	0	2.6046	2.62161	2.68273	2.56049	0	0	0	0
LOC108569335	0.295423	0.293789	0.330645	0.313034	0	3.95134	3.96794	3.86705	4.06882	1	0	1	0
LOC108569324	1.6083	0.869662	0.875051	1.24168	1	0.0974791	0.0979465	0.105281	0.0906121	0	0	0	0
LOC108569345	37.2603	35.7773	39.7286	38.5894	1	1.72132	1.58018	1.42396	1.7364	0	0	0	0
LOC108568990	14.454	14.9083	14.5755	14.5147	1	2.41178	2.47257	2.27212	2.67303	0	0	0	0
LOC108569044	40.2023	35.1008	22.483	31.3426	1	7.27773	7.34159	7.34756	7.33562	0	0	0	0
LOC108569018	0.393336	0.410477	0.476275	0.434806	0	6.16363	6.03406	6.05799	6.01013	1	0	0	0
LOC108568925	23.8729	25.3719	30.4987	27.1858	1	48.0519	45.3911	43.2395	47.5428	1	1	1	1
LOC108569259	3.79465	3.30877	2.48153	3.13809	1	3.92358	3.68446	3.65502	3.7139	0	0	0	0
LOC108568970	13.0194	13.9337	13.1348	13.0771	1	8.83959	8.45469	8.19511	8.71427	0	0	0	0
LOC108568935	9.30725	11.9566	10.6732	9.99021	1	33.0171	32.5487	32.1494	32.948	0	0	0	0
LOC108569238	0.423318	0.634268	0.755812	0.589565	0	0.422518	0.477784	0.431799	0.523768	1	0	1	0
LOC108569223	7.4784	9.64026	11.2302	9.35431	1	5.26906	5.27935	4.90408	5.65463	1	0	1	1
LOC108569245	18.246	18.6663	21.2917	19.7688	1	10.6928	11.5236	11.6685	11.3788	0	0	0	0
LOC108569216	20.1473	18.5662	22.5194	21.3333	1	23.0575	22.97	22.6359	23.304	1	0	1	0
LOC108569120	4.78676	8.0896	7.29498	6.04087	1	10.8209	10.4839	10.0949	10.8729	1	0	0	0
LOC108569113	3.25351	4.34862	4.83079	4.04215	1	17.7284	17.3432	17.0587	17.6276	0	0	0	1
LOC108569148	1.02413	1.25741	1.19421	1.10917	1	0.0566638	0.0629894	0.0610456	0.0649333	0	0	0	0
LOC108569129	9.37757	8.55637	10.927	10.1523	1	16.3496	16.4545	15.8315	17.0776	1	1	1	1
LOC108569004	36.7885	29.2222	33.8923	35.3404	1	5.56725	5.505	5.27226	5.73774	0	0	0	0
LOC108568946	38.108	30.7691	25.6791	31.8936	1	16.7338	16.5805	16.2571	16.9039	0	1	0	1
LOC108569069	0.382075	0.240788	0.425855	0.403965	0	0.26584	0.289358	0.288803	0.289914	1	0	0	0
LOC108569059	0.517431	0.52198	0.594235	0.555833	0	0.802412	0.834803	0.840887	0.828718	0	0	0	0
LOC108569294	1.14489	1.13093	1.16277	1.15383	1	268.875	263.125	267.514	258.735	0	0	0	0
LOC108568953	3.4938	4.10122	4.58666	4.04023	1	5.97503	5.90494	6.02088	5.789	0	0	0	0
LOC108568979	9.03402	11.3576	13.3319	11.183	1	6.49351	6.51948	6.23739	6.80156	0	1	0	1
LOC108569315	21.0787	17.2174	13.3274	17.2031	1	22.1356	22.0043	22.3511	21.6575	1	0	1	0
LOC108569305	16.1993	14.5781	22.1643	19.1818	1	9.1661	9.10316	8.80336	9.40296	0	0	0	0
LOC108569083	0.470559	0.40278	0.433708	0.452133	0	9.32741	8.94903	9.08845	8.8096	0	0	0	0
LOC108569103	41.2935	44.8051	42.6965	41.995	1	4.00199	3.92853	3.84433	4.01272	0	0	0	0
LOC108569097	42.9931	36.4229	33.2683	38.1307	1	47.7519	46.7928	45.8992	47.6864	1	1	1	0
LOC108568914	0.62896	0.663046	0.840861	0.734911	0	0.068569	0.0658742	0.0680444	0.0637039	0	0	0	0
LOC108569184	1.16355	1.3691	1.45807	1.31081	1	20.3536	19.5194	17.4507	21.5881	1	0	0	0
LOC108569203	7.23792	6.47095	7.18362	7.21077	1	6.08604	6.19887	6.02667	6.37107	0	0	0	0
LOC108569164	1.51556	2.14006	2.31832	1.91694	1	37.0691	36.9923	38.2327	35.7518	0	1	0	0
LOC108569176	6.75581	8.55066	9.12441	7.94011	1	40.1978	39.9056	39.571	40.2402	1	1	1	0
LOC108569155	8.30208	10.833	11.8927	10.0974	1	3.31593	3.28695	3.20293	3.37096	0	1	0	1
LOC108569274	5.76161	3.60685	2.38776	4.07468	1	21.0352	20.9092	20.3407	21.4778	1	0	1	1
LOC108569362	0.419037	0.408505	0.407355	0.413196	0	40.2979	41.3631	43.4424	39.2838	0	0	0	0
LOC108569399	1.98171	2.2317	2.18577	2.08374	1	1.3062	1.32468	1.36025	1.28912	1	1	1	0
LOC108569351	0.330096	0.313986	0.51555	0.422823	0	6.24167	5.96265	5.89687	6.02844	1	0	1	0
LOC108569484	0.322963	0.340501	0.199835	0.261399	0	50.2157	50.7297	50.0922	51.3672	0	0	0	0
LOC108569506	0.395977	0.344103	0.439023	0.4175	0	19.7585	17.2896	14.5333	20.046	0	0	0	0
LOC108569460	0.403978	0.293587	0.381864	0.392921	0	1.88153	1.85967	1.8015	1.91783	0	0	0	0
LOC108569442	0.411454	0.324897	0.262022	0.336738	0	2.45687	2.50079	2.43939	2.56219	0	0	0	0
LOC108569453	0.351562	0.721035	0.962049	0.656805	0	3.05603	3.06402	3.07294	3.05511	0	0	0	0
LOC108569411	0.328479	0.278711	0.432005	0.380242	0	0.0244087	0.0221174	0.01428	0.0299547	0	0	0	0
LOC108569420	0.416262	0.313428	0.185062	0.300662	0	0.047877	0.0558621	0.0621641	0.0495601	0	0	0	0
LOC108569516	0.34529	0.37823	0.431687	0.388488	0	30.067	30.2258	31.0735	29.3781	0	0	0	0
LOC108569620	0.418836	0.412135	0.430215	0.424525	0	16.1524	16.3264	16.0343	16.6185	1	0	0	0
LOC108569698	0.369222	0.43686	0.442002	0.405612	0	0.809227	0.865347	0.872057	0.858638	1	0	1	0
LOC108569706	0.596375	0.39661	0.41898	0.507677	0	2.44453	2.60331	2.76016	2.44646	0	0	0	0
LOC108569651	3.13047	4.86154	5.10006	4.11527	1	580.843	591.937	582.404	601.469	0	1	0	0
LOC108569662	12.5256	12.001	13.8718	13.1987	1	15.7283	15.1556	14.7818	15.5295	1	1	1	1
LOC108569681	13.9935	12.2905	12.0624	13.028	1	4.3777	4.1543	3.87263	4.43598	0	0	0	0
LOC108569535	2.49246	2.13795	2.23166	2.36206	1	5.31739	5.2863	5.23757	5.33503	0	0	0	0
LOC108569562	0.546607	0.508602	0.494727	0.520667	0	5.5854	5.39168	5.45437	5.32899	0	0	0	0
LOC108569575	0.621198	0.530821	0.487929	0.554564	0	43.4404	42.7677	42.5408	42.9945	1	0	1	0
LOC108569600	0.471596	0.478229	0.454446	0.463021	0	21.5577	22.3246	23.3589	21.2904	0	0	0	0
LOC108569581	0.405364	0.357655	0.4159	0.410632	0	11.6815	11.4994	11.9852	11.0137	0	0	0	0
LOC108569641	0.47358	0.449591	0.460043	0.466812	0	17.4048	17.2639	17.3677	17.1601	1	0	1	0
LOC108569632	0.565649	0.48653	0.396317	0.480983	0	60.0351	60.2501	62.0463	58.454	0	0	1	0
LOC108569523	0.296408	0.234792	0.243554	0.269981	0	0.444606	0.386869	0.328797	0.444941	0	0	0	0
LOC108569551	0.595497	0.386955	0.280116	0.437806	0	21.5089	19.8139	17.3184	22.3094	0	0	1	0
LOC108569832	0.401896	0.350158	0.386392	0.394144	0	15.6644	15.3697	15.9677	14.7717	0	0	0	0
LOC108569875	6.21119	7.42043	6.59954	6.40536	1	4.28391	4.12768	4.16845	4.08692	0	0	0	0
LOC108569887	11.7119	14.6243	14.9441	13.328	1	5.99544	5.77796	5.68556	5.87036	0	1	0	0
LOC108569880	1.29269	1.50623	1.49964	1.39617	1	69.4953	67.2683	62.4961	72.0405	1	0	1	0
LOC108569898	4.13184	6.50995	7.94632	6.03908	1	46.3459	43.8138	39.6408	47.9867	1	0	1	0
LOC108569717	9.19086	10.3949	15.7467	12.4688	1	6.45802	6.28002	5.9718	6.58824	1	1	0	1
LOC108569909	2.35847	1.89415	1.59746	1.97796	1	9.25543	9.19672	8.98773	9.40572	1	1	0	0
LOC108569737	8.3584	5.34981	4.70189	6.53015	1	21.6772	21.7059	20.8784	22.5333	0	0	0	0
LOC108569725	6.65749	3.09811	3.28478	4.97114	1	15.8778	15.786	15.6922	15.8798	0	0	0	0
LOC108569789	3.9494	4.01712	4.39639	4.1729	1	149.474	141.766	129.795	153.736	1	1	1	1
LOC108569803	7.74442	4.84186	5.3086	6.52651	1	69.6916	71.8575	71.7764	71.9387	0	1	0	0
LOC108569778	4.0261	5.8525	5.35877	4.69243	1	1.97997	1.89354	1.88414	1.90294	0	1	0	0
LOC108569825	0.72958	0.447188	0.29058	0.51008	0	2.03166	1.94261	1.93216	1.95307	0	0	0	0
LOC108569763	1.57505	1.17034	1.38595	1.4805	1	7.28351	6.99665	6.98772	7.00558	1	0	0	0
LOC108569923	5.30258	5.18031	5.90334	5.60296	1	5.26118	5.15414	4.68314	5.62514	1	0	0	0
LOC108569745	2.40462	1.8005	1.96477	2.1847	1	4.90114	4.74747	4.74077	4.75417	0	0	0	1
LOC108569755	0.439479	0.395634	0.434601	0.43704	0	1.60544	1.54912	1.41904	1.6792	0	0	1	0
LOC108556288	5.1492	5.05408	4.87025	5.00973	1	17.1156	17.3177	17.5584	17.077	0	0	0	0
LOC108569967	4.18897	5.24874	3.91692	4.05295	1	3871.9	3970.74	4030.85	3910.63	1	0	0	0
LOC108569946	0.340653	0.522921	1.16272	0.751686	0	3.50994	3.48982	3.26907	3.71057	0	0	0	0
LOC108569934	2.96716	2.05562	2.20295	2.58506	1	56.8137	57.6614	57.2104	58.1125	0	0	0	1
LOC108569985	0.999678	0.690835	1.8929	1.44629	1	12.3322	12.0901	12.0253	12.1549	1	0	1	0
LOC108569962	28.2163	18.3947	15.9966	22.1064	1	31.8707	31.6363	31.6534	31.6192	0	0	0	1
LOC108569976	0.95898	0.589244	0.441922	0.700451	0	157.791	151.157	139.758	162.556	0	0	0	0
LOC108569999	0.555398	0.649117	0.641424	0.598411	0	7.45919	7.76062	8.29634	7.2249	1	0	1	0
LOC108570015	0.474048	0.338411	0.413054	0.441205	0	30.868	27.8971	25.053	30.7413	0	0	0	0
LOC108556284	0.455078	0.460001	0.393365	0.424222	0	8.36906	8.53509	8.74877	8.3214	1	0	1	0
LOC108556315	3.54932	3.07111	3.87421	3.71177	1	2.84872	2.79322	2.84372	2.74272	1	0	0	0
LOC108556332	3.12441	4.06543	3.21176	3.16809	1	96.2975	94.5297	94.6111	94.4483	0	0	0	0
LOC108570028	1.52342	1.06012	0.695717	1.10957	1	10.4137	9.97289	9.96592	9.97986	0	0	0	0
LOC108556345	0.34503	0.344235	0.471479	0.408255	0	0.0611095	0.0663584	0.0425641	0.0901527	0	0	0	0
LOC108556354	0.402635	0.57326	0.721204	0.561919	0	0.0117357	0.0228097	0.0192864	0.0263331	0	0	0	0
LOC108556363	0.36867	0.316765	0.327654	0.34974	0	164.719	151.671	107.352	195.991	0	0	0	0
LOC108556372	0.495417	0.253772	0.278427	0.386922	0	952.84	805.751	623.54	987.961	0	0	0	0
LOC108556380	0.36813	0.485565	0.700556	0.521557	0	414.948	358.323	318.306	398.341	0	0	0	0
LOC108556395	0.947625	0.708477	0.290546	0.644358	0	368.444	316.115	264.035	368.194	0	0	0	0
LOC108556386	0.38788	0.455964	0.472115	0.429998	0	2.70229	2.61438	2.5609	2.66785	0	0	0	0
LOC108556420	0.363691	0.414358	0.476106	0.419899	0	0.0507372	0.0522174	0.0465564	0.0578784	0	0	0	0
LOC108556411	0.649227	0.316927	0.437693	0.54346	0	0.575533	0.587479	0.537893	0.637065	0	0	0	0
LOC108556403	3.23044	3.31065	3.96904	3.59974	1	133.489	132.72	125.77	139.669	1	1	1	1
LOC108556396	36.4946	36.1142	34.5533	35.524	1	0.423928	0.431657	0.377586	0.485727	0	0	0	0
LOC108556429	0.424201	0.372383	0.356053	0.390127	0	5.84846	5.88904	6.28085	5.49722	0	0	0	0
LOC108556444	0.467894	0.380707	0.348509	0.408202	0	7.53997	7.37929	7.55739	7.20118	1	0	1	0
LOC108556461	15.4005	12.1412	14.6428	15.0217	1	4.65479	4.29851	4.38909	4.20793	1	0	1	0
LOC108556475	9.38026	13.8015	12.8615	11.1209	1	17.835	16.7644	16.3399	17.1888	1	0	0	0
LOC108556486	0.409097	0.411943	0.478296	0.443696	0	139.194	144.859	144.095	145.623	0	0	0	0
LOC108556496	0.279852	0.381945	0.551735	0.415793	0	0.0310297	0.0248611	0.0232281	0.0264942	0	0	0	0
LOC108556507	0.371332	0.353895	0.394849	0.38309	0	23.9098	23.0401	23.3427	22.7375	1	0	1	0
LOC108556562	3.08313	3.0323	3.01751	3.05032	1	2.35708	2.32268	2.37932	2.26605	0	1	0	1
LOC108556571	0.480132	0.366667	0.31255	0.396341	0	0.0340717	0.0254238	0.00920639	0.0416413	0	0	0	0
LOC108556555	1.75363	2.01278	2.04332	1.89847	1	4.39978	4.2851	4.22035	4.34985	0	1	0	0
LOC108556543	8.64305	7.51405	6.12352	7.38329	1	2.54711	2.63592	2.81215	2.45968	0	0	0	0
LOC108556582	0.604283	0.438452	0.449655	0.526969	0	39.8251	39.2097	39.8632	38.5563	0	0	0	0
LOC108556593	0.588694	0.347222	0.585973	0.587334	0	0.00414675	0.0101092	0.0106296	0.0095887	0	0	0	0
LOC108556602	0.400672	0.363061	0.400173	0.400423	0	6.38618	5.93161	5.70589	6.15732	0	0	0	0
LOC108556612	0.424771	0.270543	0.36804	0.398587	0	73.8321	74.8086	75.863	73.7542	0	0	0	0
LOC108556627	0.430813	0.395241	0.379125	0.404969	0	4.35462	4.12095	3.92298	4.31892	1	0	0	0
LOC108556635	0.44836	0.391621	0.373606	0.410983	0	2.14779	2.20575	2.3553	2.0562	1	0	0	0
LOC108556667	0.513074	0.449337	0.350778	0.431926	0	23.2494	23.5951	24.696	22.4942	0	0	0	0
LOC108556680	0.339252	0.406825	0.402365	0.368381	0	16.4192	16.3908	16.4143	16.3672	0	0	0	0
LOC108556691	0.419053	0.37781	0.412431	0.415742	0	79.0829	74.4502	73.6479	75.2525	1	0	0	0
LOC108556753	33.4389	24.3275	35.2187	34.3288	1	14.3383	14.8524	15.1313	14.5735	0	1	0	0
LOC108556744	0.340758	0.591497	0.85503	0.597894	0	203.791	201.947	211.914	191.98	1	0	1	0
LOC108556742	0.235941	0.245262	0.533285	0.384613	0	0.594566	0.665979	0.530096	0.801863	1	0	0	0
LOC108556759	5.30716	6.13091	5.80057	5.55387	1	37.9779	36.4478	34.1535	38.7421	1	1	1	0
LOC108556735	37.5829	28.7403	31.887	34.7349	1	4.57987	4.49846	4.47752	4.5194	0	1	0	0
LOC108556765	0.63684	0.622046	0.524696	0.580768	0	0.00041075	0.0002143	0	0.00042861	0	0	0	0
LOC108556777	0.466732	0.482145	0.337724	0.402228	0	1.19294	1.21203	2.27773	0.14633	0	0	0	0
LOC108556793	4.11936	2.9879	3.43825	3.77881	1	34.2376	34.0736	31.9869	36.1603	1	0	1	0
LOC108556814	0.554012	0.518003	0.481317	0.517665	0	9.59252	8.98698	8.73243	9.24153	0	0	0	0
LOC108556857	2.54532	4.17149	3.69518	3.12025	1	50.3066	49.8251	47.8368	51.8135	0	1	0	0
LOC108556847	2.12129	2.13808	2.78808	2.45469	1	81.7762	80.1924	77.3804	83.0044	1	0	0	0
LOC108556786	0.449418	0.461473	0.42655	0.437984	0	0.0775768	0.0833359	0.0759846	0.0906872	0	0	0	0
LOC108556885	49.8119	51.2324	53.7652	51.7885	1	23.9607	23.4643	23.0668	23.8619	0	0	0	0
LOC108556865	0.430834	0.369832	0.374083	0.402459	0	19.2336	18.6321	18.6149	18.6493	0	0	0	0
LOC108556920	9.37128	13.8687	15.3423	12.1271	1	36.6645	35.6454	34.7509	36.5398	1	0	1	1
LOC108556894	9.45205	6.98945	6.97606	8.21406	1	9.98109	10.1489	10.2222	10.0756	1	0	1	1
LOC108556803	0.411734	0.415402	0.454621	0.433178	0	1.13062	1.13872	1.11527	1.16218	0	0	0	0
LOC108556924	0.418838	0.506442	1.06176	0.740299	0	1613.81	1655.01	1698.46	1611.56	0	0	0	0
LOC108556931	19.764	16.2234	15.3715	17.5677	1	7.24914	7.18959	7.18658	7.19261	1	0	1	1
LOC108556933	0.552952	0.470086	0.629233	0.591092	0	0.198702	0.18433	0.19561	0.17305	0	0	0	0
LOC108556957	21.0514	32.8079	33.3431	27.1973	1	1.85647	1.86476	1.84061	1.88891	0	0	0	0
LOC108556948	31.7993	24.4096	19.7579	25.7786	1	2.37544	2.60035	2.25676	2.94394	0	0	0	0
LOC108556999	9.37815	6.45364	4.8244	7.10128	1	62.2967	60.5902	60.2628	60.9177	0	0	0	0
LOC108556983	0.43941	0.394404	0.378294	0.408852	0	4.76167	4.73934	5.0686	4.41008	0	0	0	0
LOC108556974	0.511983	0.393926	0.263273	0.387628	0	0.0830111	0.084889	0.07317	0.0966081	0	0	0	0
LOC108556941	0.307195	0.194248	0.213347	0.256661	0	45.459	50.1406	54.7253	45.5558	0	0	0	0
LOC108557025	0.436807	0.487805	0.308387	0.372597	0	1.95267	1.83927	1.96972	1.70883	0	0	0	0
LOC108557013	0.531246	0.275254	0.10979	0.320518	0	0.476638	0.456683	0.526891	0.386476	0	0	0	0
LOC108557131	4.3741	5.25948	5.63353	5.00382	1	11.0146	10.2738	10.6311	9.91657	1	0	1	0
LOC108557108	0.335558	0.245929	0.294431	0.314994	0	5.85208	5.83863	5.89931	5.77794	0	0	0	0
LOC108557098	14.9495	14.2767	14.0248	14.4872	1	76.0439	74.9758	72.6568	77.2948	1	0	1	0
LOC108557089	36.6656	33.8934	33.4232	35.0444	1	12.9621	12.8438	12.7402	12.9474	0	0	0	0
LOC108557162	0.447307	0.418997	0.441136	0.444221	0	7.91962	7.64219	7.587	7.69738	1	0	1	0
LOC108557168	3.04562	3.24002	1.34662	2.19612	1	11.9367	11.6615	11.9234	11.3996	0	1	0	0
LOC108557180	24.9711	27.7288	25.8013	25.3862	1	56.8236	56.2926	54.2631	58.3221	0	0	0	0
LOC108557122	6.74711	7.37344	4.39121	5.56916	1	3.37372	3.31904	3.13788	3.5002	0	1	0	0
LOC108557069	0.38178	0.390828	0.436972	0.409376	0	1781.68	1878.39	1801.58	1955.21	0	0	0	0
LOC108557187	11.3855	11.5376	12.7125	12.049	1	18.7992	19.304	18.7972	19.8107	0	0	0	0
LOC108557116	2.36041	2.29137	2.77778	2.5691	1	31.0243	31.3733	31.1904	31.5561	0	0	0	0
LOC108557252	0.34215	0.368104	0.24975	0.29595	0	0	0	0	0	0	0	0	0
LOC108557302	33.5586	34.9032	37.6067	35.5827	1	72.0381	73.9774	66.3498	81.6051	1	1	0	1
LOC108557323	0.427369	0.391659	0.396548	0.411959	0	14.2852	13.848	14.5148	13.1813	1	0	1	0
LOC108557414	0.398344	0.238589	0.251338	0.324841	0	7.78176	8.03656	6.55918	9.51394	0	0	0	0
LOC108557454	0.425549	0.282524	0.316396	0.370972	0	0.0123855	0.019547	0.0186586	0.0204353	0	0	0	0
LOC108557399	0.408369	0.274932	0.292268	0.350319	0	0.0221878	0.0305509	0.0472566	0.0138452	0	0	0	0
LOC108557406	0.579007	0.321588	0.396402	0.487705	0	0.0211023	0.0251889	0.0263798	0.0239979	0	0	0	0
LOC108557434	0.470598	0.260376	0.349997	0.410297	0	25.622	28.3983	30.0012	26.7953	0	0	0	0
LOC108557423	0.51037	0.405896	0.500785	0.505578	0	2.56817	3.06716	2.95485	3.17946	0	0	0	0
LOC108557443	0.450656	0.214594	0.0886	0.269628	0	5.40607	5.4652	5.08808	5.84231	1	0	1	0
LOC108557465	0.613566	0.354391	0.102203	0.357884	0	2.66462	2.78223	2.87185	2.6926	1	0	0	0
LOC108557469	0.445251	0.340926	0.407451	0.426351	0	0.237405	0.246325	0.240215	0.252435	0	0	0	0
LOC108557389	1.99354	1.79923	2.622	2.30777	1	2.42075	2.54575	2.64442	2.44708	1	0	1	0
LOC108557505	4.2402	3.06698	3.64403	3.94211	1	27.0559	27.9916	29.1559	26.8272	1	0	1	1
LOC108557513	6.40541	7.48103	9.7313	8.06835	1	3.97061	4.04805	4.09243	4.00366	1	0	0	1
LOC108557546	0.504456	0.577919	0.544492	0.524474	0	2.69653	2.90439	3.19854	2.61024	1	0	0	0
LOC108557538	13.645	23.4661	20.2842	16.9646	1	298.712	302.244	306.09	298.398	0	0	0	0
LOC108557521	7.86095	9.74407	11.524	9.69249	1	15.3262	15.119	15.2429	14.995	0	0	1	1
LOC108557277	4.97013	5.796	3.39292	4.24219	1	1003.22	1020.56	1031.12	1010.01	0	0	0	0
LOC108557478	0.444636	0.640643	0.694044	0.56934	0	32.2767	29.9878	26.4054	33.5703	0	0	0	0
LOC108557485	0.344515	0.579607	0.646424	0.495469	0	1.01845	1.0743	1.07125	1.07734	1	0	1	0
LOC108557494	43.9771	36.3521	36.324	40.1505	1	53.8226	54.0328	51.5783	56.4873	0	1	0	0
LOC108557286	21.4348	33.8588	38.0537	29.7442	1	144.429	145.923	143.913	147.933	0	0	0	1
LOC108557295	0.35117	0.364806	0.399942	0.375556	0	0.281814	0.441069	0.513988	0.368149	1	0	1	0
LOC108557269	1.09027	1.15709	1.2822	1.18623	1	3.36495	3.33836	3.38862	3.28809	0	0	0	0
LOC108557311	0.380194	0.306531	0.358633	0.369413	0	1.29747	1.38327	1.37726	1.38928	1	0	0	0
LOC108557554	0.41076	0.340682	0.344861	0.37781	0	2.45937	2.25814	2.10575	2.41052	0	0	0	0
LOC108557562	0.333724	0.282721	0.364205	0.348965	0	0.428893	0.449188	0.434367	0.46401	1	0	0	0
LOC108557575	0.445285	0.400984	0.411143	0.428214	0	0.139019	0.137896	0.12088	0.154911	0	0	0	0
LOC108557677	31.4446	25.6038	36.8099	34.1272	1	5.55652	5.49897	5.50528	5.49267	0	0	0	1
LOC108557682	15.7278	19.5536	23.3995	19.2686	1	33.3453	33.629	34.3598	32.8983	1	0	0	0
LOC108557688	0.431063	0.391078	0.390137	0.4106	0	40.9674	37.3447	34.9229	39.7666	0	0	1	0
LOC108557727	13.5372	13.1539	11.2661	12.4016	1	19.3554	19.1102	19.438	18.7823	0	0	0	0
LOC108557709	0.32854	0.352421	0.258241	0.29339	0	5.13439	5.34449	3.61783	7.07115	0	0	0	0
LOC108557716	0.366598	0.340247	0.417448	0.392023	0	0.532041	0.538033	0.598871	0.477195	0	0	0	0
LOC108557738	0.42888	0.383992	0.383301	0.406091	0	0.392387	0.365926	0.371055	0.360798	0	0	0	0
LOC108557764	0.284059	0.249276	0.366845	0.325452	0	15.3323	16.0215	16.6936	15.3494	1	0	1	0
LOC108557817	0.416667	0.61553	0.75487	0.598776	0	3.45297	4.68128	5.67783	3.68472	0	0	0	0
LOC108557781	9.95784	10.0001	9.94586	9.95185	1	262.567	259.569	260.071	259.068	0	0	0	1
LOC108557808	0.58603	0.80694	0.640854	0.613442	0	0.00918546	0.0132445	0.0139823	0.0125066	0	0	0	0
LOC108557826	0.417733	0.373648	0.386484	0.402108	0	16.6544	15.8083	16.0713	15.5454	1	0	0	0
LOC108557774	9.79189	5.00911	4.03928	6.91558	1	4.46944	4.57654	4.46799	4.68508	0	1	0	0
LOC108557800	50.4003	41.9586	44.3776	47.3889	1	13.8745	14.1578	13.7989	14.5166	1	1	1	0
LOC108557791	5.84063	9.87931	12.6295	9.23508	1	7.02281	7.48483	7.88294	7.08672	0	0	0	0
LOC108557834	1.2192	1.07644	1.26151	1.24035	1	3.2251	3.17204	3.18132	3.16277	1	0	0	0
LOC108557839	0.407937	0.387856	0.430865	0.419401	0	20.9058	18.4957	15.4077	21.5837	0	0	0	0
LOC108557886	0.394848	0.298095	0.317312	0.35608	0	90.6381	89.0031	88.5177	89.4885	1	0	1	0
LOC108557878	17.5261	21.0926	22.5432	20.0347	1	9.67997	9.65565	9.53963	9.77168	0	1	0	0
LOC108557850	0.417221	0.332994	0.477193	0.447207	0	5.23506	4.4922	3.79344	5.19097	0	0	0	0
LOC108557953	0.573453	0.695578	0.657989	0.615721	0	0.0923183	0.0843863	0.0671365	0.101636	0	0	1	0
LOC108557927	0.404088	0.321327	0.300974	0.352531	0	2.56914	2.46191	2.37834	2.54548	1	0	1	0
LOC108557918	0.479825	0.411502	0.414264	0.447045	0	5.49468	5.09925	4.95514	5.24336	0	0	1	0
LOC108557943	0.361169	0.44305	0.545214	0.453192	0	1.09116	1.06569	0.949409	1.18196	0	0	0	0
LOC108557923	0.256497	0.332412	0.414772	0.335635	0	0.15216	0.12506	0.0948714	0.155249	0	0	0	0
LOC108557937	0.343053	0.284011	0.350389	0.346721	0	0.503895	0.452266	0.35583	0.548702	1	0	1	0
LOC108557963	0.579175	0.524052	0.539705	0.55944	0	0.04705	0.0458231	0.038872	0.0527741	0	0	1	0
LOC108557903	0.298704	0.416158	0.455153	0.376928	0	0.00450063	0.00406226	0.00399004	0.00413448	0	0	0	0
LOC108557989	0.459501	0.282372	0.266564	0.363033	0	0.00359896	0.00263946	0.00200643	0.00327248	0	0	0	0
LOC108557993	0.466139	0.541078	0.423326	0.444733	0	0.00841246	0.00896585	0.0111706	0.00676109	0	0	0	0
LOC108557913	0.413779	0.349088	0.336763	0.375271	0	0.0167347	0.0182012	0.0214267	0.0149757	0	0	0	0
LOC108558007	0.620417	0.478724	0.461348	0.540883	0	22.1875	20.9988	17.6787	24.319	1	0	1	0
LOC108558017	0.45029	0.312219	0.382331	0.416311	0	2.07493	1.79856	1.71497	1.88215	0	0	0	0
LOC108558073	0.58164	0.422807	0.204253	0.392947	0	0.408687	0.399613	0.41302	0.386206	0	0	0	0
LOC108558094	0.487044	0.55717	0.578355	0.536211	0	24.7876	25.1007	25.1316	25.0697	0	0	0	0
LOC108558043	0.213398	0.592146	0.742745	0.457712	0	19.9699	20.316	19.494	21.138	1	0	1	0
LOC108558103	0.367982	0.32842	0.328234	0.346579	0	6.35889	5.95092	5.72886	6.17298	0	0	0	0
LOC108558063	0.292074	0.0995671	0.109333	0.193675	0	3.62086	3.44828	3.43678	3.45978	0	0	0	0
LOC108558051	0.360948	0.30278	0.40537	0.383159	0	1.26288	1.19944	1.36302	1.03585	0	0	0	0
LOC108558113	9.36574	14.2568	12.0798	10.7228	1	4.59357	4.48124	5.16785	3.79462	0	0	0	0
LOC108558121	0.647243	0.608074	0.539938	0.59359	0	5.52119	5.64664	5.78157	5.5117	0	0	0	0
LOC108558131	0.449659	0.330333	0.228793	0.339226	0	30.0871	29.1358	27.9703	30.3013	1	0	0	0
LOC108558163	2.01411	1.53374	1.71239	1.86325	1	23.101	22.4587	21.7394	23.178	0	0	0	0
LOC108558201	6.98616	5.92875	7.01828	7.00222	1	95.5006	97.6611	96.6971	98.6251	0	0	0	0
LOC108558155	2.93352	2.97113	3.46189	3.19771	1	8.82146	8.72964	8.45981	8.99946	0	1	0	1
LOC108558189	0.593085	0.726576	0.582186	0.587635	0	4.91811	4.69146	4.76848	4.61443	0	0	0	0
LOC108558138	4.19253	4.34521	4.37727	4.2849	1	11.3289	11.288	10.5537	12.0222	1	1	0	1
LOC108558291	12.2216	7.85577	10.6993	11.4604	1	9.9424	9.46255	9.00219	9.92291	1	1	1	0
LOC108558262	0.34353	0.379272	0.321369	0.33245	0	0.0341238	0.0580674	0.0736849	0.04245	0	0	0	0
LOC108558283	0.491242	0.423689	0.408024	0.449633	0	27.4251	30.4688	33.0961	27.8416	1	0	1	0
LOC108558217	0.376756	0.466041	0.327381	0.353967	0	185.389	200.934	206.367	195.501	0	0	0	0
LOC108558226	0.314884	0.132929	0.0603865	0.197423	0	38.203	44.3356	41.3997	47.2715	0	0	0	0
LOC108558233	0.781477	0.89672	0.377804	0.564115	0	318.519	345.255	367.959	322.551	0	0	0	0
LOC108558243	0.279989	0.103655	0.0658761	0.181168	0	208.941	228.519	237.948	219.089	0	0	0	0
LOC108558269	0.512308	0.495865	0.465392	0.48885	0	19.8695	22.8551	23.9966	21.7136	0	0	0	0
LOC108558315	0.37364	0.434047	0.360439	0.36704	0	1.809	1.8556	1.87583	1.83537	0	0	0	0
LOC108558350	16.5026	20.4063	22.6893	19.596	1	13.0089	12.946	12.7101	13.1818	0	1	0	0
LOC108558340	24.5765	19.7581	15.0227	19.7996	1	93.4	90.2786	82.3124	98.2448	1	1	0	0
LOC108558307	0.361591	0.498092	0.475074	0.418332	0	1.58271	1.51236	1.10222	1.92251	0	0	0	0
LOC108558299	19.8471	13.9793	17.9587	18.9029	1	3.27369	3.18952	2.72648	3.65255	0	1	0	1
LOC108558357	0.70962	0.378811	0.417312	0.552223	0	15.8165	15.9341	16.4578	15.4104	0	0	0	0
LOC108558370	0.272577	0.370031	0.663034	0.467806	0	0.231449	0.244554	0.251637	0.23747	1	0	0	0
LOC108558384	0.50583	0.643663	0.560436	0.531033	0	0.34174	0.334655	0.307409	0.3619	0	0	1	0
LOC108558395	0.474282	0.462293	0.377081	0.425682	0	0.0924704	0.102447	0.0907745	0.114119	0	0	0	0
LOC108558402	0.364333	0.315349	0.355868	0.360101	0	2.19898	2.26263	2.14633	2.37894	1	0	1	0
LOC108558416	0.423146	0.3793	0.39762	0.410383	0	2.71552	2.56852	2.66457	2.47247	0	0	0	0
LOC108558424	0.411589	0.433798	0.481696	0.446642	0	1.62657	1.56084	1.57512	1.54655	0	0	0	0
LOC108558444	0.20202	0.23569	0.23958	0.219355	0	0.16537	0.160001	0.164865	0.155137	0	0	0	0
LOC108558464	0.339505	0.393035	0.442905	0.391205	0	30.488	30.1564	30.032	30.2807	0	0	0	0
LOC108558516	0.445084	0.413273	0.42829	0.436687	0	10.2478	9.95073	9.60793	10.2935	0	0	1	0
LOC108558475	0.459001	0.373462	0.356671	0.407836	0	1.12477	1.15917	1.14753	1.17081	0	0	0	0
LOC108558494	52.063	49.9754	50.7362	51.3996	1	21.6073	21.4879	21.0706	21.9051	1	0	1	0
LOC108558550	4.85489	5.67019	6.05214	5.45351	1	6.3113	6.08998	6.13513	6.04483	1	1	1	1
LOC108558500	0.432476	0.367975	0.434714	0.433595	0	1.91864	1.89533	1.94807	1.8426	0	0	0	0
LOC108558483	0.322646	0.345644	0.460227	0.391437	0	1.02061	1.04913	1.01093	1.08733	0	0	0	0
LOC108558557	0.64122	0.571721	0.355629	0.498425	0	0.0760071	0.0701304	0.0513503	0.0889106	0	0	0	0
LOC108558566	0.717201	0.831787	0.484254	0.600727	0	0.172377	0.156494	0.130722	0.182267	0	0	0	0
LOC108558575	0.48711	0.257488	0.155361	0.321236	0	2.04512	2.11784	2.12051	2.11516	1	0	0	0
LOC108558586	0.282584	0.0997499	0.512821	0.397702	0	12.1157	13.461	11.6408	15.2811	1	0	1	0
LOC108558593	0.557649	0.584198	0.428686	0.493168	0	89.1703	122.936	139.882	105.991	1	0	0	0
LOC108558604	0.450625	0.443797	0.335164	0.392895	0	4.41429	5.05755	4.91563	5.19947	1	0	0	0
LOC108558629	0.145892	0.133547	0.23051	0.188201	0	0.0052845	0.00733563	0.0146713	0	0	0	0	0
LOC108558612	0.325652	0.252962	0.606153	0.455114	0	0.0586191	0.04989	0.054727	0.0450531	0	0	0	0
LOC108558645	4.45451	4.59307	3.06098	3.75775	1	11.3206	11.0478	10.4966	11.5991	0	1	1	1
LOC108558636	0.34867	0.243518	0.207391	0.283464	0	3.73842	3.4617	3.60636	3.31704	0	0	0	0
LOC108558653	0.40706	0.40933	0.432673	0.419867	0	3.80265	3.79629	3.73269	3.85989	0	0	0	0
LOC108558664	0.404639	0.0384025	0	0.20232	0	4.74557	4.813	4.79127	4.83474	0	0	0	0
LOC108558674	0.0558036	0.0765306	0.0765306	0.0661671	0	12.2761	12.0116	12.2319	11.7912	0	0	0	0
LOC108558771	0.68749	0.965703	0.797022	0.742256	0	3.81521	3.86355	3.6314	4.0957	0	0	0	0
LOC108558690	0.460257	0.552491	0.472511	0.466384	0	0.0324557	0.0326558	0.0385954	0.0267161	0	0	0	0
LOC108558783	0.439741	0.25434	0.473741	0.456741	0	0	0.000532	0	0.001064	0	0	0	0
LOC108558699	0.14202	0.590321	0.646511	0.394266	0	0.0029785	0.001554	0.003108	0	0	0	0	0
LOC108558707	0.490976	0.31973	0.36741	0.429193	0	2.79888	2.64647	2.57011	2.72284	0	0	0	0
LOC108558733	0.350196	0.345061	0.48407	0.417133	0	8.38e-05	4.37e-05	8.75e-05	0	0	0	0	0
LOC108558755	0.477613	0.301894	0.332873	0.405243	0	0.121284	0.112294	0.12661	0.097978	0	0	0	0
LOC108558776	0.458582	0.563151	0.625789	0.542185	0	0.132296	0.153114	0.205828	0.1004	0	0	0	0
LOC108558718	0.635795	0.855783	0.489927	0.55725	0	0.00389333	0.00246296	0.00233613	0.00258978	0	0	0	0
LOC108558816	0.568632	0.320195	0.527791	0.548212	0	0.0751323	0.102499	0.104471	0.100528	0	0	0	0
LOC108558827	0.503843	0.372965	0.144828	0.338144	0	0.0083425	0.0115855	0.0153455	0.00782539	0	0	0	0
LOC108558865	0.393887	0.290236	0.289851	0.341869	0	0.00506629	0.00633276	0.00843909	0.00422643	0	0	0	0
LOC108558836	0.460972	0.373072	0.47152	0.466246	0	2.95376	3.10767	3.60992	2.60542	0	0	0	0
LOC108559004	0.66702	0.55929	0.357689	0.512355	0	0.28518	0.220241	0.270404	0.170077	0	0	0	0
LOC108558993	0.719161	0.558633	0.445481	0.582321	0	108.005	97.6681	84.3521	110.984	0	0	1	0
LOC108558905	0.396561	0.402847	0.297042	0.346802	0	0.111063	0.148641	0.155455	0.141827	0	0	0	0
LOC108558894	0.429486	0.395315	0.293934	0.36171	0	0.345435	0.430733	0.421701	0.439765	0	0	0	0
LOC108558923	2.69547	1.36685	1.64527	2.17037	1	6.75147	6.35778	6.27346	6.44211	0	1	0	0
LOC108558912	0.472289	0.470991	0.523165	0.497727	0	0.171514	0.167064	0.202562	0.131565	0	0	0	0
LOC108558847	0.351795	0.26592	0.2351	0.293447	0	0.167492	0.147691	0.153968	0.141414	0	0	0	0
LOC108558930	0.664364	0.334006	0.30859	0.486477	0	201.106	197.602	187.265	207.938	0	0	0	0
LOC108559010	0.440975	0.378762	0.381668	0.411321	0	10.5152	10.4576	10.6788	10.2364	0	0	0	0
LOC108559022	1.13064	1.23444	1.76848	1.42502	1	1.504	1.51475	1.63897	1.39053	0	0	0	0
LOC108558875	1.81003	1.79584	1.83104	1.82054	1	9.11178	8.89381	9.13737	8.65025	1	0	1	0
LOC108558885	0.604973	0.432689	0.8697	0.737336	0	11.1422	11.2611	11.2585	11.2638	0	0	1	0
LOC108558880	0.50852	0.601507	0.548508	0.528514	0	9.13332	8.54699	8.16384	8.93014	1	0	1	0
LOC108558949	15.7385	19.3548	14.5796	15.1591	1	7.80731	7.6905	7.81559	7.56541	0	1	0	1
LOC108558937	0.468411	0.327699	0.376491	0.422451	0	9.05199	8.81232	8.98842	8.63622	0	0	0	0
LOC108558965	0.419205	0.444789	0.474481	0.446843	0	18.3934	18.2285	16.8557	19.6013	0	0	1	0
LOC108558856	0.415355	0.411309	0.419297	0.417326	0	1.70144	1.6665	1.62115	1.71184	0	0	0	0
LOC108559037	0.331322	0.281893	0.36805	0.349686	0	14.8607	14.0939	14.5676	13.6202	1	0	1	0
LOC108559073	0.184093	0.0860003	0.324601	0.254347	0	0.00610283	0.0104327	0.0115736	0.00929174	0	0	0	0
LOC108559057	5.09094	4.0279	4.55227	4.82161	1	0.0456893	0.0497208	0.0495594	0.0498823	0	0	0	0
LOC108559081	0.0691497	0.397987	0.828787	0.448968	0	0.0427563	0.0595014	0.0695858	0.049417	0	0	0	0
LOC108559097	0.473026	0.419713	0.480964	0.476995	0	0.306454	0.271143	0.293785	0.248501	0	0	0	0
LOC108559121	0.437134	0.392331	0.509604	0.473369	0	25.1267	23.3172	23.2731	23.3613	1	0	0	0
LOC108559131	0.260909	0.589578	0.548188	0.404548	0	1.10688	1.08848	1.12465	1.05231	0	0	0	0
LOC108559140	0.491456	0.469215	0.436469	0.463963	0	46.7308	39.3749	31.2355	47.5142	0	0	1	0
LOC108559147	0.478971	0.373199	0.45867	0.468821	0	0.633607	0.604743	0.619157	0.590328	0	0	0	0
LOC108559162	0.507766	0.43012	0.331347	0.419556	0	14.6318	14.1511	14.0306	14.2716	1	0	1	0
LOC108559176	0.318416	0.291082	0.388072	0.353244	0	3.17957	3.33779	3.30413	3.37145	1	0	1	0
LOC108559187	0.43478	0.375463	0.379015	0.406897	0	1.79989	1.79011	1.88603	1.69419	0	0	0	0
LOC108559196	0.497009	0.442716	0.348037	0.422523	0	0.0236223	0.0123246	0.00136417	0.0232851	0	0	0	0
LOC108559214	0.473417	0.474707	0.397734	0.435575	0	0.553968	0.535078	0.536213	0.533942	0	0	0	0
LOC108559217	0.761268	0.203604	0.0854701	0.449361	0	2666.11	2824.34	2916.32	2732.35	0	0	0	0
LOC108559237	0.425558	0.372717	0.376164	0.400861	0	0.00162404	0.00084733	0.00169465	0	0	0	0	0
LOC108559248	0.489018	0.423139	0.453413	0.471216	0	1.54274	1.52998	1.56546	1.4945	0	0	0	0
LOC108559313	0.562034	0.658709	0.587381	0.574707	0	0.511258	0.606207	0.589827	0.622587	0	0	0	0
LOC108559296	0.282663	0.311264	0.406566	0.344615	0	0.0726413	0.0965621	0.10191	0.091214	0	0	0	0
LOC108559306	0.375408	0.379639	0.390031	0.382719	0	0.0788442	0.128728	0.154557	0.102899	0	0	0	0
LOC108559335	0.507199	0.473404	0.511288	0.509243	0	35.1632	33.9626	26.8633	41.0619	0	0	1	0
LOC108559351	0.480842	0.423488	0.459651	0.470246	0	10.5043	10.2132	8.7246	11.7019	0	0	1	0
LOC108559324	0.324797	0.370911	0.171934	0.248366	0	0.773423	1.09695	1.38133	0.812566	1	0	0	0
LOC108559367	1.33377	1.44655	1.83296	1.58337	1	3.28822	3.23311	3.25362	3.2126	0	0	0	0
LOC108559398	8.24318	8.64261	2.60515	5.42417	1	7.29365	7.13417	6.53169	7.73665	0	1	1	1
LOC108559422	11.4921	12.1106	14.6671	13.0796	1	4.69643	4.64183	4.33196	4.95169	1	0	1	0
LOC108559451	50.936	59.9649	65.7257	58.3309	1	40.5375	40.2756	38.3773	42.1739	0	0	0	1
LOC108559414	13.3935	11.9412	5.34984	9.37169	1	9.39732	8.90085	8.76081	9.04088	1	0	1	1
LOC108559461	1.22331	0.930472	0.963655	1.09348	1	1.49621	1.51823	1.60342	1.43303	1	0	0	0
LOC108559468	14.4416	11.9123	17.7534	16.0975	1	4.37158	4.27105	4.23323	4.30887	0	1	0	0
LOC108559411	0.527781	0.495039	0.409918	0.46885	0	10.8985	10.5399	10.7771	10.3027	0	0	0	0
LOC108559478	0.594587	0.363169	0.341499	0.468043	0	0.0192234	0.0237371	0.0300134	0.0174609	0	0	0	0
LOC108559490	0.324896	0.386801	0.459063	0.391979	0	2.03017	2.02636	2.06868	1.98405	1	0	0	0
LOC108559514	0.345222	0.250129	0.296082	0.320652	0	2.14741	2.25486	2.25402	2.2557	1	0	1	0
LOC108559537	0.296001	0.375512	0.479581	0.387791	0	1.02956	1.03031	1.09808	0.962532	0	0	0	0
LOC108559530	0.488906	0.427618	0.3824	0.435653	0	0.00065417	0.0003413	0	0.00068261	0	0	0	0
LOC108559569	0.492525	0.482046	0.443162	0.467843	0	10.5254	12.5654	16.4362	8.69465	1	0	0	0
LOC108559560	0.626716	0.526012	0.27484	0.450778	0	4.90584	5.62867	7.2068	4.05054	0	0	0	0
LOC108559578	0.561344	0.485689	0.430914	0.501145	0	19.2078	18.7389	20.5963	16.8814	0	0	1	0
LOC108559552	13.3799	16.8329	12.4398	12.946	1	40.1994	39.2113	40.0276	38.395	0	1	0	0
LOC108559587	1.37751	1.92774	2.22717	1.80234	1	14.0645	13.3675	12.0401	14.6949	0	0	0	0
LOC108559607	1.7907	1.99369	1.57078	1.68074	1	4.65945	4.74138	4.71742	4.76534	1	0	0	0
LOC108559622	0.603862	0.752222	0.654684	0.629273	0	11.6725	10.8618	10.6745	11.0492	0	0	0	0
LOC108559633	1.06333	0.858668	0.714108	0.88872	1	22.0135	21.6996	21.7752	21.6241	0	0	0	0
LOC108559646	0.67661	3.66047	4.35093	2.37245	1	151.915	148.936	154.816	143.056	0	0	0	1
LOC108559665	5.17396	5.52326	7.59294	6.38345	1	94.5348	93.9252	94.2264	93.624	0	0	0	0
LOC108559654	11.5814	12.0579	10.4762	11.0288	1	219.434	227.658	235.149	220.166	1	1	1	1
LOC108559596	0.287805	0.32683	0.379279	0.333542	0	0.0184132	0.0165452	0.0161705	0.0169198	0	0	0	0
LOC108559677	0.433924	0.415166	0.410109	0.422016	0	0.151525	0.15383	0.172555	0.135106	0	0	0	0
LOC108559711	0.315932	0.164833	0.154054	0.234993	0	0	0.0023282	0.00385504	0.00080135	0	0	0	0
LOC108559686	0.370554	0.209322	0.445495	0.408025	0	0.00290488	0.00151559	0.00303117	0	0	0	0	0
LOC108559697	0.683863	0.38159	0.374016	0.52894	0	0	0	0	0	0	0	0	0
LOC108559756	0.500839	0.389113	0.441574	0.471206	0	54.7915	59.0198	62.899	55.1407	0	0	0	0
LOC108559744	37.0778	22.2495	21.107	29.0924	1	2.36385	2.39025	2.3428	2.43771	0	1	0	0
LOC108559729	11.969	13.085	13.2073	12.5882	1	16.5616	17.1585	17.734	16.583	0	0	0	1
LOC108559718	0.506892	0.586393	0.396332	0.447359	0	0.20652	0.195554	0.182795	0.208312	0	0	0	0
LOC108559785	1.06584	0.839966	0.808831	0.937336	1	5.50818	5.36094	5.14877	5.5731	1	0	0	1
LOC108559800	5.35369	4.76195	6.19223	5.77296	1	16.7582	16.3609	15.7387	16.9831	0	1	0	0
LOC108559792	3.96152	4.87592	4.47371	4.21762	1	13.54	13.5973	13.8403	13.3544	1	0	1	0
LOC108559810	13.2304	12.3319	10.1	11.6652	1	39.706	39.9572	38.9533	40.961	0	0	0	0
LOC108559775	6.36353	6.15109	4.96176	5.66265	1	12.438	12.7147	12.5885	12.8409	1	0	0	0
LOC108560036	0.412153	0.410649	0.428423	0.420288	0	0.425418	0.426825	0.41301	0.440641	0	0	0	0
LOC108559928	0.335775	0.233356	0.281433	0.310694	0	0.0773757	0.100134	0.102261	0.0980067	0	0	0	0
LOC108559989	0.66223	0.832182	0.975158	0.818694	0	60.4762	61.1471	61.5971	60.6971	1	0	0	0
LOC108559973	0.390756	0.473182	0.306432	0.351837	0	17.2306	17.2544	16.7141	17.7948	0	0	0	0
LOC108559965	0.477855	0.29526	0.0757576	0.276807	0	15.8689	16.2134	16.1419	16.2848	0	0	0	0
LOC108559954	0.798324	0.616888	0.290116	0.524674	0	71.0423	70.9555	71.2371	70.674	0	0	0	0
LOC108559874	0.430197	0.20979	0.114845	0.272521	0	0.00169331	0.0025422	0.00262207	0.00246233	0	0	0	0
LOC108559901	0.582103	0.108635	0.201557	0.377194	0	0.91762	1.15712	1.2228	1.09143	1	0	0	0
LOC108560059	0.381227	1.00124	0.990878	0.7095	0	0.0205565	0.0185703	0.0112213	0.0259193	0	0	0	0
LOC108560068	0.505285	0.41307	0.41936	0.462322	0	2.51742	2.30709	2.25486	2.35932	0	0	0	0
LOC108560103	1.59989	1.43173	1.98489	1.79239	1	4.57934	4.62732	4.5999	4.65474	1	0	1	0
LOC108560073	0.506594	0.464088	0.382172	0.444383	0	0.0174873	0.0149712	0.0154094	0.014533	0	0	0	0
LOC108560083	0.34479	0.441478	0.51211	0.42845	0	4.2398	4.41804	4.53544	4.30065	1	0	0	0
LOC108560097	0.342937	0.384412	0.363198	0.353068	0	46.0298	46.6638	49.2587	44.0689	0	0	0	0
LOC108560112	0.4544	0.438143	0.455816	0.455108	0	25.7921	24.8913	24.6524	25.1302	0	0	0	0
LOC108560216	0.463919	0.428501	0.417261	0.44059	0	185.948	182.857	178.852	186.861	0	0	0	0
LOC108560194	4.70604	3.93239	2.82986	3.76795	1	71.4384	68.842	65.6977	71.9864	0	0	1	1
LOC108560185	9.62529	12.8879	12.5964	11.1109	1	0.815986	0.817541	0.726368	0.908714	0	1	1	1
LOC108560158	0.460819	0.43464	0.508528	0.484674	0	67.4257	68.1489	70.3055	65.9924	1	0	0	0
LOC108560289	0.409922	0.374794	0.401642	0.405782	0	0.213069	0.209263	0.210882	0.207644	0	0	0	0
LOC108560259	9.85427	9.98986	8.80406	9.32916	1	6.70988	6.6459	6.39838	6.89342	0	0	0	0
LOC108560283	0.441774	0.386312	0.3932	0.417487	0	0.0730906	0.0766479	0.077574	0.0757217	0	0	0	0
LOC108560300	0.406062	0.346077	0.365862	0.385962	0	0.102069	0.09389	0.0987483	0.0890316	0	0	0	0
LOC108560445	0.556401	0.411797	0.488619	0.52251	0	0.0365111	0.0294372	0.0268606	0.0320138	0	0	0	0
LOC108560436	0.395683	0.387463	0.2641	0.329891	0	0.0250085	0.024375	0.0184177	0.0303324	0	0	0	0
LOC108560407	0.397353	0.357497	0.392109	0.394731	0	6.46416	6.39091	6.02597	6.75585	1	0	1	0
LOC108560396	0.710542	0.667692	0.48818	0.599361	0	4.22883	4.3246	4.24342	4.40577	0	0	0	0
LOC108560377	0.533284	0.374529	0.481498	0.507391	0	0.126156	0.159264	0.130666	0.187861	0	0	0	0
LOC108560387	0.346032	0.339794	0.411535	0.378784	0	19.8241	18.4529	18.9602	17.9456	1	0	0	0
LOC108560269	0.493564	0.639085	0.746323	0.619944	0	6.81097	6.95887	6.71334	7.20439	0	0	0	0
LOC108560273	0.464559	0.186956	0.0952381	0.279899	0	0.654115	0.740366	0.769001	0.711732	1	0	0	0
LOC108560309	0.427516	0.405197	0.413788	0.420652	0	5.42834	5.17343	5.29674	5.05011	1	0	1	0
LOC108560366	0.638486	0.426166	0.43286	0.535673	0	1.66029	1.61984	1.51345	1.72623	0	0	1	0
LOC108560358	0.201087	0.215639	0.579283	0.375639	0	4.62977	4.492	4.38699	4.59701	0	0	0	0
LOC108560453	0.200221	0	0.186649	0.193957	0	0.00082775	0.00119043	0	0.00238087	0	0	0	0
LOC108560462	0.612144	0.224836	0.335552	0.484486	0	6.5683	6.31177	6.13372	6.48982	0	0	0	0
LOC108560473	0.629865	0.332305	0.313834	0.471849	0	0.00911071	0.012794	0.0170801	0.00850778	0	0	0	0
LOC108560593	0.545545	0.583331	0.566297	0.555921	0	74.1936	72.1808	71.5472	72.8144	0	0	0	0
LOC108560612	4.28926	6.04545	5.6869	4.98808	1	57.1809	56.139	55.0527	57.2254	1	0	1	0
LOC108560505	9.09869	10.4999	14.5602	11.8295	1	4.4163	4.2171	4.24315	4.19106	0	0	0	0
LOC108560647	1.38341	0.757669	0.619028	1.00122	1	1.95656	1.96243	1.89587	2.02899	0	0	0	0
LOC108560640	4.4771	3.6221	3.51782	3.99746	1	39.7423	39.832	39.9402	39.7239	0	0	0	0
LOC108560531	46.8523	42.9719	37.9235	42.3879	1	18.6756	18.2503	17.4661	19.0345	1	0	0	1
LOC108560539	0.859656	0.3848	0.22742	0.567855	0	22.5589	23.071	22.9674	23.1745	1	0	1	0
LOC108560557	0.362789	0.425663	0.38898	0.375885	0	0.720893	0.707247	0.637634	0.776861	1	0	1	0
LOC108560576	0.69836	0.528862	0.477422	0.587891	0	8.14308	7.8314	6.88531	8.77749	1	0	1	0
LOC108560588	0.621391	0.448415	0.393644	0.507517	0	14.2449	17.7588	22.5957	12.9219	1	0	0	0
LOC108560703	0.413534	0.476083	0.466623	0.440078	0	1.97642	2.02821	2.08175	1.97468	1	0	1	0
LOC108560712	0.319588	0.417999	0.675923	0.497755	0	0.267165	0.245609	0.196062	0.295156	0	0	0	0
LOC108560550	11.7372	7.2146	6.08376	8.91048	1	9.6789	9.11961	8.77679	9.46243	1	0	1	1
LOC108560488	42.4693	35.4878	33.0003	38.099	1	10.755	10.5285	9.71943	11.3376	1	0	0	1
LOC108560495	29.6854	32.1956	25.9521	27.8188	1	11.1859	10.8688	10.5624	11.1752	1	0	0	0
LOC108560625	0.474359	0.43479	0.440561	0.45746	0	9.32679	8.87211	8.50491	9.23931	0	0	0	0
LOC108560679	0.529251	0.442484	0.415324	0.472288	0	0.144228	0.143335	0.116934	0.169736	1	0	1	0
LOC108560695	3.46885	2.38968	1.72644	2.59765	1	15.6384	15.0449	13.7867	16.3031	1	0	1	0
LOC108560658	2.26566	1.00997	1.32491	1.79529	1	4.98263	4.8511	4.82624	4.87596	1	0	0	0
LOC108560885	0.435796	0.418992	0.434504	0.43515	0	13.6691	13.293	14.2445	12.3414	0	0	0	0
LOC108560854	0.643676	0.557057	0.6502	0.646938	0	130.056	130.387	133.747	127.027	0	0	0	0
LOC108560723	0.363368	0.149074	0.461543	0.412455	0	0.115775	0.102926	0.0981189	0.107732	0	0	0	0
LOC108560733	0.372352	0.339258	0.388436	0.380394	0	0.349816	0.35152	0.351291	0.351749	0	0	0	0
LOC108560845	0.433026	0.434215	0.406268	0.419647	0	6.02856	5.78319	5.78382	5.78256	0	0	0	0
LOC108560828	0.388995	0.4085	0.448024	0.418509	0	4.14729	3.9498	4.02721	3.8724	0	0	0	0
LOC108560759	59.5238	53.2127	43.1838	51.3538	1	23.1194	22.2697	21.0199	23.5196	1	1	1	0
LOC108560806	41.8941	49.3423	46.7064	44.3003	1	20.5623	20.1866	20.1896	20.1835	1	1	1	0
LOC108560876	36.6987	33.1714	27.9967	32.3477	1	41.1866	40.1589	38.707	41.6108	1	1	1	0
LOC108560866	18.7115	25.2631	18.1453	18.4284	1	5.1779	5.28526	5.27251	5.298	1	1	0	0
LOC108560899	0.595398	0.93548	0.846812	0.721105	0	29.9463	29.9394	28.6161	31.2626	0	0	0	0
LOC108560909	11.5651	10.409	11.012	11.2886	1	11.3485	11.8642	11.9435	11.7849	0	0	0	0
LOC108560751	1.79184	2.38864	2.82441	2.30812	1	13.3979	13.4483	13.2957	13.6008	1	0	0	0
LOC108560770	10.1893	11.8571	14.3073	12.2483	1	8.3886	8.42822	8.20442	8.65203	0	0	0	0
LOC108560811	46.7245	48.2389	45.1737	45.8894	1	30.8243	30.3488	28.7717	31.926	1	1	0	0
LOC108560957	0.505989	0.557914	0.535882	0.520936	0	4.56469	4.77621	4.85347	4.69895	1	0	0	0
LOC108560929	13.7903	12.6226	12.6829	13.2366	1	66.3951	64.359	60.4746	68.2434	1	0	1	0
LOC108561000	0.581568	0.482106	0.389862	0.485715	0	0.429861	0.501983	0.509904	0.494063	1	0	1	0
LOC108560973	0.356053	0.385925	0.483295	0.419674	0	31.1282	25.9733	17.4673	34.4793	0	0	1	0
LOC108561006	0.52804	0.415959	0.507629	0.517835	0	5.99475	5.59749	5.13717	6.05781	1	0	0	0
LOC108560984	0.456017	0.365669	0.456425	0.456221	0	0.147849	0.140649	0.198746	0.0825517	0	0	0	0
LOC108560936	6.75073	7.01302	8.98085	7.86579	1	39.3836	40.3354	39.5003	41.1705	0	0	0	0
LOC108560945	0.458564	0.414916	0.44392	0.451242	0	9.43901	9.33028	9.01006	9.65049	0	0	0	0
LOC108561010	0.431776	0.317868	0.395766	0.413771	0	33.0037	35.5179	36.4663	34.5694	0	0	0	0
LOC108561027	0.350868	0.385103	0.37492	0.362894	0	2.15235	2.13091	2.0805	2.18133	0	0	0	0
LOC108561042	0.310961	0.293549	0.689526	0.500244	0	24.6009	24.7062	25.7142	23.6981	0	0	0	0
LOC108561035	0.232386	0.543058	1.21334	0.722862	0	0.22751	0.221577	0.252595	0.190559	0	0	0	0
LOC108561054	0.63915	0.389141	0.427161	0.533155	0	4.44515	4.67992	4.9708	4.38903	0	0	0	0
LOC108561077	0.548881	0.545077	0.43538	0.492131	0	2.30811	2.29385	2.43132	2.15637	0	0	0	0
LOC108561100	0.575562	0.394177	0.431043	0.503303	0	18.5807	19.0852	19.0643	19.1061	1	0	1	0
LOC108561093	4.97877	3.76796	2.99229	3.98553	1	11.4585	11.1307	10.917	11.3443	0	0	0	0
LOC108561083	0.406412	0.398319	0.367946	0.387179	0	45.3605	44.6727	43.0284	46.3169	0	0	0	0
LOC108561110	0.474857	0.54378	0.474419	0.474655	0	0.430309	0.43162	0.47112	0.392119	0	0	0	0
LOC108561128	17.9237	15.7765	13.9309	15.9273	1	25.691	26.6337	26.68	26.5873	0	0	0	1
LOC108561134	0.437214	0.465715	0.550838	0.494026	0	0.150811	0.171247	0.238074	0.104421	0	0	0	0
LOC108561182	0.390407	0.372696	0.380934	0.385671	0	3.56885	3.52253	3.51815	3.52691	0	0	0	0
LOC108561153	15.1518	16.1914	18.6877	16.9197	1	21.8429	21.0952	22.0384	20.1519	1	1	1	1
LOC108561164	3.91329	8.89459	8.68023	6.29676	1	993.599	995.727	1000.87	990.583	1	1	1	0
LOC108561242	2.26629	2.21597	1.67016	1.96823	1	21.3649	20.2411	19.7251	20.7571	1	1	0	1
LOC108561250	0.440179	0.419811	0.384511	0.412345	0	16.839	17.1045	17.0379	17.1711	0	0	0	0
LOC108561195	11.5647	10.9501	12.1108	11.8378	1	59.9222	57.3326	53.8311	60.834	1	0	1	0
LOC108561226	0.386295	0.405054	0.381779	0.384037	0	1.15865	1.13841	1.13205	1.14476	0	0	0	0
LOC108561205	2.78478	3.86416	1.92043	2.35261	1	193.765	188.813	178.104	199.523	1	0	1	0
LOC108561256	0.622061	0.991465	0.991773	0.806917	0	0.187994	0.166421	0.167918	0.164925	0	0	0	0
LOC108561265	14.5551	11.7646	10.2864	12.4207	1	46.5087	46.2728	45.2276	47.3179	1	0	0	1
LOC108561186	1.78962	3.03202	4.09404	2.94183	1	1.90058	1.84471	1.74637	1.94304	1	0	1	1
LOC108561171	8.4729	6.58934	8.38902	8.43096	1	2.76061	2.68864	2.42422	2.95307	1	1	0	0
LOC108561143	0.26138	0.312236	0.397179	0.329279	0	0.0177179	0.0141814	0.0143063	0.0140565	0	0	0	0
LOC108561283	0.467207	0.368701	0.349622	0.408414	0	0.089514	0.082595	0.056079	0.109111	0	0	1	0
LOC108561291	0.407295	0.267083	0.344181	0.375738	0	4.1106	3.97789	3.98738	3.9684	0	0	0	0
LOC108561309	0.464935	0.461819	0.45661	0.460772	0	3.58235	3.67778	3.5886	3.76697	0	0	0	0
LOC108561319	0.404602	0.435513	0.490489	0.447546	0	0.836561	0.811238	0.793775	0.828701	0	0	0	0
LOC108561361	0.119048	0.119048	0.107346	0.113197	0	16.7915	19.4719	20.9007	18.0432	0	0	0	0
LOC108561368	0.549794	0.440601	0.471909	0.513847	0	13.2708	15.655	18.322	12.988	0	0	0	0
LOC108561376	0.277566	0.453791	0.44906	0.363313	0	122.43	134.195	139.056	129.335	0	0	0	0
LOC108561391	0.472391	0.151515	0.0776235	0.275007	0	44.8338	50.3615	49.9258	50.7971	0	0	0	0
LOC108561385	0.210116	0.137064	0.85439	0.532253	0	35.9116	30.0855	20.9524	39.2185	0	0	0	0
LOC108561420	5.20473	8.22703	8.63166	6.9182	1	19.8805	19.5818	19.6163	19.5473	0	1	0	0
LOC108561412	22.3914	19.0403	6.38523	13.7727	1	11.861	12.0479	11.3133	12.7824	1	0	0	0
LOC108561399	0.644095	0.741585	0.944652	0.794373	0	22.5257	22.1275	22.6058	21.6492	0	0	0	0
LOC108561427	6.17991	15.5511	14.1277	10.1538	1	12.0588	11.8019	11.9202	11.6835	0	1	0	1
LOC108561450	0.413168	0.334105	0.293672	0.35342	0	18.3527	18.4718	19.0662	17.8775	0	0	0	0
LOC108561436	0.429036	0.384965	0.466392	0.447714	0	13.8764	13.9406	14.4842	13.397	0	0	1	0
LOC108561465	0.443302	0.432047	0.452922	0.448112	0	13.5881	13.1725	13.2283	13.1168	0	0	0	0
LOC108561507	0.591632	0.441568	0.415409	0.50352	0	1.60357	1.44669	1.56045	1.33293	1	0	1	0
LOC108561600	0.453929	0.179963	0.386327	0.420128	0	0.474876	0.674626	0.71126	0.637993	0	0	0	0
LOC108561607	17.0993	18.6767	18.8048	17.9521	1	18.8659	18.8403	18.2524	19.4282	0	0	0	1
LOC108561535	2.66493	4.04406	3.99069	3.32781	1	1.47886	1.4018	1.20312	1.60048	0	0	1	1
LOC108561523	4.4496	7.24862	7.18044	5.81502	1	4.25586	4.16487	3.89854	4.43119	0	0	1	1
LOC108561552	31.1732	36.0421	33.8857	32.5295	1	7.41028	7.44658	7.14312	7.75004	0	1	0	1
LOC108561581	0.409532	0.520242	0.587859	0.498696	0	0.286938	0.316115	0.1811	0.45113	0	0	1	0
LOC108561565	5.09699	3.91767	3.43374	4.26536	1	15.785	15.3063	14.9878	15.6247	1	1	1	0
LOC108561514	0.243073	0.198413	0.37037	0.301825	0	10.3939	11.2122	11.9946	10.4298	0	0	0	0
LOC108561882	3.08608	2.36913	2.18356	2.63482	1	3.60461	3.64955	3.74773	3.55138	0	0	0	1
LOC108561892	5.97014	4.52991	4.48371	5.22692	1	1001.77	1013.39	1018.35	1008.44	0	1	0	1
LOC108561771	32.7262	28.0776	31.6685	32.1973	1	81.4933	80.9428	78.3158	83.5697	1	0	0	0
LOC108561724	2.25322	2.19569	1.68944	1.97133	1	5.55203	5.41671	5.24042	5.59301	1	1	0	0
LOC108561736	0.489573	0.505339	0.493811	0.491692	0	4.85934	5.00789	4.92566	5.09011	1	0	1	0
LOC108561870	2.3815	1.69457	1.43835	1.90993	1	9.67461	9.42855	9.379	9.4781	0	0	0	1
LOC108561636	1.80508	2.17907	3.14332	2.4742	1	102.612	101.197	95.6522	106.743	1	0	1	0
LOC108561651	1.72263	1.58863	3.81084	2.76673	1	64.8775	63.8274	62.3031	65.3518	1	0	1	0
LOC108561800	5.45462	4.23367	5.117	5.28581	1	143.755	148.704	153.059	144.349	1	0	0	1
LOC108561817	25.2095	34.0565	36.6155	30.9125	1	3.0853	3.16014	3.12379	3.19649	0	0	0	1
LOC108561849	0.486232	0.48869	0.451219	0.468726	0	3.25982	3.60259	3.52272	3.68246	1	0	0	0
LOC108561846	10.7984	10.0694	11.3146	11.0565	1	59.179	57.4952	55.9294	59.061	1	0	1	0
LOC108561827	4.17702	3.94846	3.3828	3.77991	1	25.753	24.9908	25.0308	24.9508	1	0	0	1
LOC108561836	5.77725	8.02159	8.79953	7.28839	1	11.8439	11.8523	11.5329	12.1718	0	0	0	0
LOC108561778	2.41732	2.36249	1.88861	2.15297	1	4.99155	4.91485	4.7584	5.07129	1	0	0	0
LOC108561790	4.32336	5.52214	5.18166	4.75251	1	74.3368	65.5175	55.1843	75.8507	0	0	1	0
LOC108561626	0.469964	0.513551	0.466047	0.468006	0	1.64364	2.19343	2.48515	1.9017	1	0	1	0
LOC108561903	7.35675	7.14319	7.31174	7.33425	1	5.99957	6.0078	5.99305	6.02256	1	0	1	1
LOC108561679	0.4856	0.483649	0.453266	0.469433	0	4.75959	4.82694	4.8693	4.78459	1	0	1	0
LOC108561713	0.341063	0.243609	0.344389	0.342726	0	22.2203	21.6407	21.821	21.4604	1	0	1	0
LOC108561703	11.7665	13.7114	10.6941	11.2303	1	88.3467	90.9556	89.3777	92.5336	0	1	0	0
LOC108561689	5.2895	5.12326	4.22959	4.75954	1	6.14428	6.1362	5.98786	6.28453	0	0	0	0
LOC108561668	0.465305	0.401662	0.401723	0.433514	0	20.6433	20.0661	20.5208	19.6114	0	0	0	0
LOC108561912	0.222974	0.378567	0.377184	0.300079	0	0.19601	0.235438	0.268211	0.202666	0	0	0	0
LOC108561923	0.297716	0.267648	0.33014	0.313928	0	11.0226	10.9056	10.0066	11.8045	0	0	1	0
LOC108561924	0.419656	0.355814	0.422129	0.420892	0	76.8068	75.1107	79.0532	71.1683	1	0	1	0
LOC108561982	0.40522	0.462266	0.454085	0.429653	0	3.27706	3.4573	3.58758	3.32702	1	0	0	0
LOC108562076	0.43159	0.411656	0.437897	0.434743	0	0.532137	0.524494	0.505262	0.543727	0	0	0	0
LOC108562087	0.211318	0.251123	0.306062	0.25869	0	0.106209	0.103973	0.0927903	0.115156	0	0	0	0
LOC108562098	0.497913	0.441606	0.575445	0.536679	0	0.953753	1.0824	1.13017	1.03464	1	0	0	0
LOC108561937	0.480786	0.527406	0.499674	0.49023	0	0.306448	0.272479	0.208944	0.336015	0	0	0	0
LOC108562028	56.4884	59.5363	56.2183	56.3534	1	7.28793	7.28777	7.09118	7.48435	0	0	0	0
LOC108561945	0.559006	0.247714	0.262296	0.410651	0	0.0559837	0.0767143	0.0646941	0.0887346	0	0	0	0
LOC108562045	0.405597	0.426535	0.527147	0.466372	0	46.6568	50.0141	49.67	50.3583	0	0	0	0
LOC108561990	0.337326	0.196242	0.410166	0.373746	0	0.998433	1.19967	1.26711	1.13222	0	0	0	0
LOC108562004	0.762586	0.310825	0.336875	0.566104	0	0.159569	0.226844	0.227144	0.226543	0	0	0	0
LOC108562120	10.329	8.96881	7.3133	8.82117	1	12.1445	11.923	11.7416	12.1044	0	0	0	1
LOC108562013	0.439477	0.385303	0.399562	0.419519	0	87.6509	93.7408	99.6498	87.8318	0	0	0	0
LOC108562038	0.190538	0.246445	0.350165	0.270351	0	0.173595	0.135564	0.14851	0.122619	1	0	0	0
LOC108561955	0.390752	0.416333	0.439264	0.415008	0	12.7752	13.6718	13.9332	13.4105	0	0	0	0
LOC108562062	0.796949	0.547971	0.404709	0.600829	0	6.36507	6.26524	6.15151	6.37897	1	0	1	0
LOC108562054	0.458855	0.378596	0.309696	0.384275	0	5.44876	5.33324	5.22945	5.43704	0	0	0	0
LOC108562146	0.494299	0.436942	0.484711	0.489505	0	5.43373	5.30475	5.41868	5.19081	0	0	0	0
LOC108562139	1.5328	1.29956	1.26429	1.39854	1	11.5572	11.3336	11.0747	11.5926	0	0	0	0
LOC108562131	0.409929	0.499037	0.560573	0.485251	0	2.864	2.86681	2.88856	2.84506	0	0	0	0
LOC108562165	0.415783	0.367468	0.299874	0.362287	0	0.287793	0.281653	0.291367	0.271939	0	0	0	0
LOC108562171	0.508918	0.495321	0.408128	0.458523	0	0.182809	0.163588	0.182303	0.144873	0	0	0	0
LOC108562190	0.403641	0.389805	0.416269	0.409955	0	9.34486	8.99966	8.27463	9.72468	0	0	0	0
LOC108562179	26.2989	37.4018	34.6285	30.4637	1	28.7937	29.1559	28.5389	29.7729	1	0	1	0
LOC108562220	0.50897	0.448436	0.383702	0.446336	0	16.2694	16.1695	16.5952	15.7438	0	0	0	0
LOC108562308	40.6328	43.3544	39.7608	40.1633	1	19.8519	19.1583	17.6315	20.685	1	0	1	0
LOC108562272	24.6498	20.6169	16.6084	20.6291	1	5.41535	5.48396	5.76008	5.20784	0	1	1	1
LOC108562294	10.0102	8.76875	7.7713	8.89073	1	18.5059	18.5695	18.9579	18.181	0	0	1	1
LOC108562275	9.24055	9.59021	10.6598	9.95019	1	11.4664	11.1833	10.8563	11.5103	1	0	1	1
LOC108562337	4.51357	4.00007	4.27732	4.39544	1	6.74978	6.72931	6.77287	6.68575	1	1	0	1
LOC108562250	11.0955	11.1857	11.0506	11.073	1	2.50372	2.40373	2.23349	2.57397	0	0	0	0
LOC108562259	33.3247	34.3937	32.2267	32.7757	1	19.9296	19.7556	18.3338	21.1774	1	1	0	1
LOC108562239	7.94432	7.09726	6.08894	7.01663	1	3.62244	3.46564	3.43998	3.4913	1	1	1	1
LOC108562320	10.76	9.35449	3.66713	7.21357	1	6.08066	5.86464	5.73754	5.99174	1	1	1	1
LOC108562351	0.32705	0.325999	0.391022	0.359036	0	3.88633	4.08251	5.19704	2.96799	0	0	0	0
LOC108562432	0.281972	0.309074	0.414043	0.348008	0	12.1451	11.8351	11.5542	12.1159	0	0	1	0
LOC108562384	0.451466	0.306303	0.321251	0.386358	0	0.165663	0.157227	0.152328	0.162125	0	0	0	0
LOC108562412	0.59758	0.589702	0.67448	0.633072	0	0.0404016	0.0488658	0.0506656	0.0470661	0	0	0	0
LOC108562401	0.459191	0.640175	0.619331	0.539261	0	0.222368	0.235881	0.214642	0.257119	1	0	1	0
LOC108562419	0.125675	0.236786	0.169643	0.14935	0	37.95	41.9127	44.0158	39.8096	0	0	0	0
LOC108562475	0.405695	0.453408	0.481011	0.443353	0	5.26192	5.56715	5.88337	5.25093	1	0	0	0
LOC108562482	0.445082	0.384222	0.435597	0.44034	0	15.0607	15.3785	16.3167	14.4404	1	0	0	0
LOC108562468	0.352608	0.330187	0.347841	0.350224	0	2.26892	2.6438	2.6015	2.68609	0	0	0	0
LOC108562458	0.435739	0.47928	0.476197	0.455968	0	0.223591	0.204244	0.160681	0.247808	0	0	0	0
LOC108562518	0.423062	0.473534	0.486062	0.454562	0	1.04243	1.05157	1.01298	1.09015	0	0	0	0
LOC108562527	0.352886	0.379336	0.419772	0.386329	0	0.00078845	0.00105764	0.00022938	0.0018859	0	0	0	0
LOC108562561	0.410568	0.427687	0.367111	0.388839	0	8.02879	6.20167	5.40664	6.9967	0	0	0	0
LOC108562571	0.25144	0.100295	0.223352	0.237396	0	0.00651571	0.0115115	0.00754887	0.015474	0	0	0	0
LOC108562607	0.495942	0.454353	0.450646	0.473294	0	8.15711	8.03315	8.20193	7.86437	1	0	1	0
LOC108562585	0.349601	0.52681	0.697737	0.523669	0	9.9588	10.1041	9.78882	10.4194	0	0	0	0
LOC108562598	0.413399	0.437198	0.46311	0.438255	0	108.398	118.521	106.948	130.094	0	0	0	0
LOC108562637	0.46521	0.261559	0.297795	0.387942	0	13.9358	14.3302	14.0707	14.5897	1	0	1	0
LOC108562628	0.359123	0.411316	0.376877	0.368	0	0.0957815	0.100474	0.0945727	0.106375	0	0	0	0
LOC108562616	0.385181	0.420201	0.507599	0.44639	0	14.4417	14.3174	13.6837	14.9511	0	0	0	0
LOC108562656	0.502027	0.431769	0.40017	0.451099	0	16.5878	16.0443	15.5914	16.4972	0	0	0	0
LOC108562666	0.516958	0.489172	0.445955	0.481457	0	47.2996	45.3107	43.9604	46.6611	0	0	0	0
LOC108562675	0.220557	0.296656	0.308802	0.26468	0	0.0810479	0.0765957	0.0769211	0.0762704	0	0	0	0
LOC108562710	0.600289	0.467209	0.304937	0.452613	0	13.2682	13.5753	16.2924	10.8582	0	0	0	0
LOC108562686	0.39443	0.466051	0.51057	0.4525	0	1.0491	1.19155	1.47759	0.905503	0	0	0	0
LOC108562701	4.23609	3.03121	2.49201	3.36405	1	0.528124	0.573669	0.581149	0.566188	0	0	0	1
LOC108562729	0.49535	0.388455	0.731711	0.61353	0	0.349491	0.352535	0.190019	0.51505	0	0	0	0
LOC108562738	0.465618	0.300026	0.109409	0.287513	0	0.0172898	0.0172634	0.0192967	0.0152301	0	0	0	0
LOC108562828	0.420344	0.413595	0.465372	0.442858	0	16.2044	15.773	16.0099	15.536	0	0	0	0
LOC108562844	0.56766	0.554666	0.621005	0.594332	0	1.06708	1.22681	1.30049	1.15313	0	0	0	0
LOC108562850	51.7167	59.0178	52.2902	52.0035	1	6.04409	6.18694	5.92092	6.45297	0	0	0	0
LOC108562857	94.1327	95.5062	90.3153	92.3708	1	59.3874	59.481	56.0203	62.9417	1	0	0	0
LOC108562784	2.12355	3.32975	2.38103	2.25229	1	3.14111	3.1253	2.968	3.2826	0	0	0	0
LOC108562943	14.1121	11.7576	11.3678	12.74	1	16.6319	17.2293	17.0249	17.4337	0	0	0	0
LOC108562934	4.02214	4.65382	4.9332	4.47767	1	7.91235	7.66667	7.57524	7.75809	1	1	1	0
LOC108562922	0.431782	0.496511	0.443837	0.43781	0	0.298752	0.326696	0.333989	0.319402	1	0	1	0
LOC108562882	0.354421	0.324476	0.189208	0.271814	0	0.824184	0.878597	0.953164	0.80403	1	0	1	0
LOC108562892	0.335861	0.595091	0.563218	0.449539	0	8.48063	8.90317	9.07208	8.73426	1	0	0	0
LOC108562902	0.549163	0.859359	0.830591	0.689877	0	2.96503	3.13779	3.43653	2.83905	0	0	0	0
LOC108562873	4.66057	5.03627	5.37959	5.02008	1	25.9286	25.2065	24.7154	25.6975	1	1	1	1
LOC108562864	0.78181	0.661802	0.467772	0.624791	0	166.655	167.102	172.774	161.429	1	0	1	0
LOC108562802	3.67211	4.93288	5.80624	4.73917	1	6.16202	5.66318	5.53078	5.79558	1	1	1	0
LOC108562791	4.76428	5.56128	4.02847	4.39637	1	8.1256	8.09103	8.0757	8.10635	0	1	0	0
LOC108562812	0.48856	0.508137	0.444853	0.466707	0	31.5525	32.5464	32.8912	32.2015	1	0	0	0
LOC108562821	24.4401	23.3444	18.7397	21.3706	1	73.6177	74.2833	74.7439	73.8228	0	0	1	1
LOC108562756	33.6313	33.1031	29.5746	31.603	1	2.46242	2.37375	2.43402	2.31349	0	0	0	1
LOC108562964	0.41478	0.365283	0.387187	0.400983	0	0.706738	0.74408	0.710625	0.777534	0	0	0	0
LOC108562998	1.25264	1.17493	0.982221	1.11743	1	8.66515	8.5479	8.16498	8.93083	1	0	0	0
LOC108562990	1.60312	0.76307	0.943268	1.27319	1	30.5964	30.3666	30.8868	29.8465	0	0	0	0
LOC108562975	1.15386	1.07649	1.39545	1.27466	1	2.65296	2.60344	2.67536	2.53153	0	0	0	0
LOC108563003	0.678597	0.479345	0.470533	0.582568	0	2.09064	1.9402	1.89143	1.98896	0	0	0	0
LOC108563027	0.393871	0.462036	0.517528	0.4557	0	0.302367	0.482854	0.579887	0.385822	1	0	0	0
LOC108563010	0.343774	0.254193	0.176578	0.253746	0	8.90806	8.26649	10.5068	6.02618	0	0	0	0
LOC108563018	0.446364	0.460544	0.356386	0.401375	0	2.78985	2.65121	2.92832	2.3741	0	0	0	0
LOC108563143	4.78133	4.87158	4.41086	4.5961	1	7.66183	7.26979	7.22782	7.31175	0	1	0	1
LOC108563087	4.26871	3.47822	3.78658	4.02765	1	2.40223	2.2689	2.2637	2.2741	0	1	0	0
LOC108563099	7.93046	10.5963	15.4838	11.7071	1	14.1425	13.725	13.8123	13.6377	0	0	0	0
LOC108563109	4.90374	4.49693	4.05329	4.47851	1	4.23715	4.04723	3.9746	4.11985	1	1	0	1
LOC108563036	0.433913	0.431895	0.369329	0.401621	0	0.764058	0.739252	0.66991	0.808593	0	0	1	0
LOC108563134	17.5171	14.5832	13.918	15.7175	1	25.0947	25.1675	24.7409	25.594	1	0	1	1
LOC108563126	0.431885	0.676783	0.559512	0.495698	0	5.61047	5.67251	5.60813	5.73689	1	0	1	0
LOC108563050	0.42598	0.359611	0.39368	0.40983	0	94.2336	90.7021	90.6391	90.7651	0	0	0	0
LOC108563203	0.190476	0.135073	0.412314	0.301395	0	0.598511	0.453476	0.517256	0.389696	0	0	0	0
LOC108563152	0.209147	0.131	0.228442	0.218794	0	0	0.00045583	0.00091165	0	0	0	0	0
LOC108563796	0.260419	0.103007	0.105664	0.183042	0	0.869712	0.624914	0.748247	0.50158	0	0	0	0
LOC108563784	0.42931	0.567583	0.573726	0.501518	0	0.00100258	0.00052309	0.00104617	0	0	0	0	0
LOC108563559	0.315025	0.425381	0.484941	0.399983	0	0.00827167	0.00540791	0.00760909	0.00320674	0	0	0	0
LOC108563546	0.387556	0.36671	0.241883	0.314719	0	0.00343453	0.00179193	0.00263242	0.00095143	0	0	0	0
LOC108563577	0.413025	0.426943	0.15426	0.283643	0	0.00090429	0.00075035	0	0.0015007	0	0	0	0
LOC108563568	0.356312	0.397489	0.516641	0.436477	0	0.00738092	0.00564224	0.00795509	0.00332939	0	0	0	0
LOC108563159	0.448764	0.395697	0.363386	0.406075	0	0.00284283	0.00304493	0.00258452	0.00350535	0	0	0	0
LOC108563168	0.21503	0.138717	0.190224	0.202627	0	0.0292892	0.0266045	0.0389374	0.0142716	0	0	0	0
LOC108563724	0.299563	0.311617	0.411151	0.355357	0	0.0215859	0.0222762	0.020586	0.0239664	0	0	0	0
LOC108563714	0.462862	0.348698	0.53018	0.496521	0	16.1683	15.9753	15.2872	16.6634	1	0	1	0
LOC108563670	0.540411	0.523258	0.451156	0.495783	0	2.95888	3.00769	2.81293	3.20245	1	0	1	0
LOC108563679	0.404636	0.393021	0.486117	0.445377	0	0.712107	0.739474	0.727308	0.75164	1	0	1	0
LOC108563404	47.3972	36.5068	47.5711	47.4908	1	9.46582	9.7437	9.62973	9.85767	1	0	0	0
LOC108563346	0.886498	0.854911	0.894263	0.890381	1	30.7841	29.5946	29.2053	29.9839	1	0	1	0
LOC108563393	17.195	18.6576	17.4347	17.3149	1	13.7172	13.4469	13.0144	13.8794	1	0	1	0
LOC108563376	25.4263	26.615	23.9049	24.6656	1	2.2779	2.2138	2.41679	2.01082	0	0	0	0
LOC108563412	13.0301	14.6492	13.7487	13.3894	1	7.19265	7.013	6.90071	7.1253	1	0	1	0
LOC108563366	3.8936	0.697559	0.443257	2.16843	1	56.8662	53.426	50.3476	56.5044	1	1	0	0
LOC108563438	0.514196	0.31469	0.457783	0.485989	0	4.94799	5.01713	5.03664	4.99763	1	0	1	0
LOC108563423	0.41561	0.346944	0.426141	0.420875	0	0.386034	0.435787	0.435762	0.435812	1	0	1	0
LOC108563478	0.465945	0.446428	0.435806	0.450876	0	35.2014	35.7672	37.0629	34.4715	0	0	0	0
LOC108563460	0.403834	0.263436	0.492416	0.448125	0	79.7481	75.5122	73.1851	77.8394	1	0	1	0
LOC108563468	3.37393	5.66848	5.85683	4.61538	1	21.7987	21.6617	21.3102	22.0132	0	1	0	0
LOC108563517	11.848	11.1023	10.9949	11.4215	1	13.7663	13.7371	13.4807	13.9935	0	1	0	1
LOC108563525	3.70927	4.12856	2.60435	3.15681	1	14.6317	14.7062	14.7989	14.6136	0	1	0	0
LOC108563490	0.431746	0.376767	0.3694	0.400573	0	70.3479	67.8952	65.658	70.1324	1	0	1	0
LOC108563284	0.750176	0.724313	0.780563	0.76537	0	7.4092	7.20001	6.83506	7.56495	1	0	0	0
LOC108563304	0.473585	0.466302	0.345948	0.409767	0	2.1892	2.26333	2.16142	2.36524	1	0	0	0
LOC108563263	0.324174	0.347306	0.438204	0.381189	0	0.309858	0.367233	0.414347	0.320118	0	0	0	0
LOC108563298	0.377522	0.34476	0.371028	0.374275	0	0.016639	0.0175768	0.0223383	0.0128152	0	0	0	0
LOC108563185	0.472832	0.406313	0.277722	0.375277	0	0.0368885	0.0417311	0.0396046	0.0438576	0	0	0	0
LOC108563208	0.354216	0.385567	0.371682	0.362949	0	4.64992	5.07716	5.55008	4.60424	1	0	1	0
LOC108563195	0.346817	0.342444	0.4441	0.395459	0	0.195639	0.270475	0.308079	0.23287	1	0	0	0
LOC108563235	0.441599	0.364819	0.474437	0.458018	0	0.0437283	0.0468945	0.0258839	0.067905	0	0	0	0
LOC108563256	0.398076	0.371997	0.470716	0.434396	0	2.21185	2.80675	2.80599	2.80751	0	0	0	0
LOC108563227	0.38422	0.400521	0.396417	0.390318	0	0.537276	0.621745	0.665391	0.5781	1	0	1	0
LOC108563246	0.582607	0.394057	0.292134	0.43737	0	8.67883	9.75645	10.7063	8.80659	1	0	1	0
LOC108563659	0.366095	0.438165	0.502472	0.434283	0	0.44748	0.647621	0.755232	0.540009	1	0	0	0
LOC108563649	0.41107	0.436469	0.4527	0.431885	0	0.561043	0.691006	0.918872	0.463139	1	0	0	0
LOC108563639	0.260096	0.20708	0.460871	0.360484	0	3.30498	3.36644	3.43836	3.29452	1	0	0	0
LOC108563736	0.328385	0.256046	0.322539	0.325462	0	11.6379	11.9032	12.0665	11.7399	0	0	0	0
LOC108563598	0.421858	0.385741	0.41865	0.420254	0	14.953	14.7293	14.4041	15.0545	0	0	0	0
LOC108563763	5.58181	5.57312	6.65693	6.11937	1	14.2475	14.0924	13.8988	14.2859	0	0	0	0
LOC108563774	17.8387	14.9672	13.5522	15.6955	1	37.579	37.6129	38.0174	37.2085	0	0	0	0
LOC108563800	2.17213	2.70161	2.39155	2.28184	1	11.6193	10.9317	11.3125	10.5509	1	0	1	1
LOC108563814	0.440521	0.538292	0.503504	0.472013	0	0.521573	0.483125	0.513916	0.452334	1	0	0	0
LOC108563744	0.356714	0.331315	0.392814	0.374764	0	1.30005	1.34766	1.39432	1.30099	1	0	0	0
LOC108563948	0.420579	0.530581	0.610754	0.515666	0	59.9539	60.7159	63.7611	57.6706	1	0	0	0
LOC108563959	0.467827	0.389715	0.477849	0.472838	0	9.29082	8.56511	9.0553	8.07492	0	0	0	0
LOC108563886	0.498017	0.501962	0.522524	0.510271	0	9.08498	8.97601	8.31837	9.63365	1	0	0	0
LOC108563932	0.771749	0.474172	0.331114	0.551431	0	0.105099	0.111355	0.10987	0.11284	0	0	0	0
LOC108563902	0.469979	0.50529	0.575807	0.522893	0	3.26686	3.65656	3.80396	3.50916	0	0	0	0
LOC108563939	30.0936	34.3134	38.9244	34.509	1	15.0632	14.8073	14.5947	15.0199	0	0	0	0
LOC108563850	0.419934	0.4047	0.403669	0.411802	0	28.1912	28.5502	29.467	27.6335	0	0	0	0
LOC108563834	14.6022	12.9631	13.1761	13.8891	1	5.15516	4.61103	4.29747	4.9246	0	0	0	1
LOC108563994	17.638	16.5173	16.7924	17.2152	1	3.68708	3.52251	3.3836	3.66142	0	1	0	1
LOC108564004	5.65848	5.3656	6.622	6.14024	1	2.54801	2.5527	2.40118	2.70421	1	1	1	1
LOC108564015	0.465872	0.301794	0.344309	0.405091	0	1.8233	1.98411	2.48665	1.48157	0	0	0	0
LOC108564033	0.512013	0.514142	0.429571	0.470792	0	1.69645	1.7348	1.72876	1.74084	1	0	0	0
LOC108564039	0.41652	0.39265	0.389451	0.402985	0	11.9975	11.4717	11.6753	11.2681	0	0	0	0
LOC108564042	0.460565	0.430149	0.4003	0.430433	0	2.38767	2.20107	2.1923	2.20984	0	0	0	0
LOC108564083	0.769092	0.313544	0.323523	0.546308	0	0.277878	0.255288	0.28992	0.220656	0	0	0	0
LOC108564062	0.396411	0.496906	0.400433	0.398422	0	0.00666638	0.011244	0.0072157	0.0152724	0	0	0	0
LOC108564073	0.228264	0.118374	0.0948445	0.161554	0	0.0133375	0.0133222	0.011599	0.0150454	0	0	0	0
LOC108564231	0.425921	0.427199	0.471192	0.448557	0	54.1625	56.0776	58.9775	53.1778	1	0	0	0
LOC108564158	0.635041	0.454897	0.360536	0.497788	0	10.7135	10.4255	10.4595	10.3916	0	0	0	0
LOC108564097	0.0405844	0.18315	0.337783	0.189183	0	169.341	176.569	178.948	174.19	0	0	0	0
LOC108564104	0	0.178571	0.14881	0.0744048	0	56.1178	53.8572	50.9775	56.737	0	0	0	0
LOC108564119	0.494056	0.430458	0.351564	0.42281	0	0.00810317	0.00988237	0.005119	0.0146457	0	0	0	0
LOC108564256	0.353067	0.298497	0.251228	0.302148	0	1.51061	1.56732	1.63737	1.49727	0	0	0	0
LOC108564267	0.487056	0.420699	0.401923	0.444489	0	0.397011	0.55034	0.668301	0.432379	1	0	1	0
LOC108564278	0.368441	0.368274	0.37533	0.371885	0	1.34992	1.39841	1.53626	1.26055	0	0	0	0
LOC108564355	0.448879	0.506321	0.52726	0.488069	0	0.919539	0.913088	0.860248	0.965929	0	0	1	0
LOC108564344	6.51073	5.96519	5.12987	5.8203	1	1.5204	1.55689	1.52237	1.5914	1	1	1	0
LOC108564127	45.4626	47.6318	35.7819	40.9946	1	7.79891	7.72336	7.29515	8.15156	1	0	0	0
LOC108564288	0.400143	0.384832	0.40435	0.402247	0	1.21646	1.17062	1.20653	1.13472	0	0	0	0
LOC108564164	0.469251	0.270287	0.808552	0.638901	0	16.2167	14.9651	14.3624	15.5677	0	0	0	0
LOC108564195	1.00135	1.32049	1.07061	1.03598	1	8.38166	8.33787	8.61499	8.06075	0	0	0	0
LOC108564220	2.11845	1.0776	0.294983	1.20672	1	22.0319	22.2845	22.4244	22.1446	0	0	0	0
LOC108564213	1.08782	1.18417	1.21924	1.15353	1	0.494299	0.50325	0.487393	0.519108	0	0	0	0
LOC108564137	0.370302	0.486828	0.627867	0.499084	0	2.76848	2.80173	2.81901	2.78445	0	0	0	0
LOC108564371	10.1572	11.6233	11.6467	10.9019	1	5.83363	5.68458	5.64067	5.72848	1	0	1	1
LOC108564386	0.429799	0.363335	0.445378	0.437588	0	12.2288	11.6869	11.4419	11.9319	1	0	0	0
LOC108564169	0.396532	0.377995	0.392212	0.394372	0	0.663122	0.705745	0.714697	0.696793	0	0	0	0
LOC108564179	0.159928	0.251129	0.221596	0.190762	0	0.0165882	0.0213229	0.0142079	0.0284378	0	0	0	0
LOC108564147	0.389057	0.23205	0.207687	0.298372	0	0.024602	0.0212144	0.0161172	0.0263115	0	0	0	0
LOC108564412	0.441808	0.413038	0.453671	0.44774	0	0.119519	0.129415	0.13589	0.122941	0	0	0	0
LOC108564420	0.362812	0.204082	0.15873	0.260771	0	0.0182121	0.0186435	0.0143546	0.0229325	0	0	0	0
LOC108564447	88.0105	87.2639	87.3578	87.6841	1	57.2945	57.3258	51.863	62.7886	0	0	0	0
LOC108564481	9.37172	9.56041	9.34484	9.35828	1	443.267	428.374	399.167	457.581	1	1	0	1
LOC108564472	9.95406	10.3735	6.77393	8.364	1	14.921	14.7139	14.4032	15.0247	0	1	0	1
LOC108564489	6.63414	8.53008	11.6754	9.15475	1	9.79114	9.52429	9.1818	9.86679	1	0	0	0
LOC108564462	0.456941	0.442748	0.467165	0.462053	0	14.3357	13.9471	14.2347	13.6596	0	0	0	0
LOC108564457	9.86682	10.0117	13.379	11.6229	1	36.1431	36.1549	33.862	38.4479	0	0	0	0
LOC108564497	2.59825	2.54521	2.64195	2.6201	1	7.45941	7.05095	6.82165	7.28026	1	0	0	0
LOC108564438	28.218	31.7321	32.6071	30.4126	1	153.469	152.966	144.836	161.097	1	1	1	1
LOC108564515	0.907092	1.0636	0.938605	0.922849	1	115.427	118.268	116.903	119.633	0	0	0	0
LOC108564429	13.1703	13.5642	12.9912	13.0807	1	60.3352	60.0062	59.7996	60.2129	0	0	0	0
LOC108564544	0.285472	0.374555	0.382982	0.334227	0	0.0610467	0.0524834	0.0581896	0.0467773	0	0	0	0
LOC108564579	0.457678	0.41134	0.354433	0.406055	0	2.68657	2.72304	2.74667	2.69941	0	0	0	0
LOC108564560	0.41924	0.381521	0.390298	0.404769	0	11.4895	11.3161	11.3615	11.2706	0	0	0	0
LOC108564554	0.337613	0.32941	0.310954	0.324284	0	0.0283659	0.0212132	0.0038863	0.03854	0	0	0	0
LOC108564612	0.453222	0.469248	0.596674	0.524948	0	3.38294	3.15029	3.20345	3.09713	0	0	0	0
LOC108564625	14.8356	11.4699	7.87436	11.355	1	4.80191	4.91071	5.2131	4.60833	1	0	0	0
LOC108564637	0.111111	0.601852	0.673077	0.392094	0	1.93073	1.91775	1.85736	1.97815	0	0	0	0
LOC108564687	0.407711	0.47925	0.52784	0.467775	0	0	0	0	0	0	0	0	0
LOC108564702	0.594033	0.38475	0.532568	0.5633	0	3.6384	4.04135	4.78464	3.29806	1	0	0	0
LOC108564796	0.391351	0.534135	0.563539	0.477445	0	1.97863	2.06838	2.13594	2.00082	0	0	0	0
LOC108564826	4.30427	4.54305	5.81461	5.05944	1	9.62641	9.59544	9.67558	9.51531	0	0	0	0
LOC108564871	0.364385	0.63707	0.690459	0.527422	0	8.89181	9.06881	8.95592	9.18169	0	0	0	0
LOC108564864	1.37956	2.95795	3.87574	2.62765	1	0.864583	0.870705	0.599465	1.14194	0	1	0	1
LOC108564875	0.0544662	0.4	0.861994	0.45823	0	0.0430416	0.0445822	0.0364283	0.0527361	0	0	0	0
LOC108564722	0.369356	0.379217	0.47838	0.423868	0	0.366533	0.378211	0.349016	0.407406	0	0	0	0
LOC108564856	0.403207	0.489124	0.333261	0.368234	0	2.94467	2.85605	2.80558	2.90653	0	0	0	0
LOC108564729	0.326624	0.34287	0.363699	0.345162	0	0.00459496	0.00572913	0.00962543	0.00183283	0	0	0	0
LOC108564982	0.519679	0.339921	0.396653	0.458166	0	41.2839	40.9518	40.4256	41.478	1	0	1	0
LOC108564737	0.372405	0.42166	0.4277	0.400053	0	0.10167	0.108037	0.0992824	0.116792	0	0	0	0
LOC108564788	0.381426	0.402387	0.400443	0.390935	0	1.3821	1.40559	1.34815	1.46304	1	0	1	0
LOC108564746	0.370314	0.387729	0.394081	0.382197	0	0.0144378	0.0294131	0.0301725	0.0286536	0	0	0	0
LOC108564956	0.426001	0.390968	0.42061	0.423306	0	8.79192	8.04207	7.87126	8.21288	0	0	0	0
LOC108565021	31.665	22.3128	26.3775	29.0212	1	1.56935	1.60338	1.5041	1.70266	0	1	0	0
LOC108565015	13.8651	16.5951	14.5977	14.2314	1	10.6683	10.5672	10.5072	10.6272	0	1	0	1
LOC108564777	0.263983	0.304519	0.317762	0.290872	0	6.948	7.00403	6.68368	7.32439	1	0	1	0
LOC108564919	2.60521	3.2416	4.42079	3.513	1	2.49425	2.5001	2.47253	2.52767	0	0	0	1
LOC108564929	30.1423	21.8149	27.3422	28.6346	1	102.54	100.288	98.4273	102.149	1	1	1	0
LOC108564940	5.3502	7.45472	6.12002	5.73511	1	8.44873	8.34637	7.85864	8.83411	0	0	0	0
LOC108564971	1.50095	1.93422	2.27326	1.8871	1	6.15607	5.86048	5.73366	5.98731	1	0	1	0
LOC108564758	0.404012	0.238286	0.240629	0.322321	0	0.063653	0.0625902	0.044799	0.0803815	0	0	0	0
LOC108564781	43.8821	42.0297	42.4636	43.1728	1	25.7691	25.7507	25.8432	25.6582	0	0	0	1
LOC108564882	0.398878	0.336497	0.353258	0.376068	0	2.30724	1.94715	1.74687	2.14743	1	0	0	0
LOC108565049	0.39767	0.388916	0.411627	0.404648	0	2.06799	2.07967	1.96897	2.19037	0	0	0	0
LOC108565105	0.419242	0.392203	0.440367	0.429804	0	0.0139671	0.0104597	0.0120073	0.00891213	0	0	0	0
LOC108565098	19.6737	9.55381	8.87183	14.2728	1	3.74007	3.72907	3.83299	3.62514	0	0	0	1
LOC108565264	0.463307	0.474285	0.444055	0.453681	0	1.55662	1.53999	1.60788	1.4721	0	0	0	0
LOC108565258	4.92506	4.82661	5.98601	5.45553	1	34.6469	33.3167	31.6854	34.9481	1	1	1	1
LOC108565058	0.544687	0.500052	0.605125	0.574906	0	14.1748	14.3254	14.7523	13.8985	1	0	0	0
LOC108565089	0.320543	0.338752	0.362317	0.34143	0	0.104587	0.0983361	0.0944706	0.102202	0	0	0	0
LOC108565315	0.348895	0.447565	0.403391	0.376143	0	4.1844	4.24214	3.70761	4.77667	0	0	0	0
LOC108565215	0.400622	0.372131	0.384191	0.392406	0	11.4546	11.0655	11.1597	10.9712	0	0	0	0
LOC108565040	0.368754	0.325546	0.402553	0.385654	0	30.5964	28.4226	25.5613	31.2839	0	0	0	0
LOC108565138	0.425306	0.217896	0.157089	0.291197	0	0.110565	0.110354	0.102868	0.117841	0	0	0	0
LOC108565198	0.518297	0.484751	0.405935	0.462116	0	0.00917213	0.00757022	0.00616887	0.00897157	0	0	0	0
LOC108565212	0.428597	0.252428	0.318898	0.373748	0	0.0995349	0.101617	0.0808687	0.122365	0	0	0	0
LOC108565160	0.279463	0.171771	0.451894	0.365679	0	25.9639	26.841	27.765	25.917	0	0	0	0
LOC108565236	0.257545	0.175356	0.382781	0.320163	0	31.2395	31.9323	35.7169	28.1478	0	0	0	0
LOC108565164	0.422259	0.51117	0.320063	0.371161	0	18.3952	18.5178	19.7798	17.2557	0	0	0	0
LOC108565171	0.366906	0.315643	0.367185	0.367046	0	8.99929	8.40786	8.51086	8.30485	1	0	1	0
LOC108565152	0.411039	0.385556	0.385231	0.398135	0	10.3726	10.6095	10.8335	10.3854	0	0	0	0
LOC108565206	0.39868	0.498579	0.46887	0.433775	0	368.226	292.455	293.932	290.977	1	0	0	0
LOC108565190	0.402704	0.470295	0.521563	0.462133	0	0.168796	0.162316	0.175487	0.149144	0	0	0	0
LOC108565067	2.14183	3.5984	3.19565	2.66874	1	25.0762	24.54	24.1224	24.9577	1	1	0	0
LOC108565128	38.6269	45.9773	37.7307	38.1788	1	5.47386	5.47038	5.23273	5.70803	0	1	0	1
LOC108565305	0.510712	0.587839	0.928896	0.719804	0	39.9014	38.6034	37.703	39.5039	1	0	1	0
LOC108565291	0.719745	0.951292	1.06304	0.891391	1	17.4918	17.1723	17.7836	16.5611	0	1	0	0
LOC108565081	0.958886	0.836352	1.04408	1.00148	1	10.7004	10.822	9.95135	11.6927	0	0	0	0
LOC108565246	1.52584	1.69254	1.8339	1.67987	1	13.6439	13.0827	13.1106	13.0547	1	1	1	0
LOC108565117	0.422094	0.408155	0.433101	0.427598	0	8.44985	6.71208	8.02902	5.39515	0	0	0	0
LOC108565323	0.560231	0.352627	0.32019	0.440211	0	1.75201	1.78973	1.80027	1.77919	1	0	1	0
LOC108565327	16.78	7.9371	5.07904	11.3796	1	6.96314	7.11962	7.43958	6.79966	1	0	0	1
LOC108565339	5.01838	6.27172	8.3054	6.66189	1	32.1949	34.5822	35.6018	33.5625	0	1	0	0
LOC108565360	0.741462	0.301392	0.321178	0.53132	0	1.33735	1.29382	1.26579	1.32184	0	0	1	0
LOC108565350	15.9517	19.5189	15.9219	15.9368	1	6.74657	6.67719	6.37208	6.9823	0	0	0	0
LOC108565381	0.866943	0.927128	0.761183	0.814063	0	24.0191	23.6502	23.3507	23.9497	1	0	1	0
LOC108565370	0.501578	0.495962	0.453872	0.477725	0	23.5952	23.3974	24.7167	22.0782	0	0	0	0
LOC108565505	16.5423	15.0526	12.0344	14.2884	1	4.71918	4.59328	4.55449	4.63208	0	1	0	1
LOC108565496	6.68095	9.16305	8.38699	7.53397	1	5.79023	5.7487	5.82301	5.6744	0	1	0	0
LOC108565516	0.53486	0.391675	0.377346	0.456103	0	0.387713	0.403832	0.406893	0.40077	0	0	0	0
LOC108565387	7.40099	4.15482	8.00808	7.70454	1	1.88683	1.83448	2.2817	1.38725	0	1	0	1
LOC108565398	0.440215	0.386174	0.423854	0.432034	0	1.77987	1.786	1.83269	1.7393	0	0	0	0
LOC108565529	0.410408	0.535178	0.704664	0.557536	0	0.780918	0.805863	0.859715	0.752011	0	0	0	0
LOC108565544	0.458861	0.340968	0.401287	0.430074	0	5.88227	5.58536	5.19418	5.97653	0	0	0	0
LOC108565597	5.81726	5.05428	3.31849	4.56787	1	42.6196	41.5427	40.3394	42.746	1	1	1	1
LOC108565572	0.577434	0.557102	0.401857	0.489645	0	13.3226	13.3348	12.3947	14.2748	0	0	0	0
LOC108565537	2.19572	2.18877	2.24593	2.22083	1	9.21193	8.85522	7.81287	9.89757	0	1	1	1
LOC108565553	0.492689	0.506965	0.452171	0.47243	0	9.23397	9.72746	10.5486	8.90627	1	0	0	0
LOC108565581	0.508272	0.359568	0.340456	0.424364	0	10.6159	10.4112	10.5999	10.2226	0	0	0	0
LOC108565608	0.469942	0.423118	0.379581	0.424762	0	14.4336	13.7943	13.7058	13.8829	0	0	0	0
LOC108565620	0.400501	0.41845	0.424494	0.412498	0	1.21538	1.22014	1.25648	1.1838	0	0	0	0
LOC108565627	0.369008	0.36729	0.312789	0.340899	0	0.182693	0.198775	0.210456	0.187094	0	0	0	0
LOC108565649	14.7786	8.84742	6.85497	10.8168	1	49.0172	47.6401	46.1727	49.1076	1	0	1	0
LOC108565636	13.622	17.9172	12.0833	12.9118	1	11.5907	10.9604	10.9684	10.9524	1	0	1	1
LOC108565660	6.24849	4.83245	8.79042	7.51946	1	94.6379	93.5944	95.1221	92.0667	0	0	1	0
LOC108565713	0.413483	0.354968	0.370151	0.391817	0	0.0400374	0.0433	0.0482723	0.0383278	0	0	0	0
LOC108565682	0.457535	0.236292	0.198042	0.327789	0	0.0645976	0.051296	0.0301691	0.072423	0	0	0	0
LOC108565690	0.740408	0.609388	0.434164	0.587286	0	0.0136109	0.00912757	0.00396252	0.0142926	0	0	0	0
LOC108565701	2.76171	1.77439	2.15368	2.45769	1	2.42249	2.49376	2.62091	2.36661	1	1	0	1
LOC108565767	0.683219	0.604204	0.555289	0.619254	0	25.8654	26.2721	25.6435	26.9007	0	0	0	0
LOC108565801	27.6695	21.2918	20.302	23.9858	1	50.8807	51.233	52.2427	50.2232	0	1	0	0
LOC108565952	4.72615	5.42125	4.72222	4.72434	1	32.8678	32.6971	30.8325	34.5617	0	0	0	0
LOC108565934	0.858185	0.749833	1.36852	1.11335	1	34.4746	37.185	41.5427	32.8272	1	0	0	0
LOC108565907	1.8832	2.47922	2.02589	1.95454	1	104.812	102.401	101.665	103.137	1	0	1	0
LOC108565940	0.71779	0.211655	0.0549451	0.386368	0	0.828097	0.827682	0.795736	0.859628	0	0	0	0
LOC108565924	4.25936	4.75601	4.37428	4.31682	1	21.6176	21.1164	20.6082	21.6246	1	0	1	0
LOC108565961	6.95906	7.89723	10.1466	8.55281	1	9.55984	9.21276	9.06864	9.35687	0	0	0	0
LOC108565975	1.31417	1.3804	1.56524	1.43971	1	9.42571	9.329	9.07224	9.58577	1	1	0	0
LOC108566002	0.403942	0.463529	0.612902	0.508422	0	15.1694	15.3853	14.7456	16.025	0	0	0	0
LOC108566025	0.552201	0.94346	0.994026	0.773113	0	3.89647	3.96557	3.9954	3.93575	0	0	0	0
LOC108565722	0.305413	0.489406	0.653035	0.479224	0	0.165523	0.175857	0.180307	0.171408	0	0	0	0
LOC108566176	27.1193	23.5153	19.7921	23.4557	1	21.0246	21.0336	20.669	21.3981	0	1	0	1
LOC108566167	5.64291	8.41787	8.90077	7.27184	1	2.57217	2.50774	2.44181	2.57368	1	0	1	1
LOC108566160	5.18449	3.9397	4.17169	4.67809	1	5.68853	5.44823	5.09737	5.7991	1	0	0	0
LOC108566274	24.3063	60.5795	55.9524	38.9122	1	9.40158	9.17896	9.19769	9.16023	1	0	1	0
LOC108566253	16.1225	14.2854	11.1723	13.6474	1	3.82744	3.72596	3.65841	3.79351	0	0	0	0
LOC108565778	0.994587	1.02404	1.01738	1.00599	1	2.63128	2.63991	2.63141	2.6484	0	0	0	0
LOC108566101	0.434228	0.403112	0.418335	0.426282	0	8.88055	8.20881	7.65667	8.76096	0	0	0	0
LOC108566146	0.374201	0.347083	0.406422	0.390312	0	0.271875	0.291856	0.219837	0.363875	0	0	0	0
LOC108566073	4.1928	3.83562	3.51509	3.85394	1	13.463	12.6544	12.2402	13.0685	1	0	1	0
LOC108566079	1.07754	1.32146	1.21117	1.14436	1	26.1849	26.1099	25.8898	26.33	0	0	0	0
LOC108566092	0.828912	0.492069	0.514799	0.671855	0	0.55872	0.611527	0.635652	0.587402	1	0	0	0
LOC108565880	9.47764	4.70601	5.50717	7.49241	1	0.948667	0.928756	0.879286	0.978226	0	0	0	0
LOC108566154	0.5439	0.517411	0.47105	0.507475	0	30.1865	29.5935	30.7532	28.4338	1	0	1	0
LOC108565888	33.3879	42.2459	42.7392	37.7039	1	81.5755	83.1797	80.2472	86.1121	0	0	0	0
LOC108566224	2.59404	2.86844	2.79522	2.69463	1	21.6876	21.0587	20.1936	21.9237	1	0	1	0
LOC108566218	3.93254	3.87893	5.32495	4.62874	1	2.76814	2.79122	2.68237	2.90008	0	0	0	0
LOC108566203	8.87566	10.677	12.3988	10.6373	1	7.21926	7.09216	7.23521	6.94911	0	1	0	1
LOC108566055	7.912	4.42124	6.52123	7.21662	1	6.3258	6.34764	6.24396	6.45132	0	1	0	0
LOC108566037	0.423315	0.352021	0.424905	0.42411	0	12.852	13.4601	13.368	13.5521	1	0	1	0
LOC108566046	0.463753	0.566475	0.91155	0.687651	0	9.27181	9.20122	9.39908	9.00335	0	0	0	0
LOC108565787	0.423244	0.362039	0.199796	0.31152	0	2.19285	2.2472	2.24075	2.25364	1	0	1	0
LOC108565897	10.411	7.97726	10.6953	10.5531	1	0.776906	0.800803	0.802395	0.799212	0	0	0	0
LOC108566233	3.72528	3.25231	3.46792	3.5966	1	18.4281	18.8725	18.1465	19.5985	1	0	1	0
LOC108566243	24.4697	29.2466	32.3653	28.1138	1	10.8484	11.1399	11.4095	10.8703	0	0	1	0
LOC108565874	0.391097	0.607746	0.737013	0.564055	0	0.308549	0.349139	0.369082	0.329197	0	0	0	0
LOC108565810	0.532844	0.560745	0.423203	0.478023	0	0.00419071	0.00743413	0.00877583	0.00609243	0	0	0	0
LOC108565825	0.435452	0.419199	0.47391	0.454681	0	1.18878	1.37748	1.49733	1.25763	1	0	0	0
LOC108565862	0.396036	0.585947	0.747847	0.571942	0	4.91667	6.24112	6.36926	6.11297	1	0	1	0
LOC108565757	0.458964	0.645489	0.511456	0.48521	0	0.212175	0.204321	0.199813	0.208829	0	0	0	0
LOC108565751	0.50679	0.502286	0.412184	0.459487	0	32.6094	31.1874	26.941	35.4337	0	0	0	0
LOC108565851	0.386505	0.395855	0.331884	0.359194	0	3.42312	3.83467	3.44701	4.22233	1	0	0	0
LOC108565841	19.9893	21.8988	24.0041	21.9967	1	2.02755	2.06709	2.0844	2.04979	1	1	0	1
LOC108566191	4.57731	5.21354	5.42647	5.00189	1	5.13534	5.08473	5.04563	5.12383	0	0	0	0
LOC108566198	27.2812	26.9641	25.7412	26.5112	1	37.3176	36.9063	35.1525	38.6601	1	0	1	0
LOC108565732	0.449972	0.190972	0.516529	0.48069	0	0.0101736	0.00622454	0.00199217	0.0104569	0	0	0	0
LOC108565739	0.3795	0.359306	0.420081	0.39979	0	0.0187864	0.0178685	0.0328449	0.00289222	0	0	1	0
LOC108566283	0.39087	0.39476	0.511459	0.451165	0	60.1328	65.579	69.1459	62.0122	0	0	0	0
LOC108566344	22.5311	15.928	20.5946	21.5628	1	28.9323	29.0569	28.7407	29.373	1	0	1	1
LOC108566333	1.53948	1.98956	2.18556	1.86252	1	33.6222	32.8514	31.855	33.8479	0	0	0	0
LOC108566355	10.7345	10.9623	8.81105	9.77277	1	6.86909	7.15592	7.37627	6.93556	1	0	0	1
LOC108566360	0.608431	0.594795	0.622325	0.615378	0	12.0778	12.2259	12.1675	12.2843	0	0	0	0
LOC108566368	0.389934	0.36543	0.427534	0.408734	0	3.81526	3.55804	2.84855	4.26753	0	0	0	0
LOC108566290	0.818947	0.369957	0.33519	0.577069	0	0.310505	0.372223	0.402535	0.341912	0	0	0	0
LOC108566350	0.468189	0.41681	0.455846	0.462018	0	31.7989	33.7904	37.598	29.9828	0	0	0	0
LOC108566302	0.245478	0.345981	0.237111	0.240973	0	0.00873667	0.00729226	0.010849	0.00373548	0	0	0	0
LOC108566312	0.473973	0.362042	0.387219	0.430596	0	2.23974	2.09425	2.40806	1.78044	0	0	1	0
LOC108566322	0.48946	0.609793	0.635594	0.562527	0	0.258202	0.304013	0.327716	0.280309	0	0	0	0
LOC108566433	0.40212	0.385049	0.409409	0.405765	0	1.18617	1.27537	1.25879	1.29195	1	0	1	0
LOC108566472	0.314173	0.165945	1.1156	0.714887	0	0.2371	0.238396	0.232874	0.243919	0	0	0	0
LOC108566480	0.715696	0.74404	0.533523	0.624609	0	6.49041	10.4105	12.9204	7.90062	1	0	1	0
LOC108566489	0.780848	0.504162	0.226479	0.503663	0	0.044275	0.0376276	0.0332292	0.042026	0	0	0	0
LOC108566501	0.276038	0.4787	0.49477	0.385404	0	0.545727	0.466612	0.376726	0.556499	0	0	0	0
LOC108566527	3.16436	3.24233	3.40281	3.29276	1	21.4942	21.5629	20.1455	22.9803	1	0	1	0
LOC108566514	0.47966	0.383262	0.771931	0.614554	0	0.0262033	0.0233681	0.0140589	0.0326773	0	0	0	0
LOC108566522	0.418614	0.245586	0.20192	0.310267	0	8.94504	9.10692	8.87651	9.33732	0	0	0	0
LOC108566550	0.460408	0.342852	0.394627	0.427518	0	0.00336438	0.00344904	0.00257574	0.00432235	0	0	0	0
LOC108566544	0.224821	0.413609	0.45207	0.338446	0	0.355946	0.36281	0.41552	0.3101	0	0	0	0
LOC108566554	0.298707	0.196901	0.371864	0.335285	0	0.129148	0.116419	0.119437	0.1134	0	0	0	0
LOC108566603	13.9926	14.3432	13.8015	13.8971	1	15.8783	15.6367	14.6125	16.6609	0	1	0	1
LOC108566587	1.34263	1.41205	0.958913	1.15077	1	19.3408	18.3472	17.4759	19.2186	1	1	0	0
LOC108566638	35.7825	36.2513	29.7389	32.9932	1	58.7891	59.355	57.206	61.504	0	1	0	0
LOC108566615	1.22148	1.11758	1.30763	1.26455	1	2.36227	2.46909	2.08604	2.85213	1	0	1	0
LOC108566673	3.85159	4.50955	4.56645	4.20902	1	104.116	102.706	99.1672	106.244	0	0	0	1
LOC108566559	14.0131	11.4853	10.8524	12.4328	1	8.33254	8.15279	8.27347	8.0321	0	1	0	1
LOC108566682	0.463027	0.430808	0.3872	0.425113	0	4.27035	4.24055	4.62966	3.85144	0	0	0	0
LOC108566573	1.16485	0.944446	0.77863	0.97174	1	0.655294	0.675861	0.748486	0.603236	1	0	0	0
LOC108566580	24.5695	21.2872	23.495	24.0322	1	43.308	42.617	41.6764	43.5576	1	0	1	0
LOC108566658	2.52935	1.34568	1.407	1.96817	1	6.48371	6.35471	6.41943	6.28998	0	1	0	0
LOC108566686	0.324342	0.420478	0.398374	0.361358	0	0.0102285	0.011704	0.00442552	0.0189824	0	0	0	0
LOC108566709	0.354258	0.431319	0.463492	0.408875	0	1.30929	1.31561	1.30288	1.32834	0	0	0	0
LOC108566692	0.214267	0.543623	0.634001	0.424134	0	0	0	0	0	0	0	0	0
LOC108566719	0.450131	0.556325	0.653663	0.551897	0	1.27845	1.21424	1.08133	1.34714	0	0	0	0
LOC108566728	0.925926	0.880231	0.563672	0.730866	0	0	0	0	0	0	0	0	0
LOC108566734	0.38473	0.50361	0.512303	0.448517	0	0	0.00060015	0	0.0012003	0	0	0	0
LOC108566743	0.528939	0.572205	0.382577	0.455758	0	0.00368142	0.00216193	0.00432387	0	0	0	0	0
LOC108566750	4.83888	4.07676	4.49619	4.66753	1	19.8788	20.3226	18.627	22.0183	0	0	0	1
LOC108566760	0.28552	0.417948	0.462054	0.373787	0	8.84026	7.95439	9.45511	6.45368	1	0	1	0
LOC108566790	0.522094	0.504862	0.71398	0.618037	0	8.54283	7.6288	6.66806	8.58955	0	0	0	0
LOC108566805	0.447191	0.301301	0.236995	0.342093	0	228.989	223.799	228.494	219.105	0	0	0	0
LOC108566778	0.408244	0.401201	0.409404	0.408824	0	0.752458	0.69208	0.688788	0.695372	0	0	0	0
LOC108566795	0.312414	0.366307	0.427404	0.369909	0	25.788	23.5901	25.1845	21.9957	0	0	0	0
LOC108566824	0.958644	1.11428	1.23779	1.09822	1	71.5688	67.5975	64.4514	70.7435	1	0	1	0
LOC108566873	6.31546	5.84953	5.60926	5.96236	1	9.71431	9.94733	9.87136	10.0233	0	0	1	0
LOC108566886	10.1737	16.2976	15.2098	12.6918	1	15.6999	15.8664	10.3286	21.4042	0	1	1	0
LOC108566893	0.417367	0.356455	0.361341	0.389354	0	29.4216	28.9722	29.5217	28.4227	0	0	0	0
LOC108566907	13.6439	17.8672	21.3425	17.4932	1	2.07053	2.05213	1.757	2.34727	1	1	1	0
LOC108566900	7.90903	8.05509	9.06316	8.4861	1	1.0553	1.0884	1.1141	1.0627	1	1	0	1
LOC108566917	3.43109	2.55789	1.21234	2.32171	1	18.3766	18.7386	18.3091	19.168	0	0	0	1
LOC108566928	0.492349	0.371514	0.375058	0.433703	0	3.48654	3.38617	3.37144	3.4009	0	0	0	0
LOC108567127	0.371769	0.344649	0.378791	0.37528	0	550.296	527.378	486.833	567.923	0	0	0	0
LOC108566956	0.427856	0.390604	0.410483	0.419169	0	6.8103	6.71881	6.64936	6.78826	0	0	0	0
LOC108567061	4.50761	4.18329	3.75547	4.13154	1	225.405	218.672	212.575	224.768	1	0	0	0
LOC108567075	4.48179	4.47406	4.99799	4.73989	1	1074.18	1108.04	1115.57	1100.52	0	0	0	0
LOC108566938	10.3615	4.53854	4.04465	7.20309	1	57.2973	56.3667	54.813	57.9205	1	0	1	1
LOC108567097	0.647869	1.011	1.04469	0.84628	0	27.2432	26.8162	26.071	27.5615	0	0	0	0
LOC108567080	0.53662	0.547161	0.386381	0.461501	0	4.64614	4.52541	3.88218	5.16864	0	0	1	0
LOC108567104	0.35268	0.282127	0.342231	0.347456	0	5.62283	5.58504	5.48189	5.6882	0	0	0	0
LOC108566942	0.312648	0.383491	0.727912	0.536252	0	11.8397	11.9034	11.1636	12.6431	0	0	0	0
LOC108567077	5.09064	5.3711	5.97091	5.53077	1	8.78238	8.8134	8.76108	8.86571	0	0	0	1
LOC108567116	0.574244	0.517565	0.433904	0.504074	0	13.9673	14.8781	14.6093	15.1468	0	0	0	0
LOC108567136	0.496933	0.570554	0.454969	0.475951	0	0.210979	0.197894	0.236844	0.158944	0	0	0	0
LOC108567162	9.34583	13.7885	9.89942	9.62263	1	62.6678	61.4385	58.0183	64.8586	1	1	0	1
LOC108567138	0.380021	0.369688	0.417009	0.398515	0	13.7199	13.264	13.721	12.807	0	0	0	0
LOC108567281	0.859023	1.08113	0.810325	0.834674	0	22.1961	21.5849	21.5585	21.6112	1	0	1	0
LOC108567195	0.711773	0.667636	0.992037	0.851905	0	5.56909	5.33417	5.21472	5.45363	1	0	1	0
LOC108567237	1.79999	2.21859	2.52214	2.16107	1	5.51958	5.33128	5.34603	5.31652	1	1	0	0
LOC108567228	1.96522	3.06251	4.18878	3.077	1	4.01106	4.04091	4.04287	4.03896	1	0	1	1
LOC108567250	0.554068	0.569127	0.54588	0.549974	0	3.10453	3.07261	3.09311	3.0521	0	0	0	0
LOC108567217	1.85135	3.32939	3.79888	2.82511	1	6.94792	6.62964	6.83109	6.42818	1	0	1	1
LOC108567261	0.373028	0.414778	0.409952	0.39149	0	55.7149	56.0493	57.794	54.3047	1	0	0	0
LOC108567306	8.81289	5.09776	5.66836	7.24062	1	7.01141	6.93835	7.02105	6.85566	0	0	0	1
LOC108567184	0.569439	0.51769	0.424572	0.497005	0	0.0201285	0.0234513	0.0126082	0.0342944	1	0	1	0
LOC108567328	0.410256	0.417314	0.515622	0.462939	0	4.7458	4.26681	4.29634	4.23728	1	0	0	0
LOC108567388	0.516651	0.515044	0.542968	0.52981	0	13.7116	12.5719	13.3922	11.7517	1	0	1	0
LOC108567419	4.42115	4.9821	4.43673	4.42894	1	3.73549	3.72061	3.51713	3.92409	0	0	0	0
LOC108567353	15.1819	20.5274	13.617	14.4596	1	23.4918	24.23	24.0846	24.3753	0	0	1	0
LOC108567347	5.63423	5.04979	10.3506	7.81103	1	6.276	6.13364	6.14657	6.12072	0	0	0	0
LOC108567335	3.96921	4.26931	3.27545	3.62233	1	0.20205	0.205603	0.196759	0.214448	0	0	0	0
LOC108567340	10.4634	11.4623	12.2215	11.3425	1	14.8973	14.6765	14.4713	14.8817	0	0	0	1
LOC108567365	0.39336	0.367146	0.396551	0.394956	0	4.35617	4.03153	4.24153	3.82153	0	0	0	0
LOC108567427	0.428076	0.422523	0.428249	0.428163	0	1.41717	1.29719	1.20114	1.39323	0	0	0	0
LOC108567461	0.415817	0.332127	0.33387	0.374843	0	0.0556963	0.0488518	0.0565666	0.041137	0	0	0	0
LOC108567473	0.44412	0.386035	0.395228	0.419674	0	0.0841788	0.0831381	0.0978783	0.068398	0	0	0	0
LOC108567452	12.8102	11.5694	10.9951	11.9027	1	40.3209	38.6856	38.8749	38.4964	1	1	1	1
LOC108567494	0.373076	0.237933	0.285124	0.3291	0	23.9878	24.2831	24.6931	23.8731	0	0	0	0
LOC108567532	0.45735	0.408348	0.473113	0.465231	0	6.94136	6.60578	6.87612	6.33545	0	0	0	0
LOC108567559	0.557855	0.35283	0.598921	0.578388	0	2.49306	2.79914	3.12353	2.47476	0	0	0	0
LOC108567527	1.00392	1.03675	1.29213	1.14802	1	97.1139	92.278	92.6066	91.9494	1	0	1	0
LOC108567521	10.4921	19.4749	18.8636	14.6779	1	5.24427	5.22927	5.20114	5.25741	1	0	1	1
LOC108567568	0.404735	0.397349	0.445202	0.424969	0	5.59422	5.7417	5.72378	5.75962	1	0	1	0
LOC108567574	0.393021	0.306627	0.331732	0.362377	0	14.816	14.3004	14.2328	14.368	1	0	1	0
LOC108567584	0.426464	0.473433	0.503822	0.465143	0	15.1059	14.2408	13.4236	15.058	0	0	0	0
LOC108567597	0.371493	0.276143	0.368881	0.370187	0	0.0263688	0.0215071	0.00956043	0.0334537	0	0	0	0
LOC108567614	0.758049	0.450579	0.245791	0.50192	0	0.0928848	0.0743789	0.0647997	0.0839581	0	0	0	0
LOC108567601	0.550243	0.432114	0.408785	0.479514	0	1.85124	1.84713	1.76399	1.93028	0	0	0	0
LOC108567739	8.14164	9.26333	13.292	10.7168	1	3766.25	3874.56	3963.85	3785.27	1	0	0	0
LOC108567732	10.8888	16.6125	21.4866	16.1877	1	135.801	147.101	158.723	135.479	1	0	1	0
LOC108567721	5.99356	6.80509	4.82978	5.41167	1	2.78713	2.58594	2.58264	2.58924	1	1	1	0
LOC108567772	0.410401	0.429415	0.429797	0.420099	0	0.113379	0.11615	0.112606	0.119694	0	0	0	0
LOC108567682	2.96629	2.77871	3.36383	3.16506	1	33.5578	32.4027	34.1374	30.6681	0	1	1	1
LOC108567712	0.792111	0.7857	0.840275	0.816193	0	74.3379	73.193	72.2032	74.1827	1	0	1	0
LOC108567670	11.5802	7.65351	6.60718	9.0937	1	18.3534	18.1545	17.0044	19.3046	1	1	1	1
LOC108567637	5.32417	4.54862	3.9536	4.63888	1	35.1549	33.7757	32.1695	35.3819	1	1	1	1
LOC108567647	0.784898	0.584117	0.487503	0.636201	0	225.872	218.602	203.054	234.15	1	0	1	0
LOC108567655	0.912602	1.06901	0.851537	0.88207	1	5.3444	5.40851	5.84256	4.97446	0	0	0	0
LOC108567703	20.9969	15.9848	20.4038	20.7004	1	2.09387	2.01714	1.94099	2.09329	0	0	0	0
LOC108567751	0.608175	0.706617	0.800236	0.704205	0	13.3116	13.1745	13.0284	13.3206	1	0	1	0
LOC108567630	2.15723	2.23153	0.603213	1.32045	1	72.846	59.1657	65.6469	52.6844	1	0	1	0
LOC108567859	0.454815	0.437406	0.43788	0.446348	0	1.24055	1.13172	1.07756	1.18587	0	0	0	0
LOC108567788	0.418712	0.280447	0.263114	0.340913	0	6.68526	6.80267	6.32797	7.27737	1	0	1	0
LOC108567825	0.372874	0.674743	1.16773	0.7703	0	295.276	296.459	286.591	306.327	0	0	0	0
LOC108567805	0.485046	0.416729	0.430016	0.457531	0	3.76846	3.98091	4.11822	3.8436	1	0	0	0
LOC108567852	0.40755	0.41815	0.422299	0.414924	0	56.5843	53.5163	56.0028	51.0297	0	0	0	0
LOC108567834	0.495384	0.433996	0.635084	0.565234	0	0.57334	0.610404	0.697295	0.523512	0	0	0	0
LOC108567782	0.367101	0.344606	0.380183	0.373642	0	1.03974	1.08088	1.16137	1.00039	1	0	0	0
LOC108567883	1.97237	2.00147	1.89746	1.93492	1	6.40384	6.06682	5.80432	6.32932	0	0	0	0
LOC108567911	0.510004	0.510123	0.56023	0.535117	0	13.2133	12.8018	12.6343	12.9692	0	0	0	0
LOC108567901	1.54145	1.14796	1.10022	1.32083	1	14.3479	14.0272	14.3781	13.6762	1	0	0	0
LOC108567902	5.5394	4.1999	7.70063	6.53689	1	11.4953	11.4176	10.969	11.8662	0	0	1	0
LOC108567893	0.50399	0.471372	0.465913	0.484952	0	10.8554	11.0539	11.3398	10.7681	0	0	0	0
LOC108567903	0.649535	0.754158	0.934601	0.792068	0	15.0768	15.3715	15.0366	15.7063	0	0	0	0
LOC108567922	0.436685	0.399702	0.361339	0.399012	0	1.23175	1.6494	2.23711	1.06169	0	0	0	0
LOC108567947	0.428491	0.487288	0.477314	0.452902	0	1.19576	1.09461	1.02824	1.16098	0	0	0	0
LOC108567962	0.22501	0.899493	1.01677	0.620888	0	0.078837	0.0770934	0.0723663	0.0818204	0	0	0	0
LOC108567939	1.05958	0.785549	0.905369	0.982472	1	0.0172924	0.0104143	0.0094187	0.0114099	0	0	0	0
LOC108567931	0.404253	0.159532	0.326823	0.365538	0	0.00670092	0.0042688	0.00252691	0.0060107	0	0	0	0
LOC108568114	0.381815	0.334816	0.329359	0.355587	0	99.1691	100.753	105.415	96.091	0	0	0	0
LOC108567978	0.417262	0.351249	0.336202	0.376732	0	32.3305	34.4182	31.3496	37.4867	0	0	0	0
LOC108568031	13.5577	7.46692	10.9873	12.2725	1	15.1973	14.967	14.8938	15.0402	1	1	1	0
LOC108567986	0.357573	0.293999	0.289076	0.323325	0	10.1534	10.1876	9.49511	10.88	0	0	0	0
LOC108568046	1.42136	1.57159	2.12095	1.77116	1	18.1885	17.7715	17.6559	17.8871	0	0	0	0
LOC108568057	2.83276	2.43781	3.20922	3.02099	1	7.62148	7.66011	8.10281	7.2174	1	0	0	1
LOC108568010	18.6531	16.1331	17.1516	17.9024	1	17.8948	17.6179	17.45	17.7858	1	0	1	0
LOC108568069	0.563656	0.466159	0.304946	0.434301	0	0.0814146	0.0893041	0.108647	0.0699616	0	0	0	0
LOC108568064	0.735003	0.764713	0.593028	0.664015	0	5.0029	4.9937	5.55345	4.43395	0	0	0	0
LOC108568103	0.370159	0.459644	0.527873	0.449016	0	56.5763	64.4648	74.5895	54.34	1	0	1	0
LOC108568001	3.80916	5.21294	6.35048	5.07982	1	19.0468	19.2814	20.077	18.4858	0	0	0	0
LOC108568076	1.1579	0.850192	0.792403	0.975152	1	2.63588	2.5992	2.56677	2.63163	1	0	1	0
LOC108568085	7.82615	6.5084	8.28114	8.05364	1	14.5716	14.1611	14.5078	13.8143	1	0	1	1
LOC108568236	0.470727	0.290507	0.279357	0.375042	0	0.0964138	0.09848	0.105274	0.0916862	0	0	0	0
LOC108568174	0.479119	0.451531	0.459175	0.469147	0	0.0179852	0.0108036	0.011906	0.00970135	0	0	0	0
LOC108568228	18.4784	18.2041	18.4375	18.4579	1	74.67	73.965	73.3591	74.571	1	0	1	0
LOC108568221	0.410742	0.433342	0.503966	0.457354	0	0.369792	0.392781	0.441093	0.344468	1	0	0	0
LOC108568164	6.59872	12.5209	16.4601	11.9087	1	7.20244	7.1301	6.91567	7.34453	1	0	1	0
LOC108568182	0.6389	0.769354	0.915055	0.776978	0	9.71716	9.50698	9.51867	9.49529	1	0	1	0
LOC108568197	6.14747	5.88294	5.39052	5.769	1	44.6126	43.1069	41.953	44.2607	0	0	0	0
LOC108568214	0.29821	0.325422	0.417981	0.358096	0	74.416	71.2345	68.3542	74.1149	1	0	1	0
LOC108568204	0.258736	0.298901	0.350825	0.30478	0	7.33722	7.06677	6.0107	8.12284	0	0	0	0
LOC108568555	0.4529	0.408689	0.365104	0.409002	0	3.84119	4.02288	3.98643	4.05932	1	0	1	0
LOC108568264	3.26188	3.31667	3.99003	3.62596	1	7.79221	7.67995	8.13034	7.22956	1	0	0	0
LOC108568535	34.815	34.7339	18.3563	26.5857	1	31.1403	31.1382	31.1573	31.119	1	1	1	0
LOC108568531	0.377902	0.252005	0.471204	0.424553	0	70.7496	72.878	76.1452	69.6109	0	0	0	0
LOC108568518	0.425755	0.359925	0.201189	0.313472	0	80.0495	86.3499	89.0872	83.6126	1	0	0	0
LOC108568544	10.5617	8.89075	8.50006	9.53088	1	11.2973	11.0864	10.4782	11.6946	1	0	1	1
LOC108568610	14.0115	15.4169	14.572	14.2702	1	13.1608	12.7797	12.5556	13.0038	0	0	0	0
LOC108568603	17.1091	15.3015	19.042	18.0755	1	16.7163	16.9093	16.8046	17.0139	1	0	1	1
LOC108568253	0.515763	0.500744	0.481926	0.498845	0	0.065704	0.0705045	0.0779616	0.0630474	0	0	0	0
LOC108568273	0.475777	0.436462	0.425632	0.450705	0	2.64091	2.48555	2.59065	2.38045	0	0	0	0
LOC108568593	34.2451	32.45	35.3628	34.7609	1	18.5308	18.5547	17.667	19.4424	0	0	0	1
LOC108568577	7.64312	6.00004	7.01754	7.33033	1	6.0779	6.1114	6.09079	6.132	0	0	0	1
LOC108568624	0.432518	0.37233	0.356793	0.394655	0	4.37875	4.40149	4.39002	4.41296	0	0	0	0
LOC108568632	0.344376	0.329123	0.368995	0.356686	0	6.00071	5.74521	6.2774	5.21303	1	0	1	0
LOC108568641	9.72648	10.8477	23.564	16.6452	1	16.2644	15.5355	16.1756	14.8954	0	1	0	1
LOC108568650	17.4677	15.1461	10.2033	13.8355	1	47.3027	46.5323	44.7521	48.3125	1	1	1	1
LOC108568662	0.43892	0.36683	0.391956	0.415438	0	0.0197334	0.0164554	0.0148106	0.0181003	0	0	0	0
LOC108568673	0.393397	0.342484	0.35313	0.373264	0	0.10301	0.0895716	0.0914377	0.0877056	0	0	0	0
LOC108568682	0.356922	0.564904	0.481188	0.419055	0	17.7636	16.4349	13.4385	19.4313	0	0	1	0
LOC108568696	0.694648	0.545079	0.505019	0.599833	0	0.0634952	0.0513295	0.0476418	0.0550173	0	0	0	0
LOC108568706	0.430816	0.368059	0.402349	0.416582	0	7.25708	8.65836	8.65952	8.65721	0	0	0	0
LOC108568722	0.419357	0.298412	0.314614	0.366986	0	0.037902	0.0285495	0.0169783	0.0401207	0	0	0	0
LOC108568730	0.520623	0.431681	0.504387	0.512505	0	1.41021	1.57392	1.33614	1.8117	1	0	1	0
LOC108568745	0.457848	0.298561	0.326797	0.392322	0	24.5189	20.0914	23.3907	16.7922	1	0	1	0
LOC108568769	4.47849	6.04414	5.46194	4.97022	1	0.664836	0.637649	0.567761	0.707538	0	1	1	0
LOC108568741	0.426775	0.280595	0.264636	0.345705	0	0.0981303	0.103005	0.0874049	0.118605	0	0	0	0
LOC108568762	58.5437	55.2875	49.2009	53.8723	1	18.9932	18.5512	17.2819	19.8204	1	0	0	0
LOC108568778	7.18669	6.85474	5.48536	6.33602	1	27.6693	26.8397	25.8507	27.8286	1	1	1	1
LOC108568753	8.86618	7.5409	8.1992	8.53269	1	19.2535	19.879	20.1742	19.5838	0	0	0	0
LOC108568794	0.433011	0.420454	0.43376	0.433385	0	0.52148	0.461666	0.407684	0.515649	0	0	0	0
LOC108568821	0.440779	0.399348	0.409727	0.425253	0	20.405	20.1566	20.758	19.5552	0	0	0	0
LOC108568819	1.19513	1.81681	1.66822	1.43168	1	46.7214	46.2401	45.2006	47.2795	1	1	1	0
LOC108568820	1.06978	0.917547	0.864607	0.967194	1	346.2	353.19	337.073	369.308	0	0	0	0
LOC108568818	0.425834	0.422822	0.422026	0.42393	0	0.235104	0.247447	0.275563	0.219332	1	0	0	0
LOC108568810	0.257007	0.311895	0.301035	0.277328	0	2.20944	2.28487	2.37468	2.19507	0	0	0	0
LOC108568837	0.317105	0.151342	0.13844	0.227772	0	0.236198	0.223108	0.247209	0.199007	0	0	0	0
LOC108568832	0.512461	0.39077	0.333211	0.422836	0	11.3938	11.6821	11.987	11.3773	0	0	0	0
LOC108568830	0.254526	0.355677	0.314921	0.284724	0	248.085	219.52	240.471	198.569	1	0	1	0
LOC108568854	0.772379	0.70398	0.753272	0.762825	0	25.5328	24.8925	25.004	24.7811	1	0	0	0
LOC108568855	3.37402	2.52676	2.70171	3.03787	1	7.03368	6.80514	6.61198	6.99829	1	0	1	0
LOC108568840	3.08738	2.91367	3.55227	3.31983	1	33.1734	31.8491	31.0795	32.6187	0	1	0	0
LOC108568822	0.431665	0.486047	0.413182	0.422424	0	348.173	344.76	319.024	370.496	0	0	0	0
LOC108568844	1.28179	0.832046	0.424837	0.886275	1	25.5612	24.8903	23.5948	26.1858	0	0	1	0
LOC108568842	0.970628	1.32944	1.25558	1.11311	1	31.0446	30.2868	28.9701	31.6034	1	1	1	0
LOC108568848	2.75912	0.800748	0.963244	1.86118	1	9.93161	9.77029	9.3907	10.1499	0	0	0	0
LOC108568849	1.19048	0.653587	1.85818	1.52433	1	27.3975	26.7734	25.5013	28.0455	1	1	1	1
LOC108568847	4.49157	4.88165	4.12085	4.30621	1	2.30144	2.22387	2.1859	2.26185	0	1	0	1
LOC108568823	0.449472	0.413395	0.568187	0.508829	0	0.0114495	0.0132458	0.0161387	0.010353	0	0	0	0
LOC108568851	2.3727	1.8708	1.83338	2.10304	1	16.374	16.2072	16.1804	16.234	0	0	0	0
LOC108568852	6.01208	5.89607	6.38669	6.19939	1	6.29733	6.08078	6.14631	6.01525	0	0	0	0
LOC108568835	0.40948	0.462279	0.516788	0.463134	0	0.367929	0.378334	0.408686	0.347983	0	0	0	0
LOC108568824	0.690626	0.59043	0.27886	0.484743	0	0.00214575	0.00314235	0.00512578	0.00115891	0	0	0	0
LOC108568825	0.465999	0.411414	0.389148	0.427573	0	0.0243993	0.0272289	0.0303626	0.0240952	1	0	0	0
LOC108568834	2.13112	1.48311	1.04671	1.58892	1	0.138403	0.125169	0.136725	0.113613	0	0	0	1
LOC108568857	0.482177	0.430357	0.43857	0.460374	0	21.2271	20.9297	21.8512	20.0082	0	0	0	0
LOC108568859	3.24012	3.21767	3.16622	3.20317	1	227.559	220.853	210.032	231.673	1	0	1	0
LOC108568860	4.23756	2.12929	3.89992	4.06874	1	9.48715	9.46239	10.0992	8.82559	0	0	0	0
LOC108568858	6.78233	7.55988	6.78488	6.7836	1	13.571	13.0519	12.7366	13.3673	0	1	0	0
LOC108568865	9.85613	17.6271	19.1629	14.5095	1	14.0914	13.8733	13.585	14.1615	1	0	1	0
LOC108568833	0.432514	0.444037	0.531136	0.481825	0	0.628402	0.621636	0.523254	0.720019	0	0	0	0
LOC108568866	0.445049	0.420745	0.479216	0.462132	0	331.072	325.24	322.499	327.981	0	0	0	0
LOC108568850	4.94437	4.82182	4.27335	4.60886	1	45.9029	43.935	44.1691	43.7008	1	1	0	1
LOC108568827	0.504363	0.496658	0.384588	0.444476	0	0.0951055	0.0837746	0.0813204	0.0862287	0	0	0	0
LOC108568868	0.42048	0.437497	0.473781	0.44713	0	6.14891	6.26474	6.4496	6.07988	1	0	0	0
LOC108568828	6.27521	5.96899	5.12613	5.70067	1	16.9895	16.8728	16.4019	17.3437	0	1	0	1
LOC108568845	0.425313	0.40468	0.390569	0.407941	0	7.16651	7.07629	6.98236	7.17022	0	0	0	0
LOC108568856	0.387537	0.375588	0.373818	0.380677	0	21.8095	20.9429	21.5722	20.3136	0	0	0	0
LOC108568829	7.43754	4.85625	4.13795	5.78775	1	186.22	189.071	180.63	197.512	1	1	1	0
LOC108568863	0.369902	0.367009	0.374974	0.372438	0	6.88385	7.06831	7.86557	6.27106	0	0	0	0
LOC108568861	0.477981	0.303274	0.268056	0.373018	0	6.65402	7.21697	7.30497	7.12898	0	0	0	0
LOC108568864	0.354867	0.384048	0.411186	0.383027	0	1.04793	1.07214	1.06045	1.08382	1	0	0	0
LOC108568838	0.586298	0.337458	0.250721	0.41851	0	451.979	494.922	390.66	599.184	0	0	0	0
LOC108568839	0.472224	0.637031	0.723506	0.60753	0	0.291901	0.326939	0.319533	0.334345	0	0	0	0
LOC108568870	7.01896	8.43237	12.8304	9.9247	1	31.0935	30.9584	31.5864	30.3304	0	1	0	0
LOC108568871	17.4819	16.1925	18.0987	17.7903	1	21.2947	20.6204	21.3218	19.919	1	1	1	1
LOC108568875	0.436829	0.416597	0.459994	0.448412	0	77.1029	75.1928	73.5946	76.791	0	0	0	0
LOC108568873	1.62002	1.97287	2.08982	1.85492	1	4.67689	4.74106	4.19359	5.28852	0	0	0	0
LOC108568872	0.430236	0.473606	0.472369	0.451303	0	7.39584	6.88286	6.67138	7.09433	1	0	1	0
LOC108568876	0.506811	0.408518	0.49234	0.499575	0	4.10328	4.23138	4.34542	4.11734	0	0	0	0
LOC108568877	0.379304	0.346599	0.347818	0.363561	0	2.80932	2.67578	2.71553	2.63604	0	0	0	0
LOC108568878	0.670209	0.562548	0.442763	0.556486	0	6.08367	5.80198	5.44226	6.16171	0	0	0	0
LOC108568879	0.555832	0.220147	0.227793	0.391813	0	0.457331	0.40835	0.346641	0.470059	1	0	1	0
LOC108568880	20.465	10.958	1.43519	11.682	1	1211.2	1240.77	1256.09	1225.44	0	0	0	0
LOC108568886	7.54689	7.36045	7.73236	7.63962	1	62.6961	60.5784	59.0049	62.1518	1	1	0	1
LOC108568888	0.466755	0.4065	0.649427	0.558091	0	3.03516	3.4144	3.23183	3.59697	0	0	0	0
LOC108568884	2.79526	1.97512	2.59878	2.69702	1	69.7791	66.933	67.2651	66.6008	1	1	1	0
LOC108568883	0.69553	0.529435	0.307037	0.501283	0	10.2369	9.92047	9.45604	10.3849	0	0	1	0
LOC108568885	0.547676	0.481743	0.423194	0.485435	0	7.00369	7.30341	7.44168	7.16513	1	0	1	0
LOC108568882	6.40421	6.17519	5.97745	6.19083	1	25.9012	24.7395	23.3	26.179	1	1	1	1
LOC108568887	1.15879	0.975409	1.673	1.41589	1	7.17939	6.82301	6.54879	7.09723	0	0	0	1
LOC108568889	0.361454	0.389219	0.392953	0.377204	0	0.882523	0.901477	0.993293	0.809662	0	0	0	0
LOC108568891	0.43981	0.598225	0.533393	0.486602	0	0.0931911	0.082665	0.0811561	0.0841739	0	0	0	0
LOC108568890	0.269834	0.318138	0.374922	0.322378	0	0.143972	0.183922	0.205932	0.161911	0	0	0	0
LOC108568951	0.576935	0.627441	0.526615	0.551775	0	0.566075	0.562725	0.55897	0.56648	0	0	0	0
LOC108568931	0.455366	0.457274	0.402576	0.428971	0	0.68541	0.714663	0.669675	0.759652	1	0	1	0
LOC108568923	0.464038	0.501696	0.476222	0.47013	0	3.41102	3.36409	3.65075	3.07743	0	0	0	0
LOC108568950	41.1237	43.5897	45.4436	43.2836	1	34.5111	34.6393	34.9052	34.3734	0	1	0	1
LOC108568949	0.747484	0.715876	0.63129	0.689387	0	10.9107	10.5532	10.5484	10.558	1	0	0	0
LOC108568922	6.29024	5.30511	3.89365	5.09195	1	11.6384	11.3627	11.7053	11.0201	0	0	0	1
LOC108568920	5.29393	4.3824	1.90142	3.59768	1	11.0005	10.9144	10.5478	11.2809	0	1	0	1
LOC108568924	28.3756	22.6841	19.0647	23.7202	1	3.96293	3.99567	3.90979	4.08155	0	1	0	0
LOC108568939	0.597554	0.527747	0.343059	0.470307	0	14.7535	14.7671	16.2659	13.2682	0	0	1	0
LOC108568930	0.481241	0.798632	0.694601	0.587921	0	213.871	200.559	212.159	188.96	1	0	1	0
LOC108568938	0.360566	0.499741	0.423821	0.392193	0	1.10935	1.12639	1.01062	1.24216	0	0	0	0
LOC108568892	0.520434	0.467718	0.419764	0.470099	0	0.230256	0.240768	0.287172	0.194365	0	0	0	0
LOC108568893	0.658159	0.496462	0.405538	0.531849	0	75.6117	79.5761	82.151	77.0011	0	0	0	0
LOC108568933	0.463785	0.313982	0.352308	0.408046	0	293.107	294.718	283.199	306.238	1	0	1	0
LOC108568943	0.316018	0.945167	0.94583	0.630924	0	4.18726	4.78515	4.11711	5.4532	0	0	0	0
LOC108568942	0.134637	0.642393	0.628788	0.381713	0	5.24244	4.65332	5.54323	3.76341	0	0	0	0
LOC108568895	0.428949	0.772038	0.708375	0.568662	0	14.8127	15.9007	17.5259	14.2755	0	0	0	0
LOC108568896	0.239063	0.263111	0.283488	0.261275	0	72.3383	75.9933	83.0248	68.9619	0	0	0	0
LOC108568926	0.638338	0.369701	0.265527	0.451933	0	609.19	630.257	711.887	548.626	0	0	0	0
LOC108568927	0.47825	0.614353	0.511529	0.494889	0	1284.01	1366.09	1259.93	1472.26	0	0	0	0
LOC108568947	0.31635	0.357744	0.357744	0.335455	0	0.716274	0.60922	0.618984	0.599456	1	0	0	0
LOC108568898	0.769352	0.441417	0.446065	0.607708	0	0.0525364	0.0497653	0.0433182	0.0562124	0	0	0	0
LOC108568900	0.284939	0.193452	0.214461	0.2497	0	0.200491	0.199065	0.175056	0.223073	0	0	0	0
LOC108568902	0.361803	0.420725	0.376082	0.368942	0	0.073194	0.0705397	0.0788377	0.0622417	0	0	0	0
LOC108568903	0.370967	0.613017	0.507778	0.439373	0	0.00696117	0.00914457	0.00923452	0.00905461	0	0	0	0
LOC108568948	0.229288	0.110241	0.156256	0.192772	0	6.87506	6.83598	9.53151	4.14044	0	0	0	0
LOC108568921	0.518304	0.346036	0.290074	0.404189	0	26.6399	27.1982	30.1097	24.2867	0	0	0	0
LOC108568904	1.10814	0.238095	0.512003	0.810072	0	4.33648	4.29609	4.34557	4.24661	0	0	0	0
LOC108568929	0.0939423	0.279471	0.301203	0.197572	0	1737.34	1656.23	1791.23	1521.24	0	0	0	0
LOC108568905	0.374459	0.382395	0.416667	0.395563	0	0.0601658	0.0465212	0.0655881	0.0274542	0	0	0	0
LOC108568906	0.0566893	0.264121	0.496547	0.276618	0	10.1721	12.9475	10.294	15.601	0	0	0	0
LOC108568907	0.385702	0.269418	0.226901	0.306302	0	29.3108	29.4181	28.2692	30.567	1	0	1	0
LOC108568941	0.41707	0.370185	0.581195	0.499132	0	49.3851	51.8564	48.9464	54.7663	1	0	1	0
LOC108568908	0.360159	0.310673	0.360649	0.360404	0	10.071	9.68764	9.90557	9.4697	0	0	0	0
LOC108568944	0.338086	0.311831	0.20979	0.273938	0	15.0724	12.2679	14.8147	9.72119	1	0	1	0
LOC108568909	0.492751	0.409172	0.2715	0.382126	0	24.3006	22.3391	23.4744	21.2038	1	0	1	0
LOC108568911	0.465628	0.407168	0.335359	0.400493	0	42.9297	38.5285	42.473	34.5841	1	0	1	0
LOC108568912	0.322725	0.438271	0.314003	0.318364	0	3.00054	2.66661	2.85303	2.4802	0	0	0	0
LOC108568945	0.392327	0.440839	0.391638	0.391983	0	317.611	270.351	251.091	289.612	0	0	0	0
LOC108568928	0.577365	0.208333	0.0693751	0.32337	0	12.9994	15.9098	13.3109	18.5088	1	0	1	0
LOC108568937	0.609856	0.401087	1.12245	0.866152	1	595.341	535.997	537.497	534.498	1	0	0	0
LOC108568936	0.155839	0.357143	0.719697	0.416081	0	660.176	698.178	666.304	730.053	0	0	0	0
LOC108568940	0.270133	0.429894	0.557359	0.413746	0	658.91	744.539	679.901	809.176	0	0	0	0
LOC108568913	0.640253	0.57215	0.519841	0.584678	0	57.1872	60.9462	53.5128	68.3796	0	0	0	0
LOC108568915	0.555796	1.01839	0.480016	0.520821	0	799.817	806.74	715.282	898.198	1	0	0	0
LOC108568917	0.38071	0.480803	0.444796	0.412753	0	81.7648	90.9945	81.3729	100.616	1	0	1	0
LOC108568918	0.267857	0.173611	0.344933	0.303431	0	2.91531	2.45167	2.44986	2.45348	1	0	0	0
LOC108568956	0.362381	0.48845	0.541554	0.451968	0	4.07378	4.00544	3.6349	4.37599	0	0	1	0
LOC108568957	0.247773	0.319667	0.375166	0.311469	0	0.69684	0.753563	0.658558	0.848567	0	0	0	0
LOC108568961	0.742989	0.732317	0.572774	0.657881	0	63.6798	59.64	58.7572	60.5229	0	0	0	0
LOC108568960	2.64488	2.93496	3.18232	2.9136	1	20.2823	19.1865	18.4561	19.9169	1	0	1	0
LOC108568958	11.7917	10.0443	11.6943	11.743	1	10.7926	10.7045	9.76507	11.644	0	0	0	0
LOC108568959	0.305172	0.325136	0.363153	0.334163	0	6.51146	7.12606	7.36287	6.88926	0	0	0	0
LOC108568962	0.246398	0.314697	0.543538	0.394968	0	0.0595465	0.0517934	0.0536608	0.0499261	0	0	0	0
LOC108568964	0.455286	0.805846	0.917132	0.686209	0	1.01402	1.06629	1.06998	1.06261	1	0	0	0
LOC108568965	0.375843	0.378754	0.485601	0.430722	0	1.56138	1.53879	1.44616	1.63142	0	0	0	0
LOC108568966	0.278063	0.247365	0.3525	0.315281	0	8.1752	7.16344	7.65252	6.67435	1	0	1	0
LOC108568968	0.473195	0.398237	0.445055	0.459125	0	0.329609	0.31092	0.284629	0.33721	0	0	0	0
LOC108568977	0.610365	0.494791	0.661863	0.636114	0	21.8343	22.7344	23.4948	21.9741	1	0	0	0
LOC108568976	12.1856	10.3763	9.67845	11.0285	1	41.0533	40.8783	41.8066	39.95	0	0	0	0
LOC108568975	0.510873	0.466875	0.486912	0.498893	0	5.32783	5.31711	5.24533	5.38889	0	0	0	0
LOC108568981	5.80496	9.25167	9.99211	7.89853	1	13.2912	13.5904	13.9542	13.2265	0	0	0	0
LOC108568980	1.10926	0.848852	0.80746	0.958358	1	15.9337	15.5181	15.2623	15.7739	1	0	1	0
LOC108568978	0.411115	0.376615	0.42966	0.420388	0	15.8323	15.9298	15.6971	16.1625	0	0	0	0
LOC108568969	3.10805	2.48709	3.96758	3.53782	1	16.3691	15.398	14.5117	16.2844	1	1	1	0
LOC108568974	9.86093	7.43079	5.18704	7.70375	1	13.585	13.2462	13.1979	13.2945	1	0	1	0
LOC108568973	25.3113	21.3253	24.0234	24.6178	1	18.4364	18.1272	17.5068	18.7476	1	0	1	1
LOC108568971	0.423054	0.373159	0.400455	0.411755	0	3.81964	4.00286	4.26693	3.73879	1	0	0	0
LOC108568987	0.424736	0.3647	0.382651	0.403693	0	0.884459	0.894872	0.875954	0.913791	0	0	0	0
LOC108568982	0.335824	0.379218	0.474249	0.405036	0	1.64935	1.68848	1.74695	1.63001	1	0	0	0
LOC108568992	0.674149	0.647536	0.763243	0.718696	0	40.6437	39.4535	38.7609	40.1462	1	0	1	0
LOC108568998	0.314728	0.326765	0.386536	0.350632	0	0.201201	0.19557	0.186296	0.204844	0	0	0	0
LOC108568993	0.475195	0.445254	0.423894	0.449544	0	1.73188	1.62802	1.56488	1.69116	0	0	0	0
LOC108568988	0.362246	0.368661	0.385857	0.374052	0	0.839725	0.899373	0.724222	1.07452	0	0	1	0
LOC108568991	0.181971	0.13879	0.313851	0.247911	0	0.461301	0.4263	0.354156	0.498444	0	0	0	0
LOC108568989	0.368	0.425228	0.489633	0.428817	0	0.0497429	0.0521329	0.0485408	0.055725	0	0	0	0
LOC108568999	0.359236	0.394789	0.353989	0.356613	0	0.0120146	0.00995343	0.00882317	0.0110837	0	0	0	0
LOC108568983	0.367513	0.29772	0.301231	0.334372	0	0.0699497	0.129962	0.18094	0.0789842	1	0	1	0
LOC108568984	0.366574	0.1927	0.357202	0.361888	0	0	0.00097709	0	0.00195417	0	0	0	0
LOC108568985	0	0.127551	0.127551	0.0637755	0	0.00261783	0.00136583	0.00273165	0	0	0	0	0
LOC108568997	0.427038	0.375425	0.351348	0.389193	0	0.0129548	0.0175808	0.0228226	0.0123391	0	0	0	0
LOC108568996	0.282416	0.222462	0.294931	0.288674	0	0.0159029	0.0169579	0.0115213	0.0223945	0	0	0	0
LOC108568986	0.49666	0.365053	0.201859	0.34926	0	0.0102743	0.0114625	0.0173365	0.00558848	0	0	0	0
LOC108568995	0.394713	0.254105	0.34039	0.367551	0	1.3682	1.47393	1.58824	1.35961	0	0	0	0
LOC108568994	0.470507	0.36852	0.289593	0.38005	0	0.779981	0.83306	0.849536	0.816584	1	0	1	0
LOC108569001	0.501498	0.422328	0.384905	0.443202	0	15.4092	14.5144	14.1604	14.8685	1	0	0	0
LOC108569000	0.525771	0.574048	0.496418	0.511094	0	3.77613	3.80094	4.10908	3.4928	0	0	0	0
LOC108569002	0.45685	0.400248	0.779959	0.618405	0	16.6291	15.8264	15.0092	16.6436	1	0	0	0
LOC108569003	0.374601	0.381901	0.376403	0.375502	0	12.905	13.0054	12.7717	13.2392	1	0	1	0
LOC108569006	1.18841	0.693661	0.681704	0.935055	1	4.80493	4.64699	4.50506	4.78892	0	1	0	1
LOC108569007	0.922355	0.804384	0.992277	0.957316	1	10.7388	10.7099	10.9475	10.4723	1	0	1	1
LOC108569008	0.156494	0.274233	0.474525	0.31551	0	38.3445	38.9672	37.261	40.6734	1	0	1	0
LOC108569005	0.678902	0.481681	0.463615	0.571259	0	2.46211	2.36049	2.5059	2.21509	0	0	0	0
LOC108569016	0.398801	0.347788	0.354256	0.376529	0	23.9151	32.9439	38.4772	27.4107	1	0	0	0
LOC108569010	0.322036	0.427679	0.57434	0.448188	0	0.107966	0.105701	0.0976865	0.113715	0	0	0	0
LOC108569014	0.520391	0.446081	0.463123	0.491757	0	41.5898	51.9634	65.1144	38.8124	1	0	0	0
LOC108569013	0.449758	0.563718	0.566001	0.50788	0	13.3922	13.4751	13.8742	13.0759	0	0	0	0
LOC108569015	0.450604	0.526696	0.666059	0.558331	0	0.278517	0.275919	0.305114	0.246723	0	0	0	0
LOC108569012	0.475346	0.421472	0.313928	0.394637	0	1.21814	1.1683	1.04678	1.28982	0	0	1	0
LOC108569017	0.343016	0.240894	0.275132	0.311685	0	0.139311	0.192414	0.19452	0.190307	0	0	0	0
LOC108569022	5.66323	6.03347	5.82545	5.74434	1	4.78805	4.67362	4.76783	4.57941	0	0	0	0
LOC108569031	0.433207	0.418428	0.446234	0.43972	0	38.2341	36.847	35.1941	38.4999	0	0	0	0
LOC108569034	0.399064	0.423225	0.3915	0.395282	0	23.079	22.3532	21.4665	23.2398	0	0	0	0
LOC108569033	4.98941	4.39088	4.75966	4.87453	1	9.82056	9.50636	8.99193	10.0208	1	0	1	0
LOC108569032	7.06603	6.2149	7.1677	7.11687	1	22.5527	22.2827	21.139	23.4265	0	1	0	1
LOC108569030	0.356698	0.276006	0.456296	0.406497	0	14.0122	14.9939	16.2365	13.7514	1	0	0	0
LOC108569019	0.576519	0.574454	0.715429	0.645974	0	0.651646	0.632175	0.46978	0.79457	0	0	0	0
LOC108569026	0.39136	0.394579	0.36724	0.3793	0	267.826	278.943	259.004	298.882	0	0	0	0
LOC108569028	0.295071	0.290237	0.301524	0.298297	0	6.74257	7.42282	6.08404	8.76159	0	0	0	0
LOC108569027	0.33877	0.246592	0.212698	0.275734	0	0.200284	0.202406	0.196018	0.208795	0	0	0	0
LOC108569024	0.345558	0.448632	0.491694	0.418626	0	0.229545	0.235181	0.243644	0.226718	0	0	0	0
LOC108569029	0.40902	0.449353	0.444173	0.426596	0	16.9413	16.7719	15.8876	17.6563	0	0	0	0
LOC108569023	0.415895	0.363792	0.397457	0.406676	0	0.38791	0.400141	0.420838	0.379444	0	0	0	0
LOC108569021	0.205853	0.688657	0.844665	0.525259	0	43.8934	44.6388	41.7401	47.5375	0	0	0	0
LOC108569036	1.02139	0.646258	0.261643	0.641515	0	4.74555	5.0964	5.4586	4.7342	0	0	0	0
LOC108569049	2.09873	1.03879	0.185185	1.14196	1	2342.77	2099.47	1961.27	2237.67	0	0	0	0
LOC108569045	0.444744	0.515423	0.355314	0.400029	0	15.3268	13.4486	9.63318	17.2641	0	0	0	0
LOC108569047	0.642334	0.248561	0.203209	0.422772	0	0.785918	0.621262	0.456744	0.785779	0	0	0	0
LOC108569048	0.380628	0.169401	0.552193	0.466411	0	0.503878	0.439507	0.448105	0.43091	0	0	0	0
LOC108569042	0.389216	0.401396	0.308424	0.34882	0	0.00765625	0.00917157	0.00907591	0.00926722	0	0	0	0
LOC108569040	0.468186	0.405338	0.400712	0.434449	0	0.0111086	0.0127862	0.0145753	0.0109971	0	0	0	0
LOC108569050	0.494055	0.455833	0.458467	0.476261	0	4.04986	4.00179	4.19324	3.81034	0	0	0	0
LOC108569055	0.428806	0.349158	0.372477	0.400642	0	9.86224	9.39963	8.99504	9.80422	0	0	0	0
LOC108569038	11.9049	13.3683	16.0542	13.9795	1	7.24481	7.32328	7.05309	7.59348	0	0	0	1
LOC108569054	3.25685	3.4709	3.72972	3.49329	1	80.3925	77.0268	69.5361	84.5176	1	0	1	0
LOC108569037	3.27968	3.76798	4.25915	3.76941	1	5.80912	5.74153	5.69427	5.78878	1	1	1	0
LOC108569041	9.06569	11.794	7.38854	8.22712	1	14.209	13.7425	13.0006	14.4844	0	1	0	0
LOC108569043	0.335196	0.335309	0.385491	0.360343	0	0.118727	0.138376	0.158087	0.118666	1	0	0	0
LOC108569039	15.7237	16.6219	12.8913	14.3075	1	8.12202	8.36344	8.86356	7.86331	1	1	0	1
LOC108569051	1.75731	1.55059	1.71766	1.73749	1	1.14852	1.15847	1.10086	1.21609	0	0	0	1
LOC108569052	7.26418	10.6138	11.574	9.41907	1	8.26743	8.04146	7.61957	8.46336	1	0	0	1
LOC108569062	0.440968	0.450332	0.415471	0.42822	0	0.460206	0.491826	0.493687	0.489964	0	0	0	0
LOC108569067	0.428347	0.48296	0.422861	0.425604	0	0.0435828	0.0584537	0.0704955	0.0464118	1	0	0	0
LOC108569066	0.280487	0.562581	0.691322	0.485904	0	21.5488	22.8673	21.5862	24.1483	1	0	0	0
LOC108569068	0.373217	0.351065	0.856881	0.615049	0	0.991926	1.29123	1.41077	1.17169	1	0	0	0
LOC108569064	0.698054	0.498864	0.411542	0.554798	0	8.83346	10.5419	11.9534	9.13034	1	0	1	0
LOC108569065	0.391303	0.148894	0.673315	0.532309	0	0.319813	0.92554	1.51825	0.332833	1	0	1	0
LOC108569063	0.504291	0.410877	0.333147	0.418719	0	0.189034	0.584095	0.977021	0.191169	1	0	1	0
LOC108569070	3.99175	3.1831	2.9931	3.49243	1	4.05416	4.01822	3.90778	4.12865	0	0	0	1
LOC108569071	2.49625	3.06801	3.25939	2.87782	1	8.83118	8.74046	8.5674	8.91353	0	0	0	0
LOC108569072	33.3701	47.0593	52.0727	42.0021	1	10.5317	10.7839	10.9453	10.6225	1	1	0	0
LOC108569073	0.482107	0.328629	0.356135	0.419121	0	0.678118	0.613772	0.208199	1.01935	0	0	1	0
LOC108569077	0.321318	0.321638	0.296262	0.30879	0	0.446816	0.465767	0.478053	0.453481	0	0	0	0
LOC108569087	16.0564	18.7983	24.107	19.772	1	17.2594	16.8125	16.368	17.2571	1	0	1	0
LOC108569074	9.67265	10.2556	10.5418	10.1072	1	5.15811	5.09064	5.0371	5.14418	1	1	1	1
LOC108569081	5.19008	3.31957	3.93989	4.56498	1	10.5211	10.2685	9.73992	10.7972	1	0	0	1
LOC108569082	11.7513	18.4887	17.391	14.5711	1	9.94177	9.53967	8.92884	10.1505	1	1	1	1
LOC108569080	3.42859	3.43268	2.14778	2.78819	1	5.87145	5.82965	5.97677	5.68253	0	1	0	1
LOC108569084	2.00891	1.69881	1.42615	1.73994	1	5.4683	5.52303	5.56152	5.48454	1	0	0	0
LOC108569079	0.440251	0.563485	0.428247	0.434249	0	0.073511	0.0623092	0.056255	0.0683634	0	0	0	0
LOC108569086	2.89938	3.45727	3.83862	3.369	1	3.28492	3.14508	3.11614	3.17401	0	0	0	0
LOC108569088	0.362843	0.376954	0.369475	0.366159	0	4.64792	4.72749	4.2762	5.17878	0	0	1	0
LOC108569089	29.9532	32.8942	31.4393	30.6963	1	29.5071	29.8623	30.4637	29.261	0	0	0	1
LOC108569090	0.495962	0.858997	0.772601	0.623641	0	14.5065	14.7983	14.6653	14.9312	1	0	1	0
LOC108569091	0.317762	0.347087	0.446207	0.381984	0	67.9713	63.4926	64.2364	62.7487	1	0	1	0
LOC108569092	5.51013	5.2841	5.82036	5.66524	1	15.5604	14.8387	14.6913	14.9861	1	1	0	1
LOC108569099	16.818	15.1354	8.39114	12.6046	1	86.437	84.1865	82.0986	86.2745	1	0	1	1
LOC108569095	4.84122	5.0847	9.89192	7.36657	1	9.5586	9.27418	9.43147	9.11689	0	0	0	0
LOC108569096	0.612524	0.508611	0.40727	0.509897	0	55.3347	57.6672	59.372	55.9623	0	0	0	0
LOC108569094	0.396716	0.354083	0.377402	0.387059	0	1.71815	1.77518	1.81017	1.7402	1	0	0	0
LOC108569100	0.336999	0.331393	0.289531	0.315091	0	0.0394378	0.0379249	0.0286741	0.0471756	0	0	1	0
LOC108569104	10.694	4.6823	14.6526	12.6733	1	122.331	120.78	113.527	128.033	0	0	0	1
LOC108569106	0.323845	0.376447	0.527512	0.425678	0	23.1276	22.7516	22.0141	23.489	1	0	1	0
LOC108569107	0.348659	0.155296	0.287972	0.318316	0	0.160705	0.167299	0.179379	0.15522	0	0	0	0
LOC108569105	4.53788	3.66165	3.53845	4.03816	1	9.85221	9.43852	9.01689	9.86015	1	0	0	0
LOC108569102	0.294916	0.0499501	0	0.147458	0	2.76917	3.08085	2.57377	3.58792	0	0	0	0
LOC108569119	0.462242	0.377393	0.316889	0.389565	0	23.6899	22.5643	20.0548	25.0739	0	0	1	0
LOC108569112	0.578539	0.689883	0.692015	0.635277	0	17.3822	16.7878	17.1209	16.4547	0	0	0	0
LOC108569110	40.7845	35.2969	22.5808	31.6826	1	76.2644	76.955	72.7758	81.1342	0	1	0	1
LOC108569111	0.50393	0.469212	0.390719	0.447324	0	0.56326	0.553324	0.48808	0.618568	1	0	1	0
LOC108569109	11.9534	10.7498	13.1563	12.5549	1	13.2326	13.3929	13.3426	13.4432	1	0	1	0
LOC108569108	3.20665	2.43775	6.056	4.63132	1	407.859	427.618	438.945	416.292	0	0	0	0
LOC108569115	0.273827	0.294273	0.345571	0.309699	0	32.8265	29.3865	25.1364	33.6366	0	0	0	0
LOC108569114	1.11418	0.700936	0.568866	0.841522	0	5.74955	5.49425	5.53994	5.44856	1	0	0	0
LOC108569116	4.99245	4.3797	3.58664	4.28954	1	4.94287	4.96242	4.88538	5.03945	0	1	0	1
LOC108569117	55.2974	52.2324	43.833	49.5652	1	15.2066	15.1951	14.661	15.7292	1	0	1	0
LOC108569123	13.9654	14.5556	11.5111	12.7383	1	114.594	112.439	113.064	111.813	1	0	1	0
LOC108569124	1.21384	1.34423	1.60837	1.4111	1	5.79859	5.52341	5.43211	5.61471	0	0	0	0
LOC108569122	14.2928	13.5585	10.5143	12.4035	1	73.1112	69.6746	68.6542	70.695	0	0	0	1
LOC108569125	0.449311	0.549296	0.484334	0.466823	0	1.34343	1.47104	1.51142	1.43066	1	0	1	0
LOC108569128	0.483413	0.504296	0.467574	0.475494	0	14.6139	13.6219	11.5663	15.6776	0	0	0	0
LOC108569130	0.37935	0.392492	0.410786	0.395068	0	0.0629286	0.056653	0.0631086	0.0501974	0	0	0	0
LOC108569134	0.541331	0.4912	0.323056	0.432193	0	32.0204	30.7245	32.4527	28.9964	1	0	1	0
LOC108569133	0.534406	0.408986	0.373652	0.454029	0	19.7992	19.4246	19.3528	19.4964	1	0	1	0
LOC108569132	0.417584	0.314712	0.305026	0.361305	0	0.430259	0.524227	0.502426	0.546028	1	0	0	0
LOC108569126	0.52277	0.470375	0.526862	0.524816	0	0.192818	0.202732	0.198536	0.206928	1	0	1	0
LOC108569135	0.528395	0.499128	0.431998	0.480197	0	0.842805	1.03015	1.12277	0.937533	0	0	0	0
LOC108569137	0.407392	0.391404	0.399342	0.403367	0	0.298942	0.342113	0.344079	0.340148	1	0	0	0
LOC108569138	0.373069	0.3611	0.370754	0.371912	0	24.4491	24.9155	26.544	23.287	0	0	0	0
LOC108569144	0.442173	0.425659	0.432726	0.43745	0	25.4243	25.073	25.2198	24.9261	0	0	0	0
LOC108569149	2.50443	1.07543	2.14872	2.32658	1	18.8157	18.5683	18.8542	18.2824	1	1	1	0
LOC108569140	7.76315	5.19833	5.6637	6.71343	1	6.58624	6.87468	7.29757	6.45179	1	0	0	0
LOC108569142	31.6462	27.8882	34.8785	33.138	1	4.42493	4.30269	4.34286	4.26253	0	1	0	1
LOC108569145	0.926207	2.36984	2.49438	1.71029	1	6.52563	6.23397	6.35847	6.10946	1	1	0	0
LOC108569150	0.361568	0.50056	0.561637	0.461602	0	0.715606	0.716277	0.714539	0.718016	0	0	0	0
LOC108569143	0.820525	0.673859	1.50559	1.16306	1	3.72503	3.5857	3.67676	3.49464	1	0	1	0
LOC108569141	13.6361	17.3443	14.6458	14.141	1	23.5186	23.4504	23.6859	23.2148	0	0	0	1
LOC108569139	0.65154	0.686284	0.486111	0.562463	0	2.06609	2.25892	2.49541	2.02243	1	0	0	0
LOC108569146	0.355751	0.28172	0.330359	0.343055	0	0.246058	0.267904	0.238673	0.297134	0	0	0	0
LOC108569147	0.483186	0.4434	0.283671	0.383429	0	203.869	180.758	140.426	221.091	0	0	1	0
LOC108569151	7.23495	6.6147	4.59615	5.91555	1	81.599	82.1071	81.0503	83.1639	0	1	0	1
LOC108569152	0.410056	0.447397	0.465154	0.437605	0	1.32195	1.29023	1.21575	1.36471	0	0	1	0
LOC108569157	28.27	30.3485	25.3324	26.8012	1	33.4933	33.5164	34.4664	32.5665	1	1	1	0
LOC108569156	18.165	18.5133	21.6819	19.9234	1	15.1116	15.0461	14.9186	15.1737	0	0	0	0
LOC108569160	26.8648	21.6501	16.0081	21.4364	1	4.4304	4.49253	4.69367	4.29139	1	0	0	1
LOC108569158	10.5471	10.9459	7.69534	9.12121	1	11.4571	11.2119	10.9013	11.5224	0	1	0	1
LOC108569161	6.60342	2.79035	1.77318	4.00253	1	696.244	699.084	701.515	696.653	0	0	0	1
LOC108569159	3.964	4.22544	4.34217	4.15309	1	0.965476	0.907018	1.31165	0.502387	0	0	0	0
LOC108569163	0.489871	0.45229	0.519912	0.504892	0	159.663	157.231	152.692	161.77	0	0	0	0
LOC108569162	11.7769	12.7059	14.5935	13.1852	1	89.2703	90.1378	89.9512	90.3243	1	1	0	1
LOC108569168	12.8385	19.3613	26.3184	19.06	1	53.2628	53.9267	55.2039	52.6495	0	1	0	0
LOC108569169	0.348865	0.303833	0.425035	0.38695	0	37.5327	38.1611	38.4521	37.8702	0	0	0	0
LOC108569171	0.431659	0.388659	0.387389	0.409524	0	1.23875	1.19421	1.27508	1.11333	0	0	0	0
LOC108569170	0.258134	0.1443	0.1443	0.201217	0	0.0212462	0.016605	0.0212746	0.0119355	0	0	0	0
LOC108569175	0.441465	0.458807	0.479105	0.460285	0	11.881	11.613	11.5818	11.6441	0	0	0	0
LOC108569174	0.469402	0.393924	0.345581	0.407491	0	6.4923	6.37771	6.42154	6.33388	1	0	1	0
LOC108569177	0.479067	0.411941	0.382597	0.430832	0	3.88594	3.96054	3.93147	3.9896	1	0	1	0
LOC108569173	0.387526	0.354717	0.39204	0.389783	0	0.958761	0.988651	0.991629	0.985673	0	0	0	0
LOC108569179	0.324485	0.334426	0.395009	0.359747	0	0.0801088	0.0766992	0.0568192	0.0965792	0	0	0	0
LOC108569180	0.308899	0.284387	0.342271	0.325585	0	0.678735	0.748684	0.621033	0.876336	0	0	0	0
LOC108569182	10.7283	10.091	12.7046	11.7165	1	2.10671	2.03797	1.88674	2.18919	0	1	0	1
LOC108569181	0.398174	0.324157	0.515868	0.457021	0	0.254699	0.237015	0.217083	0.256946	0	0	0	0
LOC108569183	0.462956	0.442574	0.47483	0.468893	0	0.0338603	0.0458177	0.0319217	0.0597137	0	0	0	0
LOC108569185	0.525305	0.354504	0.235889	0.380597	0	3.88626	4.03989	4.27282	3.80696	0	0	0	0
LOC108569187	0.39127	0.298402	0.211193	0.301231	0	4.21245	3.96008	4.17482	3.74535	1	0	1	0
LOC108569191	32.9756	34.5456	29.0241	31.1518	1	76.3518	76.4911	75.2937	77.6884	0	0	0	0
LOC108569190	3.97278	4.4289	4.59449	4.28364	1	11.318	11.0926	11.4401	10.7452	0	0	0	0
LOC108569189	9.49813	7.90173	6.43392	7.96603	1	5.46037	5.49353	5.14189	5.84518	0	0	0	0
LOC108569186	4.85922	4.64193	4.38769	4.62345	1	69.9334	68.0525	66.1676	69.9373	0	1	0	1
LOC108569193	0.41114	0.318724	0.383971	0.397556	0	0.0505386	0.0630456	0.074526	0.0515653	0	0	0	0
LOC108569194	0.604972	0.512273	0.462746	0.533859	0	0	0	0	0	0	0	0	0
LOC108569195	0.451637	0.378878	0.421485	0.436561	0	1.78023	1.82887	1.79103	1.86672	0	0	0	0
LOC108569196	0.378346	0.373715	0.421245	0.399795	0	1.83216	1.88446	2.04208	1.72684	1	0	0	0
LOC108569200	5.31031	5.78456	6.42677	5.86854	1	4.98881	5.12105	5.2074	5.0347	1	0	1	0
LOC108569202	42.9346	45.1849	48.7996	45.8671	1	6.85831	6.89335	6.91889	6.86781	1	0	1	0
LOC108569201	1.02756	1.192	0.981989	1.00477	1	3.88444	3.98289	4.25378	3.71201	1	0	0	0
LOC108569208	9.32652	8.32855	11.9123	10.6194	1	5.08633	4.87657	4.58768	5.16547	1	1	0	0
LOC108569206	0.161811	0.141571	0.100174	0.133363	0	107.532	112.295	139.009	85.5813	0	0	1	0
LOC108569205	0.366721	0.385685	0.423862	0.395291	0	31.8955	30.424	29.8282	31.0198	0	0	0	0
LOC108569199	0.241325	0.328751	0.403519	0.322422	0	2.24687	2.42862	2.66079	2.19645	1	0	0	0
LOC108569211	0.227701	0.187888	0.370624	0.299163	0	0.00790946	0.00412667	0	0.00825335	0	0	0	0
LOC108569220	0.446082	0.398048	0.3514	0.398741	0	0.0582751	0.0480443	0.0216367	0.074452	0	0	0	0
LOC108569221	0.820052	0.529489	1.48424	1.1266	1	8.11426	8.33884	8.0724	8.60528	0	0	0	0
LOC108569224	0.349559	0.426155	0.455628	0.402593	0	6.34669	7.57572	8.94153	6.20991	1	0	0	0
LOC108569222	0.418419	0.411331	0.422981	0.4207	0	12.6258	12.1552	12.3493	11.9611	0	0	0	0
LOC108569212	3.44343	2.87666	3.58147	3.51245	1	8.4287	8.40637	8.48575	8.327	0	1	0	1
LOC108569228	33.0134	38.2459	36.5622	34.6513	1	4.3291	4.16835	4.2317	4.10501	1	0	0	1
LOC108569217	5.95463	10.378	9.79591	7.87527	1	14.2885	14.9058	15.7213	14.0904	0	1	0	0
LOC108569214	5.5326	5.73021	6.25258	5.89259	1	5.7543	5.79065	5.60906	5.97223	0	0	0	0
LOC108569219	1.66303	1.77112	1.48029	1.57869	1	19.1187	18.801	17.8224	19.7796	1	0	0	0
LOC108569227	6.58871	9.3897	9.45381	8.02126	1	9.80077	9.78571	9.59242	9.979	1	1	1	0
LOC108569226	1.35489	1.59441	1.51056	1.43272	1	127.379	121.715	119.766	123.664	0	0	0	0
LOC108569229	3.48578	2.92734	2.27865	2.88221	1	3.19065	3.02009	3.01963	3.02054	1	1	1	1
LOC108569218	0.459203	0.460675	0.532904	0.496054	0	6.15986	5.70286	5.88872	5.51699	1	0	1	0
LOC108569213	0.43359	0.42805	0.402325	0.417957	0	0	0.00109952	0.00219904	0	0	0	0	0
LOC108569241	0.444597	0.413278	0.381997	0.413297	0	2.43619	2.25808	2.1356	2.38056	0	0	0	0
LOC108569242	0.500397	0.55906	0.678406	0.589402	0	35.6696	37.6152	39.0577	36.1727	1	0	1	0
LOC108569233	0.411475	0.285832	0.092837	0.252156	0	0.175454	0.155436	0.136078	0.174794	0	0	0	0
LOC108569236	21.2803	19.88	22.3839	21.8321	1	8.91718	8.61499	8.32858	8.90139	1	1	1	1
LOC108569237	0.642107	0.626017	0.63274	0.637424	0	22.145	21.0749	20.4279	21.722	0	0	1	0
LOC108569244	13.2596	18.4703	19.5522	16.4059	1	355.911	367.499	379.193	355.804	1	1	0	0
LOC108569243	0.412867	0.446981	0.561443	0.487155	0	1.64707	1.5446	1.54327	1.54592	0	0	0	0
LOC108569249	4.43334	3.87379	3.85592	4.14463	1	16.7568	16.2289	15.7795	16.6783	1	0	0	1
LOC108569247	0.803518	0.520657	0.69988	0.755685	0	1.15627	1.13331	1.14713	1.11949	0	0	0	0
LOC108569248	7.39903	10.0801	10.0301	8.71457	1	5.85935	5.65653	5.77124	5.54182	0	0	0	1
LOC108569234	2.04527	2.58927	2.70941	2.37734	1	2.08494	2.08391	2.0377	2.13012	0	0	0	0
LOC108569240	17.627	19.0895	19.9924	18.8097	1	14.3287	14.7018	15.379	14.0246	1	1	0	0
LOC108569239	0.495052	0.407139	0.467063	0.481058	0	14.968	16.1989	17.7387	14.6591	1	0	0	0
LOC108569251	0.527821	0.49298	0.450857	0.489339	0	0.1623	0.168585	0.172977	0.164193	0	0	0	0
LOC108569252	1.73346	1.81862	1.84799	1.79072	1	4.03214	3.93448	3.5278	4.34117	0	0	0	0
LOC108569250	5.44292	4.65165	4.87018	5.15655	1	2.24487	2.27022	2.30365	2.2368	1	1	1	1
LOC108569246	0.408154	0.470503	0.410042	0.409098	0	3.41871	3.49437	3.50397	3.48477	1	0	1	0
LOC108569235	10.2737	11.0199	7.7576	9.01563	1	8.227	8.0089	8.04403	7.97377	1	0	1	0
LOC108569253	0.465192	0.410916	0.353252	0.409222	0	15.1845	15.7603	15.2355	16.2851	0	0	0	0
LOC108569256	0.836861	0.859548	0.564297	0.700579	0	0.626169	0.882928	0.485697	1.28016	0	0	0	0
LOC108569254	0.368486	0.480241	0.595788	0.482137	0	0.22499	0.164769	0.114062	0.215475	0	0	0	0
LOC108569255	0.408331	0.379026	0.330903	0.369617	0	0.0607906	0.0687413	0.0619697	0.0755129	0	0	0	0
LOC108569261	10.1073	10.756	10.6524	10.3799	1	47.0611	45.7333	44.3934	47.0732	1	0	1	0
LOC108569260	0.468452	0.470586	0.37823	0.423341	0	3.00343	3.17708	3.15124	3.20292	1	0	1	0
LOC108569258	1.72702	1.53738	1.08001	1.40351	1	7.44899	7.4686	7.37842	7.55879	1	0	1	0
LOC108569264	0.396962	0.413321	0.44501	0.420986	0	13.2776	12.6471	12.8084	12.4858	0	0	0	0
LOC108569266	2.64537	2.76715	3.20018	2.92278	1	110.572	107.037	106.42	107.655	1	1	1	1
LOC108569262	0.983955	0.852629	1.21069	1.09732	1	12.9217	12.5268	12.5294	12.5242	1	0	0	0
LOC108569263	0.500741	0.477598	0.618655	0.559698	0	44.5622	46.0039	47.2463	44.7616	0	0	0	0
LOC108569267	0.397141	0.429491	0.417199	0.40717	0	3.7181	3.72644	3.60709	3.84579	1	0	0	0
LOC108569268	0.641117	0.387358	0.420589	0.530853	0	0.0862161	0.0800534	0.061485	0.0986218	0	0	0	0
LOC108569273	0.431361	0.369869	0.370115	0.400738	0	4.2543	4.1147	3.90361	4.3258	0	0	1	0
LOC108569270	9.36484	7.93838	7.40439	8.38462	1	27.2549	26.7199	26.5047	26.9352	1	1	0	0
LOC108569272	31.4348	35.3516	41.2949	36.3648	1	4.74153	4.72126	4.51724	4.92528	0	0	0	0
LOC108569279	2.20444	3.39043	3.57441	2.88942	1	8.86578	8.81366	8.40813	9.21919	0	0	0	1
LOC108569275	0.317041	0.303461	0.385922	0.351481	0	0.817502	0.797569	0.768425	0.826712	0	0	0	0
LOC108569277	7.22839	6.05163	7.60239	7.41539	1	8.62343	8.50557	8.33173	8.67941	0	1	0	1
LOC108569276	8.88266	11.357	10.9385	9.91057	1	5.99598	6.04204	5.95318	6.1309	1	1	1	0
LOC108569278	1.5167	3.0819	2.55804	2.03737	1	206.343	205.333	204.942	205.724	0	0	0	1
LOC108569271	45.112	45.7297	50.8715	47.9917	1	12.6486	12.0671	11.9624	12.1717	1	0	1	0
LOC108569295	4.25956	4.59493	4.55741	4.40849	1	20.1621	19.5763	18.6968	20.4558	1	0	1	0
LOC108569293	2.72885	2.19622	2.08015	2.4045	1	0.856006	0.866678	0.876494	0.856861	0	0	0	1
LOC108569281	7.41475	6.49481	5.31034	6.36254	1	1.94825	1.92607	1.80206	2.05007	0	0	0	0
LOC108569283	5.06842	5.98014	8.18129	6.62486	1	12.753	12.0638	11.8486	12.279	1	1	1	1
LOC108569284	2.69416	2.97851	2.70191	2.69803	1	3.95618	3.8429	3.77025	3.91554	1	1	0	0
LOC108569286	6.09397	10.5175	11.0844	8.5892	1	37.3885	37.0449	38.2907	35.799	0	0	1	1
LOC108569285	4.69229	5.03214	5.80509	5.24869	1	38.3154	37.1215	36.4743	37.7687	1	0	0	0
LOC108569287	44.931	33.9145	28.3053	36.6182	1	115.457	113.099	104.602	121.597	1	0	1	1
LOC108569280	32.6644	31.8039	30.0952	31.3798	1	7.92211	7.87867	8.02629	7.73105	0	1	0	1
LOC108569288	1.23948	0.977577	0.9289	1.08419	1	7.66006	7.32443	6.97347	7.6754	1	0	1	0
LOC108569289	27.6397	33.085	33.0909	30.3653	1	19.3771	19.5716	18.7376	20.4056	0	0	0	0
LOC108569290	0.591221	0.719598	0.815756	0.703489	0	7.41514	6.99855	6.87967	7.11743	1	0	1	0
LOC108569291	2.73627	2.69097	2.89726	2.81676	1	1.56013	1.5254	1.46992	1.58087	1	1	1	1
LOC108569302	0.487632	0.493798	0.620285	0.553958	0	5763.77	5608.53	5227.33	5989.74	0	0	0	0
LOC108569314	0.728637	0.794739	0.556332	0.642484	0	3750.16	3689.24	3426.99	3951.48	0	0	0	0
LOC108569297	0.291922	0.288788	0.515892	0.403907	0	0.0866995	0.141964	0.223869	0.0600603	0	0	0	0
LOC108569323	69.6616	74.303	69.4154	69.5385	1	5.70059	5.69443	5.73875	5.65012	0	0	0	0
LOC108569322	1.52277	0.946271	1.02859	1.27568	1	0.395429	0.379549	0.427555	0.331542	0	0	0	0
LOC108569298	3.71323	4.19347	4.1378	3.92551	1	4.85204	4.72583	4.67589	4.77577	0	1	0	0
LOC108569299	0.756816	0.638863	0.296976	0.526896	0	3.74762	3.71967	3.93861	3.50073	0	0	0	0
LOC108569300	0.956263	0.757558	0.419677	0.68797	0	0.992822	0.955189	0.983881	0.926497	0	0	0	0
LOC108569304	0.481489	0.846562	1.19209	0.836789	0	2.63584	2.67841	2.58212	2.7747	0	0	0	0
LOC108569303	9.21126	7.91112	5.21413	7.21269	1	712.615	713.351	708.494	718.209	0	0	0	0
LOC108569320	0.546623	0.579976	0.409919	0.478271	0	8.34995	8.17858	8.26995	8.08722	0	0	0	0
LOC108569318	0.96388	0.958517	0.688282	0.826081	0	11.9209	11.973	12.3012	11.6449	0	0	0	0
LOC108569319	0.673782	0.736173	0.996603	0.835193	0	20.9624	20.2707	20.6832	19.8582	1	0	1	0
LOC108569301	4.50396	4.4756	3.88298	4.19347	1	5.94263	6.14423	6.42104	5.86742	1	1	0	1
LOC108569316	0.588314	0.662184	0.734265	0.66129	0	88.4565	84.8066	78.912	90.7012	0	0	1	0
LOC108569317	5.36402	4.21716	5.699	5.53151	1	1.31257	1.23903	1.21312	1.26494	0	0	0	1
LOC108569313	2.01608	1.98325	2.25059	2.13333	1	7.14627	6.88523	7.06595	6.70451	0	1	0	1
LOC108569309	0.896849	0.792033	0.472633	0.684741	0	4.98335	4.85707	5.2997	4.41444	1	0	0	0
LOC108569310	7.51442	9.84603	8.82803	8.17122	1	65.6056	65.2779	64.8901	65.6657	1	0	1	1
LOC108569312	1.1356	0.999553	1.02434	1.08425	1	2.35177	2.20125	2.21972	2.18278	0	0	0	0
LOC108569308	6.49325	6.23848	11.9627	9.22798	1	8.64176	8.40418	8.67849	8.12988	0	1	0	1
LOC108569311	18.8053	12.3487	13.5657	16.387	1	216.086	212.625	209.804	215.447	1	0	1	0
LOC108569307	0.44019	0.251135	0.135387	0.287789	0	0.0831671	0.0941654	0.112658	0.0756731	0	0	0	0
LOC108569306	0.426978	0.439267	0.458859	0.442918	0	0.755598	0.96242	0.997744	0.927097	1	0	1	0
LOC108569321	0.384431	0.36094	0.395446	0.389938	0	37.9324	36.5388	38.1507	34.927	0	0	0	0
LOC108569325	0.626904	0.580824	0.154338	0.390621	0	1.67055	1.73522	1.9056	1.56484	0	0	0	0
LOC108569332	5.38522	6.54843	6.72115	6.05319	1	2.35552	2.37458	2.30269	2.44647	0	0	0	1
LOC108569334	5.23717	3.64807	3.67051	4.45384	1	52.8449	51.389	51.1792	51.5987	1	0	1	1
LOC108569333	0.442565	0.346885	0.488351	0.465458	0	0.432828	0.41944	0.395374	0.443505	0	0	1	0
LOC108569336	0.971016	0.928779	1.06655	1.01878	1	2.80977	2.7927	2.85135	2.73406	0	0	0	0
LOC108569330	11.1722	10.2435	5.79308	8.48262	1	0.412019	0.416406	0.416474	0.416337	0	1	0	1
LOC108569347	4.52484	5.10692	3.64351	4.08417	1	22.0018	21.7098	20.1565	23.2631	1	1	0	1
LOC108569337	25.6978	32.2215	33.8296	29.7637	1	74.2278	72.3006	69.3797	75.2214	0	1	0	1
LOC108569346	0.448473	0.435615	0.403712	0.426092	0	11.4229	11.0045	10.7996	11.2093	0	0	0	0
LOC108569342	0.237516	0.263642	0.281214	0.259365	0	0.590004	0.692532	0.875073	0.50999	1	0	0	0
LOC108569341	0.891603	1.07947	0.991883	0.941743	1	2617.67	2577.26	2558.01	2596.5	1	0	0	0
LOC108569343	13.1004	9.52475	10.2175	11.659	1	16.9123	16.9388	15.9488	17.9287	1	1	1	1
LOC108569340	29.6409	32.3114	34.0797	32.031	1	38.4724	36.4301	38.917	33.9431	1	1	1	0
LOC108569338	2.81051	1.99818	3.23776	3.02414	1	3322.4	3429.69	3451.27	3408.1	1	0	0	0
LOC108569339	0.532355	0.382399	0.272404	0.40238	0	11.7304	12.1431	13.3365	10.9497	1	0	0	0
LOC108569348	0.491113	0.348593	0.307379	0.399246	0	2.69676	2.4462	2.93893	1.95347	0	0	0	0
LOC108569349	9.19773	9.72606	11.3696	10.2837	1	19.988	18.9278	18.8863	18.9692	1	1	1	1
LOC108569352	0.415577	0.384906	0.451852	0.433715	0	0.157857	0.133559	0.129957	0.137161	0	0	0	0
LOC108569353	3.95222	4.56558	3.83713	3.89468	1	0.533758	0.500036	0.468716	0.531356	0	1	0	0
LOC108569354	0.513675	0.212452	0.294466	0.404071	0	0.481392	0.476619	0.500891	0.452346	0	0	0	0
LOC108569350	0.414603	0.428036	0.446165	0.430384	0	0.536326	0.519419	0.501057	0.537782	1	0	1	0
LOC108569356	0.340032	0.368717	0.448911	0.394471	0	32.6353	31.3105	29.5336	33.0874	0	0	0	0
LOC108569360	0.434414	0.466122	0.444718	0.439566	0	0.356774	0.329696	0.289316	0.370077	0	0	1	0
LOC108569359	0.431858	0.384139	0.289279	0.360569	0	8.61436	9.59599	10.4773	8.71471	1	0	0	0
LOC108569365	5.17182	7.4133	8.82351	6.99766	1	24.3865	23.1268	22.6339	23.6196	1	0	1	1
LOC108569361	16.9143	12.8576	13.342	15.1281	1	0.0397048	0.0378816	0.0274885	0.0482748	0	0	0	0
LOC108569364	40.1378	57.7115	49.509	44.8234	1	32.9296	34.2666	34.1495	34.3838	0	0	0	0
LOC108569363	3.93579	3.95633	4.3746	4.1552	1	0.416908	0.39787	0.367173	0.428567	0	0	0	0
LOC108569357	0.792188	0.952666	1.46243	1.12731	1	11.4664	11.1248	10.9488	11.3009	1	0	0	0
LOC108569373	2.53957	1.92218	1.83314	2.18635	1	4.81093	4.70701	4.92699	4.48704	0	0	0	1
LOC108569374	0.453248	0.486969	0.474986	0.464117	0	28.7677	28.0963	28.6234	27.5691	1	0	1	0
LOC108569372	3.64328	3.03483	2.77421	3.20875	1	2.93702	2.99974	3.20177	2.79771	1	1	0	0
LOC108569379	1.07477	1.22711	0.534843	0.804805	0	0.198912	0.189104	0.201541	0.176667	0	0	0	0
LOC108569378	12.5289	10.9474	7.36695	9.94794	1	21.5939	20.2667	19.1774	21.356	1	1	0	1
LOC108569371	0.43066	0.444242	0.421973	0.426317	0	0.0697466	0.0735202	0.075882	0.0711585	0	0	0	0
LOC108569366	0.357136	0.280813	0.294182	0.325659	0	30.1462	30.1573	33.4069	26.9076	0	0	0	0
LOC108569367	0.423175	0.334968	0.370005	0.39659	0	1.73088	1.83997	1.95948	1.72047	0	0	0	0
LOC108569368	0.636614	0.365803	0.298974	0.467794	0	0.0167231	0.0150634	0.0129552	0.0171717	0	0	0	0
LOC108569369	0.550666	0.621289	0.389224	0.469945	0	0.00740208	0.00659339	0.00966939	0.00351739	0	0	0	0
LOC108569375	4.73248	1.82495	1.25669	2.99459	1	0.450446	0.429529	0.5881	0.270958	0	0	0	0
LOC108569376	16.1027	23.7304	20.4418	18.2722	1	12.3649	11.7301	10.1798	13.2804	1	1	0	0
LOC108569377	22.4815	22.8918	20.1419	21.3117	1	19.0714	18.8027	18.8929	18.7126	0	0	0	0
LOC108569370	11.5439	14.5352	13.7493	12.6466	1	1.63241	1.59075	1.58888	1.59262	0	0	0	1
LOC108569380	0.386112	0.320148	0.356453	0.371282	0	6.51722	6.20877	6.12923	6.28831	1	0	1	0
LOC108569403	0.425192	0.31354	0.401361	0.413276	0	809.38	804.918	823.186	786.65	1	0	1	0
LOC108569395	3.4096	3.44147	3.6311	3.52035	1	748.139	749.869	753.387	746.352	0	0	0	0
LOC108569400	6.30439	7.28978	6.01928	6.16183	1	1.77189	1.76697	1.73832	1.79562	0	1	0	0
LOC108569401	17.0159	19.4303	23.6705	20.3432	1	6.48881	6.38712	6.12554	6.6487	0	0	0	0
LOC108569402	6.54726	6.85035	6.01133	6.2793	1	0.915238	0.931282	0.873024	0.989541	0	0	0	0
LOC108569389	1.49775	1.80477	2.24512	1.87143	1	5.4515	5.28394	5.38153	5.18636	0	0	0	0
LOC108569390	2.87602	2.22093	2.62187	2.74894	1	3.80473	3.78937	3.83296	3.74578	0	0	1	0
LOC108569391	13.5468	12.7881	11.143	12.3449	1	30.4052	30.2937	29.4144	31.173	0	0	0	0
LOC108569388	0.435483	0.388757	0.407776	0.421629	0	0.0788349	0.0680917	0.061545	0.0746384	0	0	0	0
LOC108569393	0.502676	0.40287	0.426771	0.464723	0	17.7491	18.8644	18.3406	19.3881	0	0	0	0
LOC108569392	0.438757	0.416633	0.468841	0.453799	0	12.2747	13.0323	12.8272	13.2375	0	0	0	0
LOC108569381	27.0425	33.433	24.7102	25.8764	1	270.094	274.909	280.999	268.82	0	1	0	0
LOC108569405	9.43728	5.08973	4.71391	7.0756	1	73.8192	73.6596	73.5773	73.7419	0	1	0	0
LOC108569406	0.58889	0.405001	0.316721	0.452805	0	1.54292	1.59964	1.60865	1.59063	1	0	0	0
LOC108569385	15.2799	13.5502	11.6186	13.4493	1	13.9212	13.5047	13.3227	13.6867	0	0	0	1
LOC108569398	0.390601	0.399889	0.492546	0.441573	0	8.42786	8.62122	8.8975	8.34494	1	0	0	0
LOC108569396	0.458342	0.358967	0.438388	0.448365	0	10.6777	10.4426	10.215	10.6702	0	0	0	0
LOC108569394	0.494226	0.511718	0.516828	0.505527	0	12.308	11.1323	11.2379	11.0268	0	0	0	0
LOC108569386	0.384871	0.326793	0.398429	0.39165	0	2.87648	2.37519	1.92321	2.82717	0	0	0	0
LOC108569384	18.5943	23.3258	26.2982	22.4462	1	143.605	146.942	148.736	145.148	0	1	0	1
LOC108569382	12.194	11.3452	13.3158	12.7549	1	3.98637	3.89975	3.90744	3.89206	0	1	0	0
LOC108569404	6.55771	5.78242	5.64128	6.09949	1	8.34111	8.33261	8.49203	8.17318	0	0	0	0
LOC108569397	0.79976	0.988911	0.933898	0.866829	1	9.83487	9.74941	9.79619	9.70263	0	0	0	0
LOC108569383	5.99843	9.34802	9.05229	7.52536	1	20.08	19.7935	19.1654	20.4215	1	0	0	1
LOC108569407	0.4097	0.243181	0.467669	0.438684	0	0	0	0	0	0	0	0	0
LOC108569413	0.400778	0.473698	0.568617	0.484697	0	0.0448212	0.0468518	0.04288	0.0508236	0	0	0	0
LOC108569412	0.333553	0.296054	0.517801	0.425677	0	0.270818	0.253201	0.279429	0.226973	0	0	0	0
LOC108569416	2.31058	2.66063	3.41855	2.86456	1	4.97382	5.04143	5.00508	5.07778	1	0	1	0
LOC108569418	0.379726	0.373811	0.38416	0.381943	0	7.34825	7.05929	7.87654	6.24204	1	0	1	0
LOC108569417	5.38232	5.18	4.7252	5.05376	1	6.82432	6.78119	6.89139	6.67098	0	1	0	1
LOC108569419	0.423095	0	0.301356	0.362226	0	0.496867	0.480086	0.343677	0.616495	0	0	0	0
LOC108569408	0.465898	0.426997	0	0.250868	0	0.23972	0.276223	0.248596	0.30385	0	0	0	0
LOC108569410	0.328055	0.276263	0.392927	0.360491	0	0.392283	0.375079	0.428372	0.321787	0	0	0	0
LOC108569415	0.741824	0.467092	0.205524	0.473674	0	0	0	0	0	0	0	0	0
LOC108569409	0.221255	0.407216	0.409446	0.31535	0	0.0306184	0.0274123	0.0254773	0.0293473	0	0	0	0
LOC108569422	0.479787	0.472286	0.447213	0.4635	0	24.4254	23.5902	24.1918	22.9886	1	0	1	0
LOC108569436	0.426173	0.541507	0.489716	0.457945	0	71.1125	76.3094	86.5944	66.0245	1	0	0	0
LOC108569427	0.445527	0.337254	0.31734	0.381433	0	3.86245	4.16099	4.59395	3.72804	0	0	0	0
LOC108569431	0.481629	0.379488	0.409942	0.445786	0	16.2055	16.0583	15.869	16.2475	0	0	0	0
LOC108569438	10.9507	7.12995	8.96606	9.95841	1	5.78303	5.88176	5.90916	5.85436	1	1	0	0
LOC108569439	0.494092	0.432264	0.372912	0.433502	0	0.556116	0.590533	0.617263	0.563803	0	0	0	0
LOC108569429	0.334906	0.215469	0.362392	0.348649	0	0.308674	0.290732	0.287933	0.293531	0	0	0	0
LOC108569428	0.384412	0.245739	0.28674	0.335576	0	6.24689	5.6706	6.12012	5.22109	1	0	1	0
LOC108569440	0.430038	0.46498	0.547299	0.488668	0	22.2361	21.9326	21.8885	21.9767	0	0	0	0
LOC108569424	4.84563	4.62909	4.82671	4.83617	1	19.9061	19.2303	18.2461	20.2145	1	0	1	0
LOC108569425	0	0	0	0	1	0.233672	0.221681	0.184801	0.25856	0	0	0	0
LOC108569423	0.691482	0.519683	0.279165	0.485323	0	0.116433	0.103564	0.133414	0.0737131	0	0	0	0
LOC108569432	0.530592	0.746917	0.809359	0.669975	0	0.184374	0.235395	0.23007	0.24072	0	0	0	0
LOC108569435	14.1209	17.4068	15.5105	14.8157	1	6.52271	6.52479	7.04667	6.00292	0	0	1	1
LOC108569434	0.517815	0.353372	0.449791	0.483803	0	1.96157	1.97491	1.96144	1.98837	1	0	1	0
LOC108569433	0.459259	0.454101	0.415435	0.437347	0	9.45974	8.62332	8.69547	8.55118	0	0	0	0
LOC108569443	3.93021	3.30644	3.53962	3.73491	1	4.20686	4.1437	3.99086	4.29654	1	0	0	0
LOC108569426	0.42504	0.415096	0.44345	0.434245	0	14.4555	13.5367	13.065	14.0083	0	0	0	0
LOC108569448	0.429717	0.332924	0.352249	0.390983	0	1.22115	1.21925	1.12834	1.31015	0	0	0	0
LOC108569449	0.328852	0.384245	0.373959	0.351406	0	1.57106	1.65163	1.64866	1.6546	0	0	0	0
LOC108569450	0.359201	0.28886	0.340091	0.349646	0	1.39071	1.26571	1.08	1.45143	0	0	0	0
LOC108569451	0.54314	0.434745	0.424872	0.484006	0	0.202903	0.131101	0.252559	0.00964274	0	0	0	0
LOC108569452	17.6135	15.8848	11.7316	14.6725	1	3.69772	3.54238	3.57317	3.51159	0	1	0	0
LOC108569455	0.423466	0.403649	0.443665	0.433566	0	5.66942	5.73028	5.83625	5.62431	0	0	0	0
LOC108569457	5.69427	6.09236	5.64288	5.66858	1	19.5486	18.7771	18.3855	19.1688	0	0	0	0
LOC108569463	0.294642	0.163142	0.400799	0.351804	0	0.803562	0.830609	0.790473	0.870745	1	0	1	0
LOC108569462	0.331787	0.367075	0.421394	0.37659	0	4.21898	3.92457	3.69474	4.1544	0	0	0	0
LOC108569464	0.352005	0.249581	0.18689	0.269448	0	16.4063	15.5092	14.8873	16.1311	0	0	0	0
LOC108569458	0.366311	0.312099	0.337346	0.351828	0	0.0661674	0.0576692	0.0573176	0.0580208	0	0	0	0
LOC108569459	8.56212	6.18007	3.22981	5.89597	1	3308.61	3441.77	3494.7	3388.84	1	1	0	1
LOC108569467	0.446985	0.385059	0.457878	0.452431	0	13.9642	14.4601	14.0131	14.907	0	0	0	0
LOC108569461	0.322062	0.41873	0.434816	0.378439	0	13.7765	13.7738	14.5533	12.9943	0	0	0	0
LOC108569466	0.380677	0.373681	0.404765	0.392721	0	23.2743	24.5343	25.229	23.8396	1	0	1	0
LOC108569465	0.453441	0.421304	0.485111	0.469276	0	66.2577	64.453	65.354	63.552	0	0	0	0
LOC108569469	0.443016	0.439446	0.500088	0.471552	0	5.37179	4.94754	4.16061	5.73448	0	0	1	0
LOC108569471	0.533774	0.517963	0.526025	0.5299	0	224.33	222.455	222.161	222.748	0	0	0	0
LOC108569474	0.453958	0.398465	0.414795	0.434377	0	6.57579	6.41048	5.78978	7.03119	0	0	0	0
LOC108569475	4.24667	3.67489	3.45575	3.85121	1	2.26542	2.14972	1.90075	2.3987	0	1	1	0
LOC108569476	0.520633	0.440453	0.514948	0.51779	0	5.71299	5.53098	5.36511	5.69685	0	0	1	0
LOC108569478	0.413529	0.463601	0.465425	0.439477	0	16.6111	17.3915	18.0625	16.7205	1	0	0	0
LOC108569472	0.528993	0.414611	0.340865	0.434929	0	6.99153	7.1564	7.46997	6.84283	1	0	1	0
LOC108569473	0.139932	0.287468	0.416268	0.2781	0	0.401684	0.471061	0.438065	0.504057	0	0	0	0
LOC108569477	0.489313	0.418371	0.481601	0.485457	0	3.33678	3.19414	3.16978	3.2185	1	0	1	0
LOC108569491	0.558475	0.602632	0.664823	0.611649	0	5.01013	4.58817	5.44717	3.72916	0	0	1	0
LOC108569490	0.491839	0.286285	0.470783	0.481311	0	3.56685	3.50169	3.35891	3.64447	0	0	0	0
LOC108569488	0.662474	0.915931	0.851369	0.756921	0	13.4666	13.5476	12.848	14.2472	0	0	0	0
LOC108569489	0.715472	0.925156	0.638382	0.676927	0	344	358.455	300.599	416.311	1	0	1	0
LOC108569487	18.1348	25.2002	31.74	24.9374	1	18.7758	18.0854	17.5334	18.6375	1	1	0	0
LOC108569485	0.524751	0.373515	0.321768	0.423259	0	5.09628	5.02328	4.58459	5.46198	1	0	1	0
LOC108569483	0.521461	0.544536	0.419856	0.470658	0	4.35873	4.26946	3.59328	4.94563	0	0	1	0
LOC108569486	2.10457	1.87161	2.75048	2.42753	1	55.9773	55.5599	55.4337	55.6861	1	1	1	1
LOC108569479	0.306841	0.374464	0.337958	0.3224	0	1.57089	1.75083	1.9948	1.50686	1	0	0	0
LOC108569480	0.59467	0.521544	0.41711	0.50589	0	0.0918312	0.125133	0.148698	0.101569	1	0	0	0
LOC108569481	0.698054	0.583039	0.296599	0.497327	0	20.6692	20.7672	19.8628	21.6716	1	0	1	0
LOC108569482	0.393367	0.429088	0.444168	0.418767	0	0.534842	0.500947	0.485894	0.516001	0	0	0	0
LOC108569492	0.320937	0.303664	0.3298	0.325369	0	4.59972	4.22304	5.19866	3.24742	0	0	1	0
LOC108569524	0.452871	0.418949	0.433461	0.443166	0	17.8119	18.1589	17.7204	18.5973	1	0	0	0
LOC108569528	0.928866	2.16235	2.55082	1.73984	1	67.073	72.8421	76.411	69.2733	1	0	1	1
LOC108569529	0.317943	0.230627	0.427997	0.37297	0	0.478505	0.480722	0.484614	0.476829	0	0	0	0
LOC108569501	2.92366	3.22865	3.96789	3.44578	1	2.49703	2.50627	2.42883	2.58371	1	0	1	0
LOC108569502	8.11688	1.66667	4.38492	6.2509	1	5.18644	5.26829	5.06493	5.47164	1	0	1	0
LOC108569510	24.2117	20.4702	20.4173	22.3145	1	10.0007	10.4378	10.8905	9.98513	1	0	0	0
LOC108569493	0.727103	0.612149	0.416744	0.571923	0	0.0528831	0.0567354	0.0650398	0.048431	0	0	0	0
LOC108569522	6.6979	6.22503	4.60079	5.64935	1	11.2447	10.9979	11.0429	10.9528	0	1	0	1
LOC108569505	7.15086	2.40683	3.45369	5.30227	1	18.8861	19.2304	19.7932	18.6676	0	0	0	0
LOC108569504	33.7427	22.495	22.6442	28.1934	1	1.36934	1.40397	1.41658	1.39135	1	0	0	1
LOC108569511	4.02446	2.45458	2.60596	3.36977	1	0.225279	0.201904	0.21212	0.191687	0	0	0	0
LOC108569512	0.665372	0.254478	0.301771	0.483572	0	2.95253	2.84934	3.0399	2.65878	0	0	0	0
LOC108569503	9.39512	10.9548	10.9828	10.189	1	5.78496	5.82125	5.65898	5.98351	1	1	1	0
LOC108569515	0.419803	0.391876	0.377218	0.39851	0	0.13422	0.145187	0.146195	0.144179	0	0	0	0
LOC108569514	0.389692	0.397452	0.442868	0.41628	0	5.09783	5.15808	5.39396	4.9222	0	0	0	0
LOC108569526	0.342851	0.419532	0.433558	0.388204	0	0.0664951	0.049816	0.0425167	0.0571153	0	0	0	0
LOC108569509	0.523616	0.264024	0.450292	0.486954	0	3.54087	3.43355	3.24902	3.61809	1	0	0	0
LOC108569507	0.382081	0.385691	0.390557	0.386319	0	0.475067	0.47174	0.426793	0.516687	0	0	1	0
LOC108569513	0.402084	0.433403	0.440237	0.42116	0	2.46294	2.25213	2.17877	2.32549	0	0	0	0
LOC108569494	0.435492	0.375884	0.384729	0.410111	0	0.00951888	0.00648293	0.00307252	0.00989335	0	0	0	0
LOC108569496	0.607839	0.519066	0.457655	0.532747	0	0.547403	0.531032	0.495169	0.566896	0	0	0	0
LOC108569521	7.29547	7.27946	5.01726	6.15636	1	9.22835	9.22538	9.05297	9.39779	0	1	0	1
LOC108569520	0.422563	0.435915	0.443176	0.43287	0	10.1782	9.09779	7.85586	10.3397	0	0	0	0
LOC108569497	0.352059	0.401238	0.415197	0.383628	0	10.9507	9.4647	8.04244	10.887	0	0	0	0
LOC108569517	0.465629	0.391752	0.37653	0.42108	0	8.66524	8.55337	8.6465	8.46023	0	0	0	0
LOC108569518	0.529724	0.368969	0.326956	0.42834	0	3.91121	3.99576	3.87229	4.11923	0	0	0	0
LOC108569519	0.418612	0.368622	0.394193	0.406403	0	3.61891	3.4001	3.35222	3.44798	0	0	0	0
LOC108569500	2.25824	2.91611	3.1531	2.70567	1	135.383	132.402	133.813	130.991	1	0	1	0
LOC108569508	0.553168	0.415204	0.415204	0.484186	0	4.52139	4.90352	4.12567	5.68138	1	0	0	0
LOC108569525	0.361633	0.367759	0.376629	0.369131	0	22.1312	22.5056	22.2683	22.7428	1	0	1	0
LOC108569498	0.355858	0.371227	0.367802	0.36183	0	34.6507	35.1926	32.5363	37.8489	0	0	0	0
LOC108569499	0.427025	0.386988	0.444493	0.435759	0	36.8881	34.0897	29.0817	39.0978	0	0	1	0
LOC108569538	0.855093	0.828946	0.699204	0.777148	0	2.53526	2.40915	2.30926	2.50903	0	0	0	0
LOC108569541	0.347289	0.486933	0.471055	0.409172	0	10.8952	12.2671	12.2128	12.3213	0	0	0	0
LOC108569540	24.6299	33.0662	36.67	30.65	1	11.1672	11.1385	11.1543	11.1227	0	0	0	0
LOC108569544	0.516418	0.476168	0.445137	0.480778	0	26.2796	26.7207	26.4562	26.9853	0	0	0	0
LOC108569545	0.342225	0.424831	0.429486	0.385856	0	13.2244	11.6647	10.349	12.9804	0	0	0	0
LOC108569539	6.25695	5.30908	5.91959	6.08827	1	7.02387	6.88793	6.79419	6.98167	0	0	0	1
LOC108569542	5.30958	3.1458	8.83566	7.07262	1	8.02725	8.12587	7.9048	8.34693	0	0	0	0
LOC108569543	0.731428	0.517613	0.405623	0.568526	0	0.254876	0.230049	0.180197	0.2799	0	0	1	0
LOC108569579	0.504293	0.362619	0.328463	0.416378	0	15.9547	15.2856	14.5478	16.0234	1	0	0	0
LOC108569591	1.65089	1.46831	2.14312	1.897	1	2.11714	2.15085	2.14375	2.15796	0	0	0	0
LOC108569573	1.91437	1.65951	1.55136	1.73286	1	2.31319	2.3376	2.30793	2.36727	1	0	1	1
LOC108569574	0.626392	0.360586	0.270673	0.448533	0	83.7181	83.5614	85.8209	81.3019	0	0	0	0
LOC108569580	0.436073	0.419795	0.392677	0.414375	0	6.48322	6.33659	5.7576	6.91557	0	0	1	0
LOC108569582	0.225633	0.274699	0.265105	0.245369	0	0.447098	0.429543	0.397718	0.461368	0	0	0	0
LOC108569583	0.361944	0.209469	0.303277	0.332611	0	0.301073	0.269704	0.278043	0.261365	0	0	0	0
LOC108569546	0.295808	0.342596	0.364175	0.329992	0	0.0508386	0.0440329	0.0383434	0.0497224	0	0	0	0
LOC108569560	0.306897	0.515609	0.522064	0.41448	0	0.147209	0.162833	0.0686153	0.25705	0	0	0	0
LOC108569558	0.537716	0.543209	0.326814	0.432265	0	0.22269	0.216658	0.150071	0.283245	0	0	0	0
LOC108569564	0.410799	0.334965	0.35479	0.382794	0	0.380512	0.353344	0.291699	0.414988	0	0	0	0
LOC108569547	0.498548	0.456973	0.493889	0.496218	0	1.93922	2.00737	1.87762	2.13712	0	0	0	0
LOC108569559	0.471017	0.274574	0.0915751	0.281296	0	2.79146	3.41374	3.91046	2.91702	0	0	0	0
LOC108569557	0.294599	0.304634	0.556265	0.425432	0	0.405073	0.404197	0.332423	0.475971	0	0	0	0
LOC108569590	4.76792	4.74979	4.77434	4.77113	1	99.3138	99.1745	100.078	98.2708	0	0	0	0
LOC108569556	35.0368	27.8859	25.9605	30.4987	1	69.7424	69.1297	65.8459	72.4135	1	0	1	0
LOC108569584	3.63323	3.10344	3.0721	3.35266	1	4.38918	4.32518	4.27364	4.37672	0	0	0	1
LOC108569585	4.2325	6.22654	5.38076	4.80663	1	87.056	88.2628	86.3064	90.2192	0	1	0	0
LOC108569577	52.4739	47.8875	39.1563	45.8151	1	153.685	156.265	161.503	151.028	0	0	0	0
LOC108569576	2.8347	2.72303	2.44272	2.63871	1	23.5662	23.044	22.8282	23.2598	0	1	0	0
LOC108569548	0.311043	0.423887	0.495667	0.403355	0	0.0451423	0.0388971	0.0391805	0.0386138	0	0	0	0
LOC108569561	0.465534	0.48787	0.457726	0.46163	0	9.08152	9.06546	9.04991	9.081	0	0	0	0
LOC108569549	0.474319	0.384954	0.394204	0.434261	0	1.55237	1.58667	1.50114	1.67221	1	0	1	0
LOC108569578	3.24017	3.55357	3.23352	3.23684	1	9.43121	9.47611	9.57106	9.38115	1	1	0	0
LOC108569572	43.9072	33.1642	26.5654	35.2363	1	16.6485	16.5183	16.4034	16.6332	0	1	0	1
LOC108569571	6.50604	8.76335	8.29949	7.40277	1	4.39227	4.26488	4.04058	4.48919	0	0	1	1
LOC108569570	1.86536	1.66608	2.10869	1.98703	1	4.17601	4.05104	4.01509	4.08699	1	1	1	0
LOC108569563	48.9885	43.6242	48.0693	48.4936	1	13.0384	13.032	12.5933	13.4706	0	0	0	0
LOC108569589	1.47166	1.52628	1.87239	1.67202	1	5.4368	5.45394	5.49867	5.4092	1	0	1	0
LOC108569586	0.528609	0.478256	0.530162	0.529386	0	13.442	13.244	12.8395	13.6485	1	0	1	0
LOC108569550	0.387907	0.41183	0.44583	0.416868	0	0.0375853	0.0368767	0.0212646	0.0524889	0	0	0	0
LOC108569552	0.426493	0.282281	0.328064	0.377278	0	0.00415358	0.00216709	0	0.00433417	0	0	0	0
LOC108569568	0.310656	0.316109	0.435383	0.37302	0	0.120939	0.115973	0.101931	0.130016	0	0	0	0
LOC108569553	0.276079	0.466739	0.406041	0.34106	0	0.00279288	0.00145715	0	0.0029143	0	0	0	0
LOC108569554	0.286858	0.416258	0.445313	0.366085	0	0	0.00319548	0.00436752	0.00202343	0	0	0	0
LOC108569565	0.516162	0.485927	0.498145	0.507154	0	0.729523	0.735703	0.706961	0.764445	0	0	0	0
LOC108569567	9.55539	8.88317	10.3521	9.95373	1	6.6621	6.50849	6.50137	6.51561	1	0	1	0
LOC108569569	13.4712	21.1999	25.8346	19.6529	1	16.5403	16.4585	15.1942	17.7229	1	1	0	1
LOC108569566	12.5819	16.0751	14.1726	13.3773	1	41.4445	40.9873	41.5192	40.4554	0	1	1	1
LOC108569592	0.474677	0.509155	0.582872	0.528775	0	0.094102	0.0909828	0.0795361	0.102429	0	0	0	0
LOC108569555	2.75259	2.62864	2.28463	2.51861	1	17.7838	16.9567	15.9979	17.9155	1	0	0	0
LOC108569587	3.2124	3.546	2.82666	3.01953	1	12.4596	12.1966	11.3787	13.0145	1	0	1	0
LOC108569588	0.81757	0.378444	0.529742	0.673656	0	45.4513	43.6544	44.6217	42.6871	1	0	1	0
LOC108569593	0.368985	0.4782	0.535944	0.452465	0	2.52652	2.35724	2.47071	2.24377	0	0	0	0
LOC108569594	6.85482	6.52465	3.17469	5.01475	1	16.2655	15.9432	15.4466	16.4398	1	1	1	1
LOC108569596	0.453489	0.390431	0.379387	0.416438	0	4.95939	4.75592	4.72554	4.7863	0	0	0	0
LOC108569595	0.346284	0.274393	0.364613	0.355448	0	0.24016	0.246192	0.276164	0.216219	0	0	0	0
LOC108569635	0.500832	0.386428	0.335018	0.417925	0	0.0936688	0.111488	0.092406	0.130571	0	0	0	0
LOC108569634	0.366295	0.427938	0.496373	0.431334	0	1.05285	0.900496	0.845555	0.955436	0	0	0	0
LOC108569597	0.38941	0.386054	0.420316	0.404863	0	1.15426	0.962476	0.699635	1.22532	0	0	1	0
LOC108569610	0.431259	0.346469	0.37945	0.405355	0	44.7723	49.6752	52.9546	46.3959	0	0	0	0
LOC108569612	0.49935	0.451803	0.660744	0.580047	0	13.2001	12.7802	12.1169	13.4436	1	0	0	0
LOC108569611	8.33957	9.71095	16.2137	12.2766	1	13.4094	12.9264	12.8607	12.9921	0	0	0	0
LOC108569613	10.3532	7.57022	7.01515	8.68418	1	3.21632	3.21399	3.27293	3.15504	0	0	0	0
LOC108569616	5.1124	5.67638	6.11434	5.61337	1	37.0249	36.6038	36.2208	36.9868	0	0	0	0
LOC108569617	3.04678	2.27146	2.30535	2.67607	1	43.5451	42.386	40.6474	44.1245	0	0	0	0
LOC108569609	0.333889	0.365794	0.509971	0.42193	0	1.69685	1.78481	1.84991	1.71971	0	0	0	0
LOC108569629	1.37576	2.09415	2.25618	1.81597	1	11.7466	11.9636	12.1109	11.8164	0	0	0	0
LOC108569630	0.593829	0.842456	0.695395	0.644612	0	37.786	38.3884	38.1217	38.655	0	0	0	0
LOC108569633	0.436601	0.413449	0.40283	0.419715	0	0.306398	0.322598	0.339085	0.306111	1	0	0	0
LOC108569631	3.23745	3.15679	3.17591	3.20668	1	15.7236	15.7318	15.8978	15.5658	0	1	0	1
LOC108569607	0.32047	0.730627	0.617792	0.469131	0	36.3641	37.965	34.7365	41.1935	0	0	0	0
LOC108569604	0.369132	0.330722	0.32944	0.349286	0	0.63413	0.676087	0.655486	0.696687	1	0	1	0
LOC108569621	2.92414	2.96013	3.35997	3.14206	1	94.0595	91.0979	89.472	92.7238	1	1	1	1
LOC108569618	0.429026	0.356514	0.400532	0.414779	0	6.93832	6.63782	6.73032	6.54531	0	0	0	0
LOC108569619	0.42033	0.38886	0.367112	0.393721	0	43.9609	44.4029	44.8674	43.9383	0	0	0	0
LOC108569603	0.406083	0.371421	0.399917	0.403	0	4.72262	4.74685	4.69871	4.79499	1	0	0	0
LOC108569639	0.46834	0.44821	0.447985	0.458163	0	46.8626	37.5351	48.5736	26.4966	1	0	1	0
LOC108569628	0.45525	0.421768	0.423117	0.439184	0	0.882439	0.911595	0.952198	0.870991	1	0	0	0
LOC108569627	4.52514	4.10026	4.7389	4.63202	1	0.639779	0.623559	0.614067	0.633052	0	0	0	0
LOC108569608	5.66144	6.39152	6.36776	6.0146	1	4.18992	4.2877	4.10739	4.468	0	1	0	0
LOC108569637	0.438108	0.439396	0.435887	0.436998	0	1.16234	1.17665	1.16196	1.19134	0	0	0	0
LOC108569599	0.376879	0.258419	0.190237	0.276379	0	0.0550073	0.0754273	0.0804387	0.0704159	0	0	0	0
LOC108569638	1.60359	1.9584	1.79749	1.70054	1	1.80879	1.84488	1.8337	1.85606	1	0	0	0
LOC108569605	0.438627	0.379153	0.353681	0.396154	0	4.79398	4.92998	5.12669	4.73326	0	0	1	0
LOC108569636	0.348255	0.374672	0.360236	0.354246	0	0.719176	0.851783	0.807611	0.895956	1	0	1	0
LOC108569623	0.377141	0.496923	0.575702	0.476422	0	6.4412	6.06477	5.56795	6.56159	0	0	0	0
LOC108569625	4.40108	4.31527	8.88943	6.64526	1	8.81717	8.9392	8.91479	8.9636	0	0	0	0
LOC108569622	1.39695	1.63949	1.86879	1.63287	1	7.90172	7.66236	7.85456	7.47016	0	0	0	0
LOC108569601	0.53445	0.76737	0.607362	0.570906	0	3.70741	3.72057	3.76189	3.67924	0	0	0	0
LOC108569626	12.3725	5.22314	7.05653	9.91898	1	80.5535	80.7702	77.9628	83.5776	1	1	1	0
LOC108569624	0.36477	0.418981	0.386727	0.375749	0	11.7244	12.2833	12.9991	11.5675	0	0	0	0
LOC108569602	1.31722	1.73971	3.98182	2.64952	1	12.3948	12.113	11.4033	12.8226	0	0	0	0
LOC108569640	0.356532	0.358436	0.442491	0.399511	0	9.20768	8.69849	9.18736	8.20963	1	0	1	0
LOC108569645	0.828229	0.562438	0.198044	0.513137	0	1.20629	1.21846	1.20542	1.23149	1	0	0	0
LOC108569642	0.464725	0.318043	0.409034	0.436879	0	0.0649861	0.0551641	0.0562583	0.0540699	0	0	0	0
LOC108569644	0.378963	0.184875	0.366474	0.372718	0	0.943705	1.3772	1.41113	1.34326	1	0	0	0
LOC108569648	0.346502	0.501722	0.53556	0.441031	0	0.314765	0.314542	0.31869	0.310394	0	0	0	0
LOC108569649	0.325933	0.209139	0.304107	0.31502	0	4.46114	4.66529	5.86892	3.46166	1	0	0	0
LOC108569646	0.308613	0.187667	0.279872	0.294243	0	0.210434	0.327275	0.282122	0.372429	0	0	0	0
LOC108569647	0.489199	0.189654	0.22246	0.35583	0	0.0808125	0.0696957	0.0720857	0.0673057	0	0	0	0
LOC108569650	0.464077	0.531355	0.518598	0.491337	0	0.0455979	0.0435436	0.0611175	0.0259697	0	0	0	0
LOC108569652	0.306087	0.451263	0.544682	0.425384	0	31.2696	31.8296	33.2362	30.423	0	0	0	0
LOC108569653	10.9657	11.6763	10.5567	10.7612	1	2.29237	2.35169	2.35467	2.34871	1	1	1	1
LOC108569654	0.349021	0.340854	0.355889	0.352455	0	8.281	7.97765	8.77399	7.1813	0	0	0	0
LOC108569655	0.203071	0.208228	0.719718	0.441523	0	4.1228	4.1595	3.8136	4.50539	0	0	0	0
LOC108569658	0.382265	0.421533	0.514361	0.448313	0	27.7317	26.7516	25.725	27.7783	0	0	0	0
LOC108569657	7.54179	6.53866	6.48546	7.01362	1	3.53824	3.47701	3.30531	3.64871	0	0	0	1
LOC108569659	0.43345	0.483056	0.484421	0.458936	0	0.275476	0.301284	0.308289	0.294278	1	0	0	0
LOC108569660	1.01377	1.17921	0.963037	0.988401	1	0.206622	0.222805	0.245379	0.200232	0	0	0	0
LOC108569664	3.65295	3.9685	4.41086	4.0319	1	12.6765	12.4344	12.8621	12.0067	1	0	1	0
LOC108569663	1.87148	1.96244	1.9385	1.90499	1	31.9891	30.685	29.8471	31.5229	1	0	1	0
LOC108569670	0.279708	0.160709	0.303566	0.291637	0	208.858	180.591	169.998	191.184	0	0	0	0
LOC108569669	0.367588	0.310213	0.206499	0.287043	0	102.308	101.394	102.795	99.9933	1	0	1	0
LOC108569668	0.46333	0.248426	0	0.249485	0	91.5169	88.7264	87.1799	90.2729	1	0	1	0
LOC108569671	0.322385	0.272666	0.395772	0.359078	0	0.869358	0.867743	0.812895	0.922591	0	0	0	0
LOC108569684	0.381938	0.622712	0.793198	0.587568	0	1684.69	1563.84	1648.93	1478.75	0	0	0	0
LOC108569686	5.42567	5.49296	5.63554	5.53061	1	17.8965	18.2949	18.9725	17.6172	1	0	1	0
LOC108569677	0.358508	0.27508	0.389549	0.374029	0	1363.42	1279.14	1390.78	1167.5	1	0	1	0
LOC108569680	28.95	42.4684	47.5702	38.9763	1	21.7178	21.3661	19.9684	22.7638	1	0	0	0
LOC108569674	0.346447	0.370634	0.421475	0.383961	0	46.6016	39.0787	39.4027	38.7548	1	0	0	0
LOC108569666	0.519973	0.287615	0.187166	0.36637	0	0.189085	0.194465	0.175192	0.213737	0	0	0	0
LOC108569682	0.55805	0.417814	0.350514	0.454282	0	0.199335	0.167288	0.122388	0.212187	0	0	0	0
LOC108569687	0.390795	0.375135	0.40183	0.396313	0	59.6902	57.9325	54.7136	61.1514	0	0	1	0
LOC108569667	5.49818	3.89166	3.56944	4.53381	1	13.9954	13.9854	13.9245	14.0462	0	0	0	1
LOC108569683	0.5876	0.830662	0.933934	0.760767	0	0.217621	0.262518	0.272367	0.25267	1	0	1	0
LOC108569676	24.8102	22.4762	18.1263	21.4683	1	5.48337	5.29982	4.92057	5.67906	1	0	1	1
LOC108569679	1.99698	1.36999	1.10299	1.54998	1	1.2669	1.33033	1.35875	1.30192	1	0	1	0
LOC108569678	24.5041	30.8396	24.9293	24.7003	1	1.24245	1.17546	0.932813	1.41811	0	0	1	0
LOC108569675	13.8623	9.77921	10.4681	12.1652	1	5.29078	5.40408	5.31664	5.49152	0	0	0	0
LOC108569672	14.426	8.69872	11.8663	13.1461	1	6.20897	6.08463	6.10142	6.06784	0	0	0	1
LOC108569673	0.221797	0.337563	0.361416	0.296977	0	19.2093	18.7334	18.819	18.6479	1	0	1	0
LOC108569688	0.415079	0.628206	0.941829	0.678454	0	0.0640383	0.0620741	0.0521183	0.0720299	0	0	0	0
LOC108569689	8.32257	8.50309	8.32137	8.32197	1	7.38944	7.3124	7.4578	7.167	0	0	0	0
LOC108569699	0.403841	0.430873	0.445243	0.424542	0	7.51427	7.92154	8.03654	7.80654	1	0	1	0
LOC108569700	4.42452	3.10507	3.54521	3.98487	1	5.56367	5.80668	6.12788	5.48548	0	1	0	0
LOC108569701	0.298673	0.590487	0.614035	0.456354	0	24.2903	24.3031	23.9024	24.7037	1	0	1	0
LOC108569697	0.395646	0.41122	0.447668	0.421657	0	4.3252	3.955	3.9708	3.9392	1	0	0	0
LOC108569690	0.484119	0.394309	0.530855	0.507487	0	1.5963	1.57802	1.56252	1.59353	1	0	1	0
LOC108569692	0.41507	0.460197	0.492062	0.453566	0	17.9966	17.3746	17.168	17.5812	0	0	0	0
LOC108569693	0.420823	0.382107	0.413722	0.417273	0	3.13073	3.26532	3.35045	3.1802	1	0	1	0
LOC108569691	1.50281	1.21229	1.49285	1.49783	1	0.42878	0.410707	0.412274	0.40914	0	1	0	0
LOC108569695	61.6684	49.8936	49.6878	55.6781	1	10.3104	10.3514	9.96012	10.7428	1	0	1	1
LOC108569694	5.87149	5.95259	7.31863	6.59506	1	7.29082	6.86777	6.25016	7.48537	1	1	0	0
LOC108569696	0.387024	0.340976	0.423018	0.405021	0	50.8163	49.7812	48.094	51.4684	1	0	0	0
LOC108569704	0.625543	0.571006	0.734666	0.680105	0	28.3836	28.3362	27.001	29.6715	1	0	0	0
LOC108569703	0.454701	0.41935	0.504832	0.479767	0	14.442	14.5871	14.9961	14.1781	0	0	0	0
LOC108569702	0.4385	0.365257	0.47031	0.454405	0	3.08168	3.09302	3.24254	2.9435	0	0	0	0
LOC108569705	0.36514	0.293757	0.389409	0.377275	0	0.103992	0.119383	0.160097	0.0786693	0	0	0	0
LOC108569708	0.464792	0.384156	0.472902	0.468847	0	0.252158	0.228985	0.194632	0.263338	0	0	0	0
LOC108569710	0.457281	0.649901	0.456639	0.45696	0	6.34862	6.59101	6.84112	6.3409	1	0	0	0
LOC108569711	0.42473	0.220779	0.274725	0.349728	0	0.724237	1.29803	1.8806	0.715468	1	0	0	0
LOC108569712	0.430528	0.506236	0.276794	0.353661	0	0.15244	0.167331	0.184089	0.150573	0	0	0	0
LOC108569713	0.407393	0.379842	0.425856	0.416624	0	3.34934	3.24435	3.45332	3.03537	0	0	0	0
LOC108569718	0.505497	0.514872	0.414363	0.45993	0	53.162	48.9949	55.0238	42.9659	0	0	1	0
LOC108569719	40.6936	43.8248	37.0908	39.0308	1	3.62209	3.55904	3.45567	3.6624	1	1	0	0
LOC108569721	10.993	10.1266	13.2518	12.1224	1	7.37037	7.4958	7.51663	7.47497	1	1	0	1
LOC108569720	0.551568	0.331394	0.336208	0.443888	0	192.6	191.981	197.776	186.186	0	0	0	0
LOC108569716	4.23514	4.27911	6.98733	5.61124	1	5.7815	5.81007	6.13575	5.48439	0	1	0	1
LOC108569722	2.58561	2.10723	2.88603	2.73582	1	2.93442	2.87546	2.90011	2.8508	0	0	0	1
LOC108569723	0.475985	0.385817	0.672776	0.57438	0	7.8611	7.85119	7.33279	8.36959	0	0	0	0
LOC108569715	2.94448	2.79728	2.67674	2.81061	1	35.0567	35.1703	35.0898	35.2508	1	0	0	0
LOC108569724	3.52866	3.44306	3.444	3.48633	1	11.6859	11.5313	11.5964	11.4662	1	1	1	1
LOC108569756	2.55277	3.22637	3.25792	2.90534	1	3.00654	3.25404	3.58733	2.92074	1	1	0	0
LOC108569757	12.9924	13.8944	14.9729	13.9827	1	23.4436	23.073	23.1342	23.0119	0	0	0	0
LOC108569758	1.38591	0.752179	0.866048	1.12598	1	15.4595	15.239	14.5893	15.8888	0	0	0	0
LOC108569734	3.4626	3.66334	4.70531	4.08395	1	61.2636	55.7753	56.5869	54.9637	1	0	1	0
LOC108569744	1.08261	0.91901	0.865177	0.973893	1	6.33167	6.01901	5.82457	6.21345	1	0	0	0
LOC108569738	0.568639	0.470386	0.847568	0.708104	0	69.1511	68.6888	65.8945	71.4831	0	0	0	0
LOC108569740	0.436622	0.445789	0.414155	0.425388	0	59.3513	58.9944	60.5586	57.4302	0	0	0	0
LOC108569743	0.452394	0.389767	0.383733	0.418063	0	7.16036	7.54646	7.38416	7.70875	1	0	0	0
LOC108569741	0.459589	0.401922	0.371856	0.415723	0	0.785108	0.760057	0.749647	0.770466	0	0	0	0
LOC108569742	0.690662	0.572263	0.433291	0.561976	0	11.2847	11.6716	12.3268	11.0165	0	0	1	0
LOC108569739	2.87084	3.89192	3.4036	3.13722	1	16.7617	16.071	15.5	16.6419	1	1	1	0
LOC108569750	5.07921	5.50719	5.87417	5.47669	1	17.7853	17.3691	16.827	17.9112	0	1	0	1
LOC108569751	0.304233	0.221088	0.307139	0.305798	0	61.7421	61.7979	56.6993	66.8965	1	0	0	0
LOC108569749	1.37697	1.18465	1.20672	1.29184	1	8.40264	8.37433	8.29923	8.44942	1	0	1	0
LOC108569748	3.33188	3.69393	3.34295	3.33742	1	4.32909	4.12895	4.18323	4.07467	1	0	1	0
LOC108569747	0.455157	0.356593	0.423632	0.439394	0	1.76643	1.87928	1.99942	1.75914	0	0	0	0
LOC108569727	0.476045	0.451254	0.328688	0.402366	0	0.0636094	0.0699206	0.0664582	0.073383	0	0	0	0
LOC108569728	0.355634	0.502883	0.487603	0.421619	0	0.0123449	0.0111285	0.0136967	0.00856022	0	0	0	0
LOC108569746	0.42249	0.376662	0.37853	0.40051	0	5.1615	5.21237	5.19873	5.22601	1	0	0	0
LOC108569729	0.482957	0.486989	0.435661	0.459309	0	0.885118	0.958868	0.926981	0.990754	0	0	0	0
LOC108569730	0.340174	0.290373	0.298919	0.319546	0	1.25202	1.39425	1.44471	1.34379	0	0	0	0
LOC108569731	0.421336	0.385796	0.389782	0.405559	0	33.8269	35.0597	35.4169	34.7026	0	0	0	0
LOC108569736	0.287294	0.414753	0.747613	0.517454	0	0.203296	0.211344	0.204751	0.217937	0	0	0	0
LOC108569735	26.2449	34.585	34.2927	30.2688	1	15.6881	15.2988	15.1785	15.4192	0	0	0	1
LOC108569753	0.404315	0.42566	0.371721	0.388018	0	13.3469	12.9077	12.0659	13.7494	1	0	0	0
LOC108569752	0.374404	0.415802	0.414714	0.394559	0	5.83574	5.77661	5.16183	6.39139	0	0	0	0
LOC108569733	0.55516	0.132257	0.17515	0.365155	0	0.0528647	0.0542129	0.0582945	0.0501313	0	0	0	0
LOC108569762	0.317799	0.310588	0.395796	0.356797	0	0.284219	0.255819	0.195925	0.315713	0	0	0	0
LOC108569764	0.388416	0.439427	0.493039	0.440728	0	3.01711	2.82775	2.77918	2.87631	1	0	0	0
LOC108569766	0.421144	0.367391	0.452187	0.436666	0	1.58653	1.56095	1.58065	1.54125	0	0	0	0
LOC108569773	1.12648	1.138	1.08284	1.10466	1	3.51949	3.45216	3.4309	3.47342	0	1	0	1
LOC108569774	41.2107	36.5007	27.4926	34.8793	1	82.9722	81.6291	78.8977	84.3605	1	0	1	1
LOC108569775	0.371032	0.304678	0.307594	0.339313	0	7.93784	7.7952	7.63597	7.95444	0	0	0	0
LOC108569770	4.87305	4.81458	5.27733	5.07519	1	3.35472	3.41213	3.35975	3.46451	1	0	1	1
LOC108569769	3.26934	3.32504	3.34963	3.30949	1	0.743261	0.750423	0.729976	0.77087	0	0	0	0
LOC108569772	4.80629	6.42353	8.87843	6.84236	1	47.7258	47.2472	46.3292	48.1652	1	0	1	0
LOC108569771	0.433744	0.362267	0.490586	0.462165	0	0.957088	1.03289	1.08801	0.977769	1	0	0	0
LOC108569767	0.43051	0.474463	0.475388	0.452949	0	6.07032	6.2638	6.2826	6.245	0	0	0	0
LOC108569768	0.40016	0.143019	0.0235405	0.226335	0	0.0525839	0.0439708	0.0558835	0.0320582	0	0	0	0
LOC108569777	0.514861	0.469368	0.42377	0.469315	0	271.362	264.942	271.971	257.913	0	0	0	0
LOC108569776	3.57753	3.472	4.11813	3.84783	1	4.10558	3.99118	3.97664	4.00573	0	1	0	0
LOC108569780	0.496265	0.549872	0.55347	0.524867	0	13.8661	13.5117	13.7602	13.2633	0	0	0	0
LOC108569782	20.9881	13.9588	12.1228	16.5555	1	0.515209	0.507838	0.634306	0.381369	0	0	1	1
LOC108569783	2.2221	2.69784	2.32074	2.27142	1	4665.24	4689.16	4799.75	4578.58	0	0	0	0
LOC108569781	0.526772	0.222635	0.225724	0.376248	0	36.494	38.0681	39.8014	36.3347	1	0	1	0
LOC108569786	0.439345	0.315491	0.288939	0.364142	0	0.241257	0.234849	0.256396	0.213301	0	0	0	0
LOC108569785	4.40725	3.26663	3.44351	3.92538	1	8.14105	7.84208	7.67501	8.00915	1	0	1	1
LOC108569787	7.25671	10.8261	8.80245	8.02958	1	25.2374	25.03	24.9159	25.1441	0	1	0	1
LOC108569788	0.35556	0.513427	0.486267	0.420913	0	0.0309817	0.0276544	0.035863	0.0194458	0	0	0	0
LOC108569792	0.483782	0.457965	0.482583	0.483183	0	0.227526	0.221216	0.222405	0.220026	0	0	0	0
LOC108569791	0.418223	0.482098	0.508083	0.463153	0	11.7118	10.9473	10.7849	11.1097	0	0	0	0
LOC108569793	3.82385	3.01904	1.95818	2.89101	1	42.1032	39.7446	39.0159	40.4734	1	0	1	0
LOC108569794	2.13626	2.10309	2.14879	2.14253	1	2.66227	2.66163	2.68052	2.64274	0	0	0	0
LOC108569790	0.526903	0.607999	0.392686	0.459794	0	1.33962	1.29566	1.28112	1.31019	1	0	1	0
LOC108569797	0.391003	0.399506	0.387414	0.389208	0	19.9265	20.3887	19.8005	20.9769	0	0	0	0
LOC108569798	0.499583	0.532545	0.536971	0.518277	0	1.70388	1.68948	1.68785	1.69111	0	0	0	0
LOC108569796	0.320517	0.34033	0.334852	0.327685	0	0.128855	0.151085	0.153286	0.148885	1	0	0	0
LOC108569800	0.590188	0.233918	0.348242	0.469215	0	3599.28	3873.53	4170.29	3576.76	0	0	0	0
LOC108569801	0.378185	0.417663	0.458288	0.418236	0	0.142984	0.148173	0.16285	0.133496	0	0	0	0
LOC108569814	0.599327	0.392666	0.307951	0.453639	0	0.014627	0.0244821	0.0373573	0.011607	0	0	0	0
LOC108569813	0.406477	0.320711	0.302035	0.354256	0	0.174966	0.141942	0.0922271	0.191658	0	0	0	0
LOC108569802	0.38516	0.321652	0.142715	0.263937	0	0	0.00290954	0.00581909	0	0	0	0	0
LOC108569812	0.44494	0.384338	0.269851	0.357395	0	0.00838063	0.00658034	0.0071616	0.00599909	0	0	0	0
LOC108569811	0.208683	0.426937	0.536477	0.37258	0	0.0556525	0.0689012	0.0788474	0.058955	0	0	0	0
LOC108569810	0.496569	0.34678	0.313299	0.404934	0	0.0048825	0.00486848	0.00973696	0	0	0	0	0
LOC108569815	0.0744048	0.0744048	0	0.0372024	0	0.00913792	0.00476761	0	0.00953522	0	0	0	0
LOC108569816	0.138481	0.0535714	0.286897	0.212689	0	24.6553	23.6523	22.0744	25.2302	0	0	1	0
LOC108569809	0.480207	0.545017	0.434328	0.457268	0	0.119265	0.139837	0.160118	0.119556	0	0	0	0
LOC108569808	0.550109	0.756714	0.605734	0.577922	0	0.0708031	0.0980466	0.106094	0.0899996	0	0	0	0
LOC108569804	0.501622	0.532588	0.417983	0.459803	0	3.01248	2.81311	2.67676	2.94947	0	0	0	0
LOC108569807	0.203603	0.0721501	0.164914	0.184259	0	0	0.0036385	0	0.007277	0	0	0	0
LOC108569806	0.44279	0.379479	0.312051	0.37742	0	0.175789	0.183784	0.183392	0.184177	0	0	0	0
LOC108569805	0.448383	0.410255	0.374424	0.411404	0	2.9973	3.11369	3.10091	3.12648	0	0	0	0
LOC108569820	27.6365	33.2232	29.8152	28.7259	1	14.5573	14.1978	13.2441	15.1515	1	0	0	1
LOC108569827	2.80534	2.67896	2.36561	2.58547	1	11.8954	11.462	11.0441	11.8798	1	1	0	0
LOC108569824	1.46548	1.23031	1.74319	1.60433	1	16.3909	16.7974	16.9867	16.6081	1	1	0	1
LOC108569826	13.7836	9.14734	12.9923	13.388	1	38.0338	37.5573	36.9089	38.2056	1	0	1	1
LOC108569823	0.278395	0.602447	0.791435	0.534915	0	2.74405	2.67053	2.46811	2.87294	0	0	1	0
LOC108569821	0.708625	0.630172	0.631157	0.669891	0	9.09458	9.05577	8.8809	9.23063	0	0	0	0
LOC108569822	20.9593	15.1382	14.2175	17.5884	1	82.3649	82.2104	78.8029	85.6178	1	0	1	0
LOC108569818	0.33804	0.336525	0.338551	0.338295	0	0.386741	0.363049	0.34941	0.376687	0	0	0	0
LOC108569819	0.325115	0.352776	0.34199	0.333553	0	1.68502	1.64768	1.70028	1.59507	0	0	0	0
LOC108569828	0.453445	0.422813	0.395981	0.424713	0	11.0033	10.9766	11.0884	10.8648	1	0	1	0
LOC108569829	0.587784	0.458713	0.102041	0.344912	0	5.21878	5.68112	5.95684	5.40541	0	0	0	0
LOC108569830	0.458968	0.776223	0.554335	0.506651	0	3.39395	3.57989	3.48468	3.67511	0	0	0	0
LOC108569831	0.457765	0.480349	0.46014	0.458952	0	2.13308	2.06389	2.06357	2.06421	0	0	0	0
LOC108569833	0.466006	0.406745	0.374432	0.420219	0	44.8542	43.5295	45.3863	41.6726	0	0	0	0
LOC108569834	0.43478	0.416937	1.2536	0.844191	0	0.0252673	0.0213955	0.0193631	0.0234278	0	0	0	0
LOC108569836	0.502383	0.352969	0.286218	0.3943	0	5.54517	4.55643	3.16696	5.9459	0	0	0	0
LOC108569838	0.27466	0.501857	0.691548	0.483104	0	0.199745	0.239944	0.23499	0.244897	0	0	0	0
LOC108569837	0.176798	0.451999	0.477855	0.327327	0	0.00403329	0.00781743	0.00787104	0.00776383	0	0	0	0
LOC108569843	6.52816	9.11047	10.5875	8.55785	1	8.23206	8.12509	8.13078	8.1194	1	0	1	0
LOC108569839	0.419322	0.371593	0.372639	0.39598	0	35.4243	36.7394	39.112	34.3669	0	0	0	0
LOC108569842	5.41781	5.29841	4.16545	4.79163	1	25.8031	25.4434	24.1253	26.7615	0	1	0	1
LOC108569840	0.508943	0.551955	0.523175	0.516059	0	5.28805	5.35883	5.2251	5.49256	1	0	1	0
LOC108569841	0.625405	0.393336	0.224277	0.424841	0	11.9013	12.8525	14.1973	11.5078	1	0	1	0
LOC108569847	0.367736	0.331658	0.375924	0.37183	0	0.742998	0.740506	0.712355	0.768658	0	0	0	0
LOC108569849	0.414729	0.314017	0.349205	0.381967	0	2.43388	2.33832	2.34687	2.32978	1	0	1	0
LOC108569851	0.389272	0.360656	0.388306	0.388789	0	6.70995	6.20123	5.48246	6.92	0	0	1	0
LOC108569852	2.86171	3.23862	3.34885	3.10528	1	30.0969	29.1437	28.115	30.1723	1	0	0	0
LOC108569848	18.6382	21.2843	24.2021	21.4201	1	10.022	9.84985	9.50306	10.1966	0	0	0	1
LOC108569850	0.309268	0.343987	0.291325	0.300297	0	2.80371	2.96727	3.10656	2.82798	0	0	0	0
LOC108569873	0.404823	0.405028	0.461001	0.432912	0	5.21628	5.6148	6.02564	5.20396	1	0	1	0
LOC108569874	4.65358	8.07351	9.58886	7.12122	1	17.365	16.7899	16.8236	16.7561	1	0	1	1
LOC108569866	3.76211	3.45906	4.61161	4.18686	1	2.54488	2.46229	2.5248	2.39978	0	0	0	1
LOC108569867	2.66525	4.57567	3.97115	3.3182	1	4.20802	4.10676	3.67464	4.53888	0	0	0	0
LOC108569872	1.54786	1.55457	1.11552	1.33169	1	5.30652	5.28474	5.04411	5.52537	0	1	1	1
LOC108569855	7.55152	11.5594	12.779	10.1653	1	15.602	15.4154	15.1562	15.6747	1	0	1	0
LOC108569869	10.2147	11.6593	6.58135	8.39801	1	2.87487	2.82633	2.75248	2.90018	0	1	0	1
[truncated: 9,923 more rows]

## Sheet: Fig3-S8-9
gene	methFC	methNC	FCmean	NCmean	ResidVarFC	ResidVarNC
LOC108556275	0	0	0	1.87808	2.11986	2.11986
LOC108556276	0	0	0.306289	1.73166	0.500982	0.500982
LOC108556279	0	0	64.9409	66.7013	0.0708744	0.0708744
LOC108556280	0	0	4469.44	5550.22	0.0611831	0.0611831
LOC108556281	0	0	36569.1	34488.4	-0.0670541	-0.0670541
LOC108556282	0	0	3.67843	3.24353	-0.468446	-0.468446
LOC108556283	0	0	404.419	561.025	0.17116	0.17116
LOC108556284	0	0	2563.65	3399.7	-1.07981	-1.07981
LOC108556285	0	0	4031.02	4027.58	-0.354879	-0.354879
LOC108556286	0	0	5194.17	5139.52	-0.0974452	-0.0974452
LOC108556287	1	1	3925.06	2869.71	-0.445224	-0.445224
LOC108556288	1	1	4935.13	4757.49	-0.558388	-0.558388
LOC108556289	0	0	5657.75	9803.33	0.84839	0.84839
LOC108556290	0	0	4692.44	4378.44	1.10502	1.10502
LOC108556291	0	0	28.4679	34.2449	1.53036	1.53036
LOC108556292	1	1	6281.19	5257.47	-0.0874632	-0.0874632
LOC108556293	0	0	687.988	1223.1	-0.724902	-0.724902
LOC108556294	1	1	1745.73	2168.74	2.46995	2.46995
LOC108556295	1	1	11346.5	9824.68	-2.8388	-2.8388
LOC108556296	0	0	1846.35	633.524	2.11774	2.11774
LOC108556297	0	0	2083.21	2011.49	-0.215956	-0.215956
LOC108556298	1	1	8463.92	9008.63	-2.88828	-2.88828
LOC108556299	0	0	1565.01	1974.73	0.993609	0.993609
LOC108556304	0	0	10972.4	11316.1	-0.461217	-0.461217
LOC108556305	0	0	28.7207	38.2524	1.63195	1.63195
LOC108556306	0	0	42167.9	34091.7	0.413512	0.413512
LOC108556307	1	1	5091.98	5437.71	-1.5379	-1.5379
LOC108556308	1	1	26604.3	19778.1	0.470922	0.470922
LOC108556309	0	0	4815.69	5789.12	1.57942	1.57942
LOC108556310	0	0	797.003	801.164	-1.32455	-1.32455
LOC108556311	1	1	1524.28	1572.04	2.2349	2.2349
LOC108556312	0	0	38.5579	46.2761	-0.726574	-0.726574
LOC108556313	1	1	3029.22	2400.69	-1.87609	-1.87609
LOC108556314	1	1	17129.5	14602.3	-2.88978	-2.88978
LOC108556315	1	1	1608.37	1777.35	-2.67562	-2.67562
LOC108556316	1	1	2287.04	2485.65	-2.4491	-2.4491
LOC108556317	0	0	376.486	330.737	-1.87056	-1.87056
LOC108556318	1	1	998.485	1380.06	0.213947	0.213947
LOC108556319	0	0	7.90889	19.9642	-0.0038663	-0.0038663
LOC108556320	0	0	3821.05	3619.53	3.92694	3.92694
LOC108556321	0	0	211242	199358	-1.1821	-1.1821
LOC108556322	0	0	9017.53	7923.86	-0.209703	-0.209703
LOC108556323	0	0	466.696	598.048	1.9463	1.9463
LOC108556324	1	1	182938	168078	-2.60003	-2.60003
LOC108556325	1	1	644.433	656.477	-0.0749441	-0.0749441
LOC108556326	1	1	5902.55	4841.05	2.16221	2.16221
LOC108556327	1	1	4065.78	3377.01	-0.692503	-0.692503
LOC108556328	1	1	45375	26863.9	-0.584859	-0.584859
LOC108556329	0	0	8327.79	8965.19	-0.661125	-0.661125
LOC108556330	0	0	385.88	306.715	0.849175	0.849175
LOC108556331	0	0	0.380975	0.30282	0.190297	0.190297
LOC108556332	1	1	15715.2	16612.9	-0.399629	-0.399629
LOC108556333	0	0	1.28379	0.181877	-0.37011	-0.37011
LOC108556334	0	0	335.09	124.393	0.69777	0.69777
LOC108556335	0	0	742.564	1046.71	2.0743	2.0743
LOC108556336	0	0	866.611	1027.71	-0.883623	-0.883623
LOC108556337	0	0	4630.84	4494.89	0.917982	0.917982
LOC108556338	1	1	1434.12	1517.1	-2.15811	-2.15811
LOC108556339	1	1	919.882	1079.47	-2.14806	-2.14806
LOC108556340	0	0	344.527	490.057	1.7524	1.7524
LOC108556341	1	1	3414.21	2607.88	1.22899	1.22899
LOC108556342	1	1	582.219	560.043	-1.96004	-1.96004
LOC108556343	0	0	247.152	330.435	-2.13901	-2.13901
LOC108556344	0	0	37.9534	23.854	0.560195	0.560195
LOC108556345	0	0	25.1012	35.9646	0.0701371	0.0701371
LOC108556346	0	0	283.252	284.095	-1.24834	-1.24834
LOC108556347	1	1	1974.86	1991.58	-0.689822	-0.689822
LOC108556348	1	1	7526.74	4590	1.50791	1.50791
LOC108556349	0	0	1450.36	3459.05	0.746411	0.746411
LOC108556350	0	0	66.3552	73.1527	-1.9475	-1.9475
LOC108556351	1	1	222.162	253.822	0.225	0.225
LOC108556352	1	1	3813.14	3309.36	-1.78755	-1.78755
LOC108556353	1	1	683.416	776.569	-1.16332	-1.16332
LOC108556354	0	0	0.705601	1.61837	0.359246	0.359246
LOC108556355	0	0	4636.27	11540.9	2.28519	2.28519
LOC108556356	0	0	4231.9	6825.8	1.96085	1.96085
LOC108556357	1	1	189059	181379	-2.04933	-2.04933
LOC108556358	0	0	4276.32	2932.94	-1.47426	-1.47426
LOC108556359	0	0	11780.1	7737.65	1.95134	1.95134
LOC108556360	1	1	1879.1	2054.83	-0.452873	-0.452873
LOC108556361	0	0	7344.72	8870.73	2.18852	2.18852
LOC108556362	0	0	0.3528	4.57729	-0.201922	-0.201922
LOC108556363	0	0	7074.96	12001.7	3.51886	3.51886
LOC108556364	0	0	26.0635	34.1653	-1.96869	-1.96869
LOC108556365	0	0	8.17329	9.9649	-0.824271	-0.824271
LOC108556366	0	0	59.2281	71.0185	2.48687	2.48687
LOC108556368	0	0	12.8433	25.4033	0.0741598	0.0741598
LOC108556369	1	1	11655.4	9551.63	-0.118925	-0.118925
LOC108556370	0	0	120.223	145.323	-1.35704	-1.35704
LOC108556371	0	0	1953.21	2094.31	1.76462	1.76462
LOC108556372	0	0	36737.2	72223.5	3.19733	3.19733
LOC108556373	0	0	2.50383	3.6614	0.376926	0.376926
LOC108556374	0	0	1.0984	0.839968	0.419092	0.419092
LOC108556375	1	1	571.996	630.786	-1.81477	-1.81477
LOC108556376	0	0	3831.83	3051.75	4.09687	4.09687
LOC108556377	1	1	167.969	116.815	-1.25994	-1.25994
LOC108556378	0	0	25.6489	34.0651	0.819468	0.819468
LOC108556379	0	0	18481.9	16557.1	-1.8624	-1.8624
LOC108556380	0	0	25143.5	24012	3.74657	3.74657
LOC108556381	1	1	284.171	447.688	-0.46493	-0.46493
LOC108556382	0	0	4035.18	3287.02	1.42549	1.42549
LOC108556386	0	0	204.378	267.374	-2.47978	-2.47978
LOC108556390	0	0	206.563	219.21	-0.0049322	-0.0049322
LOC108556391	0	0	2.77955	7.57866	-0.0881677	-0.0881677
LOC108556392	0	0	10521.1	7997.96	1.14785	1.14785
LOC108556393	1	1	9904.06	11245.7	-0.694088	-0.694088
LOC108556394	0	0	6605.33	7372.79	1.44897	1.44897
LOC108556395	0	0	23302.8	28206.8	3.36976	3.36976
LOC108556396	1	1	55.7681	75.038	-1.0568	-1.0568
LOC108556397	1	1	3297.44	3243.81	-1.9765	-1.9765
LOC108556398	0	0	6889.52	5982.77	-1.5688	-1.5688
LOC108556399	1	1	347.056	434.527	0.189844	0.189844
LOC108556400	0	0	863.955	928.232	-0.406533	-0.406533
LOC108556401	1	1	4524.68	4094.58	0.54105	0.54105
LOC108556402	0	0	646.453	566.267	-1.08673	-1.08673
LOC108556403	1	1	32136.9	20422.6	-2.25328	-2.25328
LOC108556404	1	1	398.676	615.288	0.614551	0.614551
LOC108556405	0	0	2443.2	1727.1	0.00289937	0.00289937
LOC108556406	1	1	251064	251804	-2.74752	-2.74752
LOC108556407	0	0	113.682	118.831	-0.890013	-0.890013
LOC108556408	0	0	446.316	274.991	0.258087	0.258087
LOC108556409	0	0	31452	30456.8	0.0524933	0.0524933
LOC108556410	1	1	2993.58	2633.42	2.89276	2.89276
LOC108556411	0	0	123.856	142.483	-1.30354	-1.30354
LOC108556412	1	1	5238.78	4965.87	-1.18427	-1.18427
LOC108556413	1	1	400.721	562.247	-0.179318	-0.179318
LOC108556414	0	0	3304.41	3381.9	4.32962	4.32962
LOC108556415	1	1	386.621	364.622	-1.37499	-1.37499
LOC108556416	1	1	270.55	413.746	-0.692353	-0.692353
LOC108556417	1	1	742.039	825.127	-0.890469	-0.890469
LOC108556418	1	1	645.072	510.102	0.355331	0.355331
LOC108556419	1	1	8903.18	7298.51	0.872222	0.872222
LOC108556420	0	0	3.35494	7.28013	0.657958	0.657958
LOC108556421	1	1	3020.1	2206.01	-1.67951	-1.67951
LOC108556422	0	0	392.285	556.738	-0.0310067	-0.0310067
LOC108556423	0	0	341.452	515.9	-0.704538	-0.704538
LOC108556424	0	0	3214.79	6396.07	2.06747	2.06747
LOC108556425	1	1	49.6315	126.657	-0.0448703	-0.0448703
LOC108556426	1	1	3367.34	2688.89	-0.727412	-0.727412
LOC108556427	0	0	453036	477886	-2.53336	-2.53336
LOC108556428	0	0	18897.3	16661.3	-0.563206	-0.563206
LOC108556429	0	0	2732.24	2590.54	1.4957	1.4957
LOC108556430	1	1	7576.8	6237.29	-1.07624	-1.07624
LOC108556431	1	1	2982.72	2640.41	-2.08144	-2.08144
LOC108556432	1	1	1859.12	1271.27	-0.689544	-0.689544
LOC108556434	0	0	1.59606	1.43455	0.920875	0.920875
LOC108556435	0	0	159.905	111.047	-0.658323	-0.658323
LOC108556436	0	0	264.077	227.811	-1.53873	-1.53873
LOC108556438	1	1	4967.71	3594.59	-0.697588	-0.697588
LOC108556439	0	0	1293.07	977.696	1.00451	1.00451
LOC108556440	1	1	1145.52	1228.14	-1.09982	-1.09982
LOC108556441	1	1	2582.18	2784.01	-1.03489	-1.03489
LOC108556442	1	1	2146.97	2189.03	-1.60536	-1.60536
LOC108556443	0	0	3758.13	4618.37	0.218097	0.218097
LOC108556444	0	0	6227.87	3918.96	0.338609	0.338609
LOC108556445	0	0	23585.1	15347.7	1.97181	1.97181
LOC108556446	1	1	603.139	733.458	-1.68224	-1.68224
LOC108556447	0	0	139.305	190.081	-1.64671	-1.64671
LOC108556448	0	0	11319.6	11819.9	-1.51693	-1.51693
LOC108556449	0	0	3695.26	5291.69	1.31257	1.31257
LOC108556450	0	0	150245	111603	0.20351	0.20351
LOC108556451	0	0	4758.36	3864.5	2.06645	2.06645
LOC108556452	0	0	1335.36	408.74	3.59517	3.59517
LOC108556461	1	1	1228.36	876.565	0.132685	0.132685
LOC108556462	0	0	61.04	143.954	0.461801	0.461801
LOC108556463	0	0	836.262	1052.49	-0.060238	-0.060238
LOC108556464	1	1	282153	293767	-2.86538	-2.86538
LOC108556465	0	0	1809.23	2177.04	1.53976	1.53976
LOC108556466	0	0	6565.89	5278.24	1.74116	1.74116
LOC108556468	0	0	36.6547	54.969	-1.11841	-1.11841
LOC108556469	0	0	895.949	1387.32	-0.703804	-0.703804
LOC108556470	0	0	60.6234	60.6459	0.295624	0.295624
LOC108556471	0	0	78.8628	37.1228	0.801866	0.801866
LOC108556472	0	0	37.6247	44.2835	1.00332	1.00332
LOC108556473	0	0	2847.07	2957.79	3.44442	3.44442
LOC108556474	0	0	390131	510333	3.3948	3.3948
LOC108556475	1	1	2887.84	2446.44	1.14844	1.14844
LOC108556476	0	0	8825.75	16938	3.99037	3.99037
LOC108556477	0	0	2.7286	3.8191	0.055004	0.055004
LOC108556479	0	0	46.5055	48.2608	-1.11018	-1.11018
LOC108556480	1	1	1662.5	1434.98	-0.805804	-0.805804
LOC108556481	0	0	98279.8	76091.3	3.78265	3.78265
LOC108556482	0	0	9.89066	11.543	0.72426	0.72426
LOC108556483	1	1	5879.97	4828.16	-1.07863	-1.07863
LOC108556484	1	1	9090.36	8567.12	-2.12323	-2.12323
LOC108556485	0	0	55.9161	37.1082	-0.194958	-0.194958
LOC108556486	0	0	52682.7	40992.1	3.40943	3.40943
LOC108556487	0	0	538.141	1022.62	3.10002	3.10002
LOC108556488	0	0	71.7682	48.8826	1.60162	1.60162
LOC108556489	0	0	147.553	133.896	-0.500659	-0.500659
LOC108556490	1	1	3165.62	2760.17	0.196854	0.196854
LOC108556491	0	0	7027.58	3527.36	3.9926	3.9926
LOC108556492	0	0	2.97438	5.21071	-0.355733	-0.355733
LOC108556493	0	0	11382.4	10775.3	-0.9727	-0.9727
LOC108556494	0	0	4.6462	3.79691	-0.0220126	-0.0220126
LOC108556495	0	0	1455.3	1345.33	0.942646	0.942646
LOC108556496	0	0	3.08323	6.25804	-0.278564	-0.278564
LOC108556497	0	0	15.033	21.078	1.69886	1.69886
LOC108556498	0	0	44.7991	20.3155	0.594946	0.594946
LOC108556499	0	0	154.989	192.145	-0.949456	-0.949456
LOC108556500	0	0	143.389	174.947	-0.944757	-0.944757
LOC108556501	1	1	756.095	656.192	-0.669899	-0.669899
LOC108556502	1	1	12342.2	10689.2	0.047993	0.047993
LOC108556503	1	1	10522.1	8559.2	-0.332539	-0.332539
LOC108556504	1	1	226053	230251	-2.30101	-2.30101
LOC108556505	0	0	298.884	387.892	-1.11517	-1.11517
LOC108556506	0	0	27978.9	25746.9	-0.0018569	-0.0018569
LOC108556507	0	0	10157.9	7373.5	1.72992	1.72992
LOC108556508	1	1	10104	10520.4	-2.91556	-2.91556
LOC108556509	1	1	187.985	201.87	-0.339151	-0.339151
LOC108556510	0	0	106.262	360.422	3.23628	3.23628
LOC108556511	1	1	6553.52	5275.29	-0.320154	-0.320154
LOC108556512	1	1	3804.19	4348.75	0.430966	0.430966
LOC108556513	1	1	2235.3	2558.86	-0.108165	-0.108165
LOC108556514	0	0	195.519	212.506	-0.478739	-0.478739
LOC108556515	1	1	9443.61	12193.3	0.622658	0.622658
LOC108556516	1	1	1203.17	1108.99	-0.82207	-0.82207
LOC108556517	1	1	6011	5813.37	-1.16352	-1.16352
LOC108556518	1	1	6912.63	6282.01	-2.00195	-2.00195
LOC108556519	0	0	43.9616	82.0649	-0.429696	-0.429696
LOC108556520	1	1	476.075	609.665	-1.22639	-1.22639
LOC108556521	0	0	505.404	669.059	-0.251236	-0.251236
LOC108556522	0	0	10590.9	18820.7	0.496498	0.496498
LOC108556523	0	0	12818.1	11364.5	3.52579	3.52579
LOC108556524	0	0	130.051	112.157	-1.31304	-1.31304
LOC108556525	0	0	1421.21	1510.11	0.861758	0.861758
LOC108556526	0	0	40.7242	56.4367	0.0785643	0.0785643
LOC108556529	0	0	0.273314	0.522741	-0.350687	-0.350687
LOC108556530	0	0	139.039	167.065	-0.574932	-0.574932
LOC108556533	1	1	3724.89	3589.71	-2.17276	-2.17276
LOC108556534	0	0	1442.29	2258.76	1.02125	1.02125
LOC108556535	1	1	3018.13	3124.92	-0.689218	-0.689218
LOC108556536	1	1	18493.5	17279.4	-1.19759	-1.19759
LOC108556537	0	0	3.12151	7.07765	0.047501	0.047501
LOC108556538	0	0	202.647	4142.76	4.92776	4.92776
LOC108556539	0	0	0	2.2618	-0.407168	-0.407168
LOC108556541	1	1	37211.8	43007.6	-1.73226	-1.73226
LOC108556542	1	1	2172.16	1651.63	-0.539672	-0.539672
LOC108556543	1	1	334.778	414.324	1.51127	1.51127
LOC108556544	1	1	11232.9	8623.64	-2.61874	-2.61874
LOC108556545	0	0	2385.23	2020.79	-0.936533	-0.936533
LOC108556546	1	1	2644.96	2323.87	-1.29456	-1.29456
LOC108556547	1	1	420.202	484.84	1.24991	1.24991
LOC108556548	1	1	1674.92	1535.81	-1.07109	-1.07109
LOC108556549	1	1	1606.53	2449.54	1.57437	1.57437
LOC108556550	1	1	13137.3	11552.5	-3.67363	-3.67363
LOC108556551	1	1	1496.23	1202.88	-0.975662	-0.975662
LOC108556552	0	0	135.257	159.902	-2.57985	-2.57985
LOC108556553	1	1	2571.95	2961.86	-0.725058	-0.725058
LOC108556554	1	1	6712.94	7132.55	-2.32379	-2.32379
LOC108556555	1	1	4142.65	4179.11	-1.45716	-1.45716
LOC108556556	1	1	396.101	328.532	-3.38846	-3.38846
LOC108556557	1	1	4600.48	3921.97	-0.0847577	-0.0847577
LOC108556558	1	1	6383.51	6095.54	-2.92654	-2.92654
LOC108556559	0	0	469.257	654.827	-0.918785	-0.918785
LOC108556560	0	0	2317.68	2441.5	3.68389	3.68389
LOC108556561	1	1	124.876	165.551	-3.21864	-3.21864
LOC108556562	1	1	753.793	738.267	-1.56603	-1.56603
LOC108556563	1	1	4376.2	3428.91	1.1132	1.1132
LOC108556564	1	1	23587.4	20847.2	-0.573684	-0.573684
LOC108556565	0	0	291.699	285.358	-1.29282	-1.29282
LOC108556566	0	0	4.95009	7.33284	-0.0016852	-0.0016852
LOC108556567	0	0	1591.67	3062.31	1.30471	1.30471
LOC108556568	0	0	8.80911	77.3288	4.2228	4.2228
LOC108556570	0	0	0.601047	0.960655	-0.42658	-0.42658
LOC108556571	0	0	0.993294	7.31892	-0.18206	-0.18206
LOC108556572	0	0	1.03731	0.341076	0.319729	0.319729
LOC108556573	0	0	622.099	1041.91	1.10787	1.10787
LOC108556574	0	0	2017.98	2889.38	0.595019	0.595019
LOC108556575	0	0	137.798	231.259	0.0457055	0.0457055
LOC108556576	0	0	173.591	1075.5	3.54232	3.54232
LOC108556577	0	0	79.3033	259.153	2.08532	2.08532
LOC108556578	0	0	31.8615	71.585	0.0237716	0.0237716
LOC108556579	1	1	1175.29	1366.25	-2.01915	-2.01915
LOC108556580	1	1	2177.83	2122.09	-0.481959	-0.481959
LOC108556581	1	1	19067.5	14240.3	-1.84612	-1.84612
LOC108556582	0	0	6119.07	4750.23	1.53331	1.53331
LOC108556583	1	1	2636.03	2923.51	3.89876	3.89876
LOC108556584	1	1	20363.9	17465.5	-0.539876	-0.539876
LOC108556585	0	0	5011	4879.36	2.34749	2.34749
LOC108556588	0	0	0	1.53988	0.800546	0.800546
LOC108556590	0	0	3.56116	6.9097	-0.047353	-0.047353
LOC108556591	0	0	3.80716	6.68922	-0.226184	-0.226184
LOC108556592	0	0	11.6496	14.0537	1.63398	1.63398
LOC108556593	0	0	0	0.876179	-0.487631	-0.487631
LOC108556595	0	0	117.547	118.94	-1.79095	-1.79095
LOC108556596	0	0	117.829	151.084	-0.403303	-0.403303
LOC108556597	0	0	1695.49	1784	-0.919161	-0.919161
LOC108556598	1	1	5234.26	4819.63	-1.81841	-1.81841
LOC108556599	0	0	1138.21	1420.53	-0.757112	-0.757112
LOC108556600	0	0	5260.29	3375.84	1.46011	1.46011
LOC108556601	0	0	0.243703	0.457544	-0.434936	-0.434936
LOC108556602	0	0	1421.23	1572.98	1.27864	1.27864
LOC108556604	0	0	5255.94	6008.25	0.792873	0.792873
LOC108556605	0	0	22644.1	5164.8	5.66747	5.66747
LOC108556606	1	1	37924.4	31995.7	-1.45134	-1.45134
LOC108556607	1	1	9670.87	7866.65	-1.87893	-1.87893
LOC108556608	1	1	597.895	740.733	-0.546648	-0.546648
LOC108556609	1	1	1270.95	1469.45	0.20092	0.20092
LOC108556610	0	0	23049.3	18884.6	-1.86952	-1.86952
LOC108556611	1	1	8113.56	6898.65	-2.58015	-2.58015
LOC108556612	0	0	6352.05	5493.89	2.1689	2.1689
LOC108556613	0	0	645.598	894.557	-0.20809	-0.20809
LOC108556614	1	1	23407.2	17142	-0.594036	-0.594036
LOC108556615	0	0	5134.66	6231.17	-1.48342	-1.48342
LOC108556616	1	1	2566.67	2742.3	-0.951402	-0.951402
LOC108556617	0	0	6547.83	6977.9	1.55735	1.55735
LOC108556618	1	1	2103.4	2736.99	2.37055	2.37055
LOC108556619	0	0	690.048	717.708	-4.17986	-4.17986
LOC108556620	0	0	69.0927	61.8939	-1.59627	-1.59627
LOC108556621	0	0	3247.99	3162.13	0.176798	0.176798
LOC108556622	0	0	1.97154	0.443843	0.604458	0.604458
LOC108556623	0	0	2.46753	2.23483	0.0496455	0.0496455
LOC108556624	0	0	635.441	1016.23	1.70501	1.70501
LOC108556625	0	0	406.208	139.675	3.33754	3.33754
LOC108556626	0	0	3207.59	4462.02	-0.3402	-0.3402
LOC108556627	0	0	1181.71	1061.42	-0.978738	-0.978738
LOC108556628	0	0	0.93244	2.51099	0.412395	0.412395
LOC108556629	1	1	4100.38	4896.9	-1.55904	-1.55904
LOC108556630	1	1	222.248	175.419	-2.16681	-2.16681
LOC108556631	0	0	14.7271	33.3495	-0.319729	-0.319729
LOC108556632	0	0	9527.61	15392	1.95927	1.95927
LOC108556633	0	0	222.098	275.333	1.21343	1.21343
LOC108556634	1	1	4682.17	6357.05	-1.86318	-1.86318
LOC108556635	0	0	600.646	699.859	-0.705015	-0.705015
LOC108556636	1	1	1190.42	1294.58	-2.46183	-2.46183
LOC108556637	1	1	4503.17	3668.91	-0.0758515	-0.0758515
LOC108556638	0	0	15290.8	14192.9	-1.08958	-1.08958
LOC108556639	0	0	1303.62	1466.61	5.57085	5.57085
LOC108556641	1	1	2597.82	2226.85	-2.93746	-2.93746
LOC108556642	1	1	5184.75	3973.97	-1.11291	-1.11291
LOC108556643	1	1	5513.61	3675.18	-1.33263	-1.33263
LOC108556644	1	1	1960.09	1737.02	1.08325	1.08325
LOC108556645	1	1	1295.67	1135.67	-1.25411	-1.25411
LOC108556646	0	0	112.225	128.958	-2.61826	-2.61826
LOC108556647	1	1	10213.6	8490.5	-2.8861	-2.8861
LOC108556648	1	1	1418.01	1574.47	-1.05376	-1.05376
LOC108556649	1	1	27092.8	27262.6	0.144779	0.144779
LOC108556650	1	1	178.203	149.553	0.00356307	0.00356307
LOC108556652	0	0	2295.12	1086.6	2.53046	2.53046
LOC108556654	0	0	39.3194	32.042	-0.904584	-0.904584
LOC108556655	0	0	204063	115880	3.80433	3.80433
LOC108556656	0	0	7603.91	6774.94	-0.939081	-0.939081
LOC108556657	0	0	188.419	211.205	1.31501	1.31501
LOC108556658	0	0	59.4848	50.0969	-1.21194	-1.21194
LOC108556659	0	0	90.3979	113.266	-0.757891	-0.757891
LOC108556660	0	0	1040.64	1180.32	0.525638	0.525638
LOC108556662	0	0	126.751	471.442	2.83277	2.83277
LOC108556663	0	0	987.447	504.316	3.17233	3.17233
LOC108556664	1	1	718.226	975.908	0.92733	0.92733
LOC108556665	0	0	492.232	664.561	1.12699	1.12699
LOC108556666	1	1	247327	261440	-2.0151	-2.0151
LOC108556667	0	0	10592.5	9153.15	2.37903	2.37903
LOC108556668	0	0	3.00761	0.710148	1.10641	1.10641
LOC108556669	1	1	613.156	789.893	-0.533309	-0.533309
LOC108556670	1	1	2703.89	2411.86	0.540012	0.540012
LOC108556671	1	1	2351.83	1605.99	-2.8319	-2.8319
LOC108556672	0	0	0.306289	0.748088	0.0607149	0.0607149
LOC108556673	0	0	124.374	151.372	1.43799	1.43799
LOC108556674	0	0	16128.8	19572.6	2.46819	2.46819
LOC108556675	0	0	6330.99	5169.75	-2.069	-2.069
LOC108556680	0	0	883.944	849.534	0.247169	0.247169
LOC108556683	0	0	6668.85	6518	-1.70373	-1.70373
LOC108556684	1	1	21518.4	19419.9	-0.31686	-0.31686
LOC108556685	0	0	17633.7	18423.3	-0.466966	-0.466966
LOC108556686	0	0	399.022	481.478	-0.708736	-0.708736
LOC108556687	0	0	5149.92	7333.14	1.70995	1.70995
LOC108556688	1	1	474.378	541.453	-1.089	-1.089
LOC108556689	1	1	5006.07	3255.48	2.05171	2.05171
LOC108556690	0	0	332.171	218.145	-0.497702	-0.497702
LOC108556691	0	0	16752.8	15007	-0.169606	-0.169606
LOC108556692	0	0	3.41628	0	NA	NA
LOC108556693	0	0	25.0106	73.5139	2.6394	2.6394
LOC108556695	0	0	19.5412	18.2496	-0.182719	-0.182719
LOC108556696	0	0	5054.07	5040.89	-1.56608	-1.56608
LOC108556697	0	0	2977.4	3968.01	1.0327	1.0327
LOC108556698	1	1	1094.06	1010.81	-1.93754	-1.93754
LOC108556699	0	0	37.4785	49.395	-0.575986	-0.575986
LOC108556700	0	0	153.172	94.0498	0.219681	0.219681
LOC108556702	0	0	758.803	1010.44	0.777429	0.777429
LOC108556703	0	0	1090.62	1405.52	-0.0167594	-0.0167594
LOC108556704	1	1	3965.72	4205.86	-1.40226	-1.40226
LOC108556705	0	0	38898.8	33563.9	-0.677518	-0.677518
LOC108556706	0	0	6744.97	6350.73	-0.828851	-0.828851
LOC108556708	0	0	2248.35	2822.51	1.08119	1.08119
LOC108556709	0	0	0.3528	0	NA	NA
LOC108556710	0	0	66.1886	92.9108	-1.7514	-1.7514
LOC108556711	0	0	10872.6	11176.1	3.45348	3.45348
LOC108556712	0	0	360.865	551.437	1.59614	1.59614
LOC108556714	0	0	19711.2	23671.6	1.46498	1.46498
LOC108556715	1	1	9905.81	10355.7	0.174545	0.174545
LOC108556716	1	1	857.635	1047.98	-1.43484	-1.43484
LOC108556717	1	1	9399.36	10221.7	-1.95502	-1.95502
LOC108556718	1	1	3642.22	2540.85	0.0961586	0.0961586
LOC108556719	0	0	25.8046	12.8243	-0.370409	-0.370409
LOC108556723	0	0	2968.25	2543.06	-0.54914	-0.54914
LOC108556724	0	0	488.147	658.287	-0.126412	-0.126412
LOC108556725	1	1	2352.62	2316.09	-1.39179	-1.39179
LOC108556726	1	1	2918.94	3080.13	-1.46284	-1.46284
LOC108556727	1	1	1569.47	1245.19	-1.29965	-1.29965
LOC108556728	1	1	1980.56	1788.41	-0.623956	-0.623956
LOC108556729	1	1	871.207	971.64	-2.55989	-2.55989
LOC108556730	1	1	595.439	723.813	1.55627	1.55627
LOC108556731	0	0	2067.27	3009.55	3.91189	3.91189
LOC108556732	0	0	121.966	130.298	2.51136	2.51136
LOC108556733	0	0	181.976	231.751	-0.790759	-0.790759
LOC108556734	0	0	48.1922	66.4739	-0.928442	-0.928442
LOC108556735	1	1	432.275	451.717	-1.3057	-1.3057
LOC108556737	0	0	33016.3	40213.6	4.26688	4.26688
LOC108556738	0	0	183.043	259.564	-1.39863	-1.39863
LOC108556739	0	0	20.4462	19.6651	-0.298436	-0.298436
LOC108556740	1	1	6243.75	5874.94	-0.384069	-0.384069
LOC108556741	1	1	9468.35	8341.71	-1.19571	-1.19571
LOC108556742	0	0	103.242	43.2991	2.11842	2.11842
LOC108556743	1	1	308.479	303.029	0.315255	0.315255
LOC108556744	0	0	32584	14691.5	3.21893	3.21893
LOC108556745	1	1	3831.62	4322.37	-1.08112	-1.08112
LOC108556746	1	1	1825.15	1604.52	-1.78499	-1.78499
LOC108556747	1	1	417.776	501.874	-0.155497	-0.155497
LOC108556748	0	0	4025.23	3341.52	-2.48544	-2.48544
LOC108556749	1	1	18200.1	17391.4	-0.0905381	-0.0905381
LOC108556750	0	0	4005.46	4876.62	-0.850751	-0.850751
LOC108556751	0	0	90.2931	137.54	-0.317082	-0.317082
LOC108556752	0	0	199.479	193.548	-1.60992	-1.60992
LOC108556753	1	1	986.74	987.871	-1.69391	-1.69391
LOC108556754	0	0	4719.87	3245.24	0.284754	0.284754
LOC108556755	0	0	2687.45	2383.39	0.56861	0.56861
LOC108556756	0	0	5552.78	2491.92	4.82952	4.82952
LOC108556757	0	0	20.2491	29.5057	0.441271	0.441271
LOC108556758	1	1	1779.64	1974.35	-0.748793	-0.748793
LOC108556759	1	1	12449.7	8241.79	-1.05598	-1.05598
LOC108556760	0	0	22.739	25.9287	-0.790377	-0.790377
LOC108556761	0	0	59.4818	84.2295	1.5756	1.5756
LOC108556762	0	0	325.003	477.893	1.28339	1.28339
LOC108556763	1	1	3654.68	3937.72	-0.759893	-0.759893
LOC108556764	1	1	9967.12	10219.3	-2.61861	-2.61861
LOC108556766	1	1	1046.15	1276.87	-1.24285	-1.24285
LOC108556767	1	1	25999.6	19922.8	-0.624726	-0.624726
LOC108556768	1	1	4825.11	5820.69	-0.845875	-0.845875
LOC108556769	1	1	2322.81	2491.06	0.0811559	0.0811559
LOC108556770	0	0	4339.41	4499.76	2.38981	2.38981
LOC108556771	1	1	622.283	965.082	1.9252	1.9252
LOC108556772	1	1	8353.79	8133.67	-2.07356	-2.07356
LOC108556773	1	1	6142.29	4532	-0.14196	-0.14196
LOC108556774	1	1	6107	3957.48	-0.758772	-0.758772
LOC108556775	1	1	5535.15	5295.16	-1.74239	-1.74239
LOC108556776	0	0	39831.1	47956.8	-1.69627	-1.69627
LOC108556777	0	0	167.879	7.67609	0.213761	0.213761
LOC108556778	0	0	8413.82	7501.23	-0.6171	-0.6171
LOC108556779	1	1	4176.46	4979.53	1.51076	1.51076
LOC108556780	0	0	9414.63	8556.41	-1.3161	-1.3161
LOC108556781	0	0	237.182	290.83	1.02013	1.02013
LOC108556782	1	1	31615	30083.1	-1.13194	-1.13194
LOC108556783	1	1	3601.46	4126.24	-0.123493	-0.123493
LOC108556784	1	1	206103	377059	0.552731	0.552731
LOC108556785	0	0	7831.35	9243.28	-1.03531	-1.03531
LOC108556786	0	0	114.67	94.7551	0.166492	0.166492
LOC108556787	0	0	404.057	672.713	0.977656	0.977656
LOC108556788	1	1	4933.09	4592.88	-0.829108	-0.829108
LOC108556789	0	0	16222.3	17291.5	-0.136915	-0.136915
LOC108556790	0	0	14271.6	14455.5	-0.986455	-0.986455
LOC108556792	1	1	7463.92	7364.53	-0.468291	-0.468291
LOC108556793	1	1	10000.5	7316.38	-0.594591	-0.594591
LOC108556794	1	1	2214.1	2545.47	0.525331	0.525331
LOC108556795	0	0	3637.53	3184.89	1.30155	1.30155
LOC108556796	0	0	14.945	11.2528	-1.21164	-1.21164
LOC108556797	0	0	7096.55	7139.39	0.511319	0.511319
LOC108556798	1	1	530.795	519.02	1.04529	1.04529
LOC108556799	0	0	3358.7	4122.26	2.09537	2.09537
LOC108556800	1	1	2696.44	3348.98	-0.551307	-0.551307
LOC108556801	0	0	129.802	341.455	3.07463	3.07463
LOC108556802	0	0	33.4064	26.2355	0.365398	0.365398
LOC108556803	0	0	169.785	250.387	0.688321	0.688321
LOC108556804	0	0	39.1371	23.7362	0.662215	0.662215
LOC108556805	1	1	2005.78	1845.48	-0.595139	-0.595139
LOC108556806	0	0	1002.32	1612.56	0.570009	0.570009
LOC108556807	0	0	5054.86	15477.8	2.62573	2.62573
LOC108556808	0	0	78.1601	84.5935	-0.651831	-0.651831
LOC108556809	0	0	13.8436	52.1729	0.977497	0.977497
LOC108556810	0	0	5.67767	17.3347	-0.435309	-0.435309
LOC108556811	0	0	7305.92	5973.15	2.08216	2.08216
LOC108556812	1	1	6316.8	5553.03	-1.76016	-1.76016
LOC108556813	1	1	5241.48	5579.66	-0.33957	-0.33957
LOC108556814	0	0	6308.39	7003.64	-0.733218	-0.733218
LOC108556815	0	0	64.0179	56.1057	-0.20828	-0.20828
LOC108556816	1	1	1854.96	1630.17	-1.52461	-1.52461
LOC108556817	1	1	60244.4	61838	-0.400198	-0.400198
LOC108556818	1	1	852.196	1202.35	-0.645977	-0.645977
LOC108556819	0	0	10123.5	6850.39	-0.796039	-0.796039
LOC108556820	0	0	10651	10200.7	0.709166	0.709166
LOC108556821	0	0	150.424	203.415	-0.124238	-0.124238
LOC108556823	0	0	3747.04	2787.26	0.92971	0.92971
LOC108556824	0	0	844.85	313.509	1.83643	1.83643
LOC108556825	0	0	2.3576	2.20956	0.386397	0.386397
LOC108556826	1	1	2534.76	2221.16	-1.04143	-1.04143
LOC108556827	0	0	2185.23	1993.12	0.459728	0.459728
LOC108556828	0	0	3.64957	4.37868	-2.02341	-2.02341
LOC108556829	0	0	1.79839	8.57491	1.29686	1.29686
LOC108556830	0	0	155499	157134	-1.46598	-1.46598
LOC108556831	0	0	25.8078	44.9629	-0.989008	-0.989008
LOC108556832	0	0	0.951037	0.205309	-0.236053	-0.236053
LOC108556833	0	0	2.47036	2.54005	0.650479	0.650479
LOC108556834	0	0	564.848	889.992	1.30714	1.30714
LOC108556835	1	1	491.621	1012.38	2.02601	2.02601
LOC108556836	0	0	35320.1	72698.6	3.92626	3.92626
LOC108556837	0	0	83.3987	1041.92	5.35522	5.35522
LOC108556838	0	0	0	2.48371	1.37634	1.37634
LOC108556839	0	0	11.7896	294.545	4.55764	4.55764
LOC108556840	1	1	16087.8	13668.3	-2.10301	-2.10301
LOC108556841	0	0	245.671	333.169	-1.33234	-1.33234
LOC108556842	0	0	9198.13	12325.3	3.33925	3.33925
LOC108556843	0	0	31.9977	42.8545	0.534673	0.534673
LOC108556844	0	0	1347.33	1962.57	-0.304977	-0.304977
LOC108556845	1	1	1592.77	1842.28	-1.93696	-1.93696
LOC108556846	1	1	6915.44	8895.05	-0.204877	-0.204877
LOC108556847	0	0	15286.3	13593.3	-0.387398	-0.387398
LOC108556848	0	0	1882.37	2404.78	-1.6015	-1.6015
LOC108556849	0	0	3648.52	3788.59	0.872189	0.872189
LOC108556850	0	0	320.798	388.852	-0.588423	-0.588423
LOC108556851	0	0	1.9945	2.56352	-0.0980383	-0.0980383
LOC108556852	1	1	1607.9	1668.18	-2.77562	-2.77562
LOC108556853	0	0	0.759693	0.615927	0.955223	0.955223
LOC108556854	0	0	47.0207	61.5324	-0.700247	-0.700247
LOC108556855	0	0	31.4983	19.9354	0.00945388	0.00945388
LOC108556856	1	1	449.512	507.505	-2.72238	-2.72238
LOC108556857	1	1	3556.17	2800.9	1.81756	1.81756
LOC108556858	1	1	1542.69	1499	0.0997124	0.0997124
LOC108556859	1	1	387.111	513.812	-1.0026	-1.0026
LOC108556860	0	0	468.876	879.858	3.68022	3.68022
LOC108556861	0	0	10757.7	10009.5	0.563887	0.563887
LOC108556862	0	0	212623	73782.8	5.14568	5.14568
LOC108556863	0	0	188.897	242.349	-0.833059	-0.833059
LOC108556864	0	0	4.96794	10.0794	-0.529975	-0.529975
LOC108556865	0	0	6686.92	6549.19	-1.95881	-1.95881
LOC108556866	0	0	11.359	12.2613	-1.54975	-1.54975
LOC108556867	0	0	0	2.4147	0.627074	0.627074
LOC108556868	0	0	211.902	182.26	3.23458	3.23458
LOC108556869	0	0	4.72165	6.01365	-0.704937	-0.704937
LOC108556870	0	0	665.928	654.38	-1.68951	-1.68951
LOC108556871	1	1	1103.08	932.838	-0.0393846	-0.0393846
LOC108556872	1	1	1976.83	1857.96	-1.12754	-1.12754
LOC108556873	0	0	308906	307506	-1.78887	-1.78887
LOC108556874	0	0	333.603	280.779	0.11299	0.11299
LOC108556875	0	0	36.0135	42.4516	1.14338	1.14338
LOC108556876	0	0	4.91083	27.5463	0.723956	0.723956
LOC108556877	0	0	65.0989	71.3528	0.292702	0.292702
LOC108556878	1	1	5336.76	4091.65	1.0407	1.0407
LOC108556879	0	0	2.05928	0.792555	0.317337	0.317337
LOC108556880	0	0	13962	19444.6	1.29476	1.29476
LOC108556881	0	0	14908.3	14745	2.67341	2.67341
LOC108556882	0	0	2532.4	2389.07	-0.32051	-0.32051
LOC108556883	0	0	8894.4	7789.29	-0.699973	-0.699973
LOC108556884	0	0	12819.8	11767.4	-2.42451	-2.42451
LOC108556885	1	1	1700.1	1600.64	-0.982433	-0.982433
LOC108556886	1	1	1494.44	1403.57	-1.34086	-1.34086
LOC108556887	0	0	1746.53	2180.12	-0.39439	-0.39439
LOC108556888	1	1	9760.6	8639.06	-1.49035	-1.49035
LOC108556889	1	1	2557.95	2684.9	-0.215467	-0.215467
LOC108556890	1	1	3606.14	3344.81	-0.948848	-0.948848
LOC108556891	0	0	118.321	195.358	1.53829	1.53829
LOC108556892	0	0	25.4864	53.6908	0.31898	0.31898
LOC108556893	0	0	8.27098	19.3054	1.61696	1.61696
LOC108556894	1	1	2517.07	2853.06	-1.09789	-1.09789
LOC108556895	0	0	103.538	127.201	1.49559	1.49559
LOC108556896	0	0	5698.15	4885.06	-0.411945	-0.411945
LOC108556897	1	1	2257.88	2395.19	-1.92628	-1.92628
LOC108556898	0	0	37.6931	76.5898	0.849144	0.849144
LOC108556899	0	0	1124.74	921.283	-0.306008	-0.306008
LOC108556900	1	1	308.034	354.426	-1.39877	-1.39877
LOC108556901	0	0	4.71003	5.16757	-0.496045	-0.496045
LOC108556902	0	0	11.4203	19.3395	-1.1795	-1.1795
LOC108556903	1	1	4038.49	3259.47	-1.3893	-1.3893
LOC108556904	1	1	2422.85	2217.67	-2.38598	-2.38598
LOC108556905	0	0	613.453	471.75	2.84951	2.84951
LOC108556906	1	1	481.164	562.753	0.0071297	0.0071297
LOC108556910	0	0	5139.94	5922.41	2.70902	2.70902
LOC108556911	0	0	4662.22	7723.88	-0.545854	-0.545854
LOC108556912	0	0	867.447	1139.24	1.45833	1.45833
LOC108556913	1	1	1270.83	1392.29	1.02186	1.02186
LOC108556914	0	0	203.782	216.598	2.02302	2.02302
LOC108556915	0	0	24331.3	34506.5	3.90402	3.90402
LOC108556916	0	0	444.124	480.951	3.74965	3.74965
LOC108556917	0	0	26.7597	28.9869	-2.15477	-2.15477
LOC108556918	0	0	2.18138	2.61788	1.19985	1.19985
LOC108556919	0	0	20494.9	26871.3	3.82467	3.82467
LOC108556920	1	1	4251.7	3194.91	-1.05467	-1.05467
LOC108556921	0	0	6945.08	7463.95	-1.61435	-1.61435
LOC108556922	1	1	21161.1	16220.1	-0.156374	-0.156374
LOC108556923	0	0	232.122	410.919	0.97025	0.97025
LOC108556924	0	0	337278	486878	3.30615	3.30615
LOC108556925	0	0	1412.74	1230.67	0.886435	0.886435
LOC108556926	0	0	137.902	203.471	1.30931	1.30931
LOC108556927	0	0	7304.77	14761.7	-0.408065	-0.408065
LOC108556928	1	1	1455.49	1736.44	-0.903678	-0.903678
LOC108556929	0	0	22.0812	32.9525	0.35602	0.35602
LOC108556930	0	0	26061.7	26849.9	0.286744	0.286744
LOC108556931	1	1	1490.24	1071.16	-1.74425	-1.74425
LOC108556932	0	0	1969.32	1100.27	3.24257	3.24257
LOC108556933	0	0	38.746	37.2679	-1.7655	-1.7655
LOC108556934	1	1	8080.86	5389.54	-1.25231	-1.25231
LOC108556935	0	0	6.97455	58.4459	-0.121866	-0.121866
LOC108556936	1	1	1654.23	1765.91	-0.802427	-0.802427
LOC108556937	1	1	2179.33	2105.19	0.285134	0.285134
LOC108556938	0	0	3321.34	3757.33	-1.03868	-1.03868
LOC108556939	0	0	1793.73	1440.96	-0.700376	-0.700376
LOC108556940	1	1	30026.4	23867.8	-0.231439	-0.231439
LOC108556941	0	0	6333.77	8546.24	3.49362	3.49362
LOC108556942	0	0	0.21577	0.564289	-0.246042	-0.246042
LOC108556943	0	0	7.08534	7.28095	0.335511	0.335511
LOC108556944	0	0	147.953	125.055	0.616934	0.616934
LOC108556945	0	0	1919.33	2817.1	0.633795	0.633795
LOC108556946	0	0	7421.88	8252.46	1.41731	1.41731
LOC108556947	1	1	2127.83	1898.25	-1.40843	-1.40843
LOC108556948	1	1	349.751	369.097	-0.280906	-0.280906
LOC108556949	1	1	1555.43	1778.8	-1.95289	-1.95289
LOC108556950	1	1	3799.78	3991.44	-0.884558	-0.884558
LOC108556951	0	0	107.79	105.73	-0.0636895	-0.0636895
LOC108556952	0	0	161.922	167.947	-0.566938	-0.566938
LOC108556953	0	0	0.182763	0.996027	-0.794715	-0.794715
LOC108556954	0	0	0.287693	1.8048	-0.346492	-0.346492
LOC108556955	0	0	8.29367	6.71903	0.655424	0.655424
LOC108556956	0	0	0.336446	0.364764	-0.710514	-0.710514
LOC108556957	1	1	201.512	201.207	-2.31164	-2.31164
LOC108556958	0	0	0.857373	1.03238	-0.372009	-0.372009
LOC108556959	0	0	24.9247	42.9764	0.361231	0.361231
LOC108556960	0	0	0.365526	0	NA	NA
LOC108556962	0	0	0.189787	0.632759	0.560398	0.560398
LOC108556963	0	0	2.39826	1.36428	0.165019	0.165019
LOC108556964	0	0	140.86	196.652	-0.654757	-0.654757
LOC108556965	0	0	2.07088	4.83487	-0.132809	-0.132809
LOC108556967	0	0	123.243	163.836	-0.740754	-0.740754
LOC108556968	1	1	1196.68	1198.81	-1.15445	-1.15445
LOC108556969	1	1	3588.77	2733.61	1.54053	1.54053
LOC108556970	0	0	1949.32	1599.69	-0.512756	-0.512756
LOC108556972	0	0	1661.5	1310.53	-1.08787	-1.08787
LOC108556973	0	0	6.98571	10.6532	0.764398	0.764398
LOC108556974	0	0	10.1853	23.9936	-0.825037	-0.825037
LOC108556975	1	1	6131.62	5890.14	-3.55373	-3.55373
LOC108556976	0	0	1439.67	1414.77	0.452423	0.452423
LOC108556977	1	1	7664.55	7311.7	-2.18176	-2.18176
LOC108556978	1	1	8270.16	6245.69	-1.8236	-1.8236
LOC108556981	0	0	66.5461	90.8529	0.279085	0.279085
LOC108556982	0	0	25.9449	35.1215	-1.0786	-1.0786
LOC108556983	0	0	2909.63	2922.35	-0.19783	-0.19783
LOC108556984	0	0	1107.16	1707.05	4.05519	4.05519
LOC108556985	0	0	4041.91	3175.19	1.88776	1.88776
LOC108556986	0	0	17.2015	12.7872	0.853696	0.853696
LOC108556987	0	0	1244.96	4232.84	2.92781	2.92781
LOC108556988	1	1	15117.4	9986.76	-0.759944	-0.759944
LOC108556989	0	0	114.514	155.407	-0.879898	-0.879898
LOC108556990	0	0	2230.84	2084.47	-1.20267	-1.20267
LOC108556991	0	0	197.439	138.627	-0.883218	-0.883218
LOC108556992	0	0	1072.06	597.098	0.837145	0.837145
LOC108556993	0	0	37.178	51.7102	-0.134549	-0.134549
LOC108556994	0	0	3.11954	8.09025	2.49646	2.49646
LOC108556995	0	0	1081.08	1102.73	-0.634031	-0.634031
LOC108556996	0	0	0	0	NA	NA
LOC108556997	0	0	46436.9	45877.9	-1.39432	-1.39432
LOC108556998	0	0	490.148	510.728	1.21594	1.21594
LOC108556999	1	1	11642.6	11176.3	-0.542586	-0.542586
LOC108557000	1	1	4050.44	4798.75	0.0437908	0.0437908
LOC108557001	1	1	886.642	1199.33	0.199333	0.199333
LOC108557002	0	0	2414	1850.47	-1.74875	-1.74875
LOC108557003	0	0	1432.61	1075.51	-2.43177	-2.43177
LOC108557004	0	0	12.0438	16.5128	-0.361149	-0.361149
LOC108557005	0	0	32.3879	56.7906	-0.171203	-0.171203
LOC108557006	0	0	4817.72	3884.24	2.28074	2.28074
LOC108557007	0	0	1.45964	12.657	2.04019	2.04019
LOC108557009	1	1	3195.87	2692.22	-0.88175	-0.88175
LOC108557010	1	1	3312.37	2447.09	0.00319784	0.00319784
LOC108557011	0	0	840.87	862.586	-0.663273	-0.663273
LOC108557012	0	0	17.5306	111.051	2.61064	2.61064
LOC108557013	0	0	98.3258	76.8268	-1.21053	-1.21053
LOC108557014	0	0	20.4653	31.5334	-2.2536	-2.2536
LOC108557015	0	0	162.612	138.342	-0.972403	-0.972403
LOC108557016	0	0	1.75453	1.77571	-0.343358	-0.343358
LOC108557017	0	0	3.88946	1.59142	1.50168	1.50168
LOC108557025	0	0	347.863	241.792	0.720177	0.720177
LOC108557026	0	0	19771.2	30305.4	-0.25116	-0.25116
LOC108557028	0	0	2367.01	3080.03	1.2569	1.2569
LOC108557029	0	0	10770.4	12383.7	-0.622003	-0.622003
LOC108557030	1	1	2543.16	3171.51	-1.13239	-1.13239
LOC108557031	0	0	4043.21	1016.65	7.39595	7.39595
LOC108557032	0	0	162666	140205	-0.480966	-0.480966
LOC108557033	0	0	5475.13	3563.76	-0.161524	-0.161524
LOC108557034	0	0	207.082	161.623	-0.656829	-0.656829
LOC108557035	1	1	2493.75	2556.91	-0.321801	-0.321801
LOC108557036	1	1	5405.9	3907.8	1.08855	1.08855
LOC108557037	1	1	13776.6	12479	-2.18597	-2.18597
LOC108557038	0	0	0	20.3501	1.37121	1.37121
LOC108557039	1	1	9534.43	10896.3	2.08683	2.08683
LOC108557040	0	0	30.8207	47.996	-0.601296	-0.601296
LOC108557042	1	1	1797.8	2059.05	-0.0302705	-0.0302705
LOC108557043	1	1	9923.92	8135.46	-1.6464	-1.6464
LOC108557044	0	0	366.255	293.772	-0.0193349	-0.0193349
LOC108557045	1	1	6269.37	5952.68	-0.812581	-0.812581
LOC108557046	1	1	1210.66	1243.73	-2.25164	-2.25164
LOC108557047	1	1	709.186	813.381	-1.55975	-1.55975
LOC108557048	1	1	4829.56	4599	-1.41783	-1.41783
LOC108557049	0	0	30515.8	30249.4	-1.23251	-1.23251
LOC108557050	0	0	117.839	20.5462	-0.0398996	-0.0398996
LOC108557051	0	0	0.664255	0.416514	0.535982	0.535982
LOC108557052	0	0	0	0.208257	-0.220315	-0.220315
LOC108557053	0	0	1.46831	0.968426	-0.933437	-0.933437
LOC108557054	0	0	0.774907	0.786887	-0.179479	-0.179479
LOC108557055	0	0	476.783	650.181	-0.308646	-0.308646
LOC108557056	1	1	1016.49	1039.22	-1.6553	-1.6553
LOC108557057	1	1	25245.9	26988.2	-1.32522	-1.32522
LOC108557058	0	0	1208.74	2435.81	-0.133598	-0.133598
LOC108557059	0	0	2947.15	4597.87	0.912666	0.912666
LOC108557061	1	1	600.037	627.017	-1.22609	-1.22609
LOC108557062	1	1	870.64	915.3	-0.518197	-0.518197
LOC108557063	1	1	3761.12	4001.25	-1.73365	-1.73365
LOC108557064	0	0	69.5381	64.6641	0.776102	0.776102
LOC108557065	0	0	4059.77	3388.93	0.931249	0.931249
LOC108557066	0	0	58.9265	92.3603	-0.938975	-0.938975
LOC108557067	1	1	5161	5936.54	-1.44315	-1.44315
LOC108557068	1	1	1131.76	1466.38	1.63959	1.63959
LOC108557069	0	0	392899	282643	3.69279	3.69279
LOC108557070	1	1	1714.56	1474.65	-2.49554	-2.49554
LOC108557071	1	1	1279.93	1384.75	-0.000147	-0.000147
LOC108557072	1	1	417.976	381.064	-0.221905	-0.221905
LOC108557073	0	0	7.59805	11.5048	-1.13887	-1.13887
LOC108557074	1	1	5845.28	5429.59	0.139563	0.139563
LOC108557075	1	1	971.171	1037.51	-1.04875	-1.04875
LOC108557076	0	0	8.50526	12.4464	-0.473418	-0.473418
LOC108557077	0	0	17.7948	22.4597	-0.548071	-0.548071
LOC108557082	0	0	0.601803	0	NA	NA
LOC108557083	0	0	4157.33	3416.25	-1.03358	-1.03358
LOC108557084	0	0	639.211	655.175	-0.901202	-0.901202
LOC108557085	0	0	0.598506	0.957675	1.42164	1.42164
LOC108557086	1	1	1333.11	1390.46	-1.83811	-1.83811
LOC108557087	1	1	31390.4	25802.3	-2.21458	-2.21458
LOC108557088	1	1	21752.6	20009.7	-0.939029	-0.939029
LOC108557089	1	1	1364.19	1502.45	-1.4481	-1.4481
LOC108557090	0	0	5040.07	4870.52	-2.55716	-2.55716
LOC108557091	0	0	8638.43	5548.46	0.743285	0.743285
LOC108557092	0	0	3007.03	2716.01	-1.53936	-1.53936
LOC108557093	0	0	1090.91	1450.85	-0.0850257	-0.0850257
LOC108557094	0	0	4227.54	4417.78	-0.233394	-0.233394
LOC108557095	0	0	8167.83	5721.69	-0.533224	-0.533224
LOC108557096	1	1	805.647	980.37	-2.40817	-2.40817
LOC108557097	0	0	301.025	285.528	-1.05279	-1.05279
LOC108557098	1	1	7065.7	5550.09	-1.25644	-1.25644
LOC108557099	0	0	10810.4	5013.3	4.12511	4.12511
LOC108557100	0	0	1.2323	2.13629	-0.511101	-0.511101
LOC108557101	0	0	5434.4	6988.05	-0.889128	-0.889128
LOC108557102	0	0	104.166	41.88	0.0283474	0.0283474
LOC108557103	0	0	198.206	316.766	-0.167002	-0.167002
LOC108557104	0	0	952.315	1120.93	-0.0700014	-0.0700014
LOC108557105	0	0	0.406172	0.964225	-0.435129	-0.435129
LOC108557106	1	1	1268.67	1220.34	-0.161611	-0.161611
LOC108557107	0	0	110.235	85.107	1.05528	1.05528
LOC108557108	0	0	1116.96	1130.83	2.11286	2.11286
LOC108557109	0	0	8204.55	4016.47	1.55294	1.55294
LOC108557110	0	0	63.65	17.5085	1.69799	1.69799
LOC108557111	0	0	252.371	42.829	2.72489	2.72489
LOC108557112	0	0	546.015	741.432	-0.916383	-0.916383
LOC108557113	1	1	14652.8	10563.1	-3.09118	-3.09118
LOC108557114	1	1	2811.39	1868.8	-0.717482	-0.717482
LOC108557115	0	0	390.225	219.089	3.22417	3.22417
LOC108557116	0	0	3921.35	3691.91	-0.352483	-0.352483
LOC108557117	0	0	285.471	366.927	-0.0427673	-0.0427673
LOC108557119	0	0	151.792	176.115	-0.715274	-0.715274
LOC108557120	1	1	63789.7	42647.7	-0.832341	-0.832341
LOC108557121	1	1	47949.5	34839.9	-0.117588	-0.117588
LOC108557122	1	1	704.405	653.343	0.486523	0.486523
LOC108557123	0	0	5054.2	3683.51	-0.77829	-0.77829
LOC108557124	0	0	96811.8	20719.1	5.16715	5.16715
LOC108557125	0	0	373.343	409.068	-1.44636	-1.44636
LOC108557126	1	1	921.229	981.004	-0.723276	-0.723276
LOC108557127	0	0	89.9555	100.068	-1.06244	-1.06244
LOC108557131	1	1	3579.55	2494.37	0.271338	0.271338
LOC108557135	1	1	4457.51	4144.11	-1.91052	-1.91052
LOC108557136	0	0	17.1236	50.9985	-0.122835	-0.122835
LOC108557137	0	0	1641.1	2491.53	0.241443	0.241443
LOC108557138	1	1	4359.15	4410.01	-2.45575	-2.45575
LOC108557139	1	1	5866.17	4976.99	0.905675	0.905675
LOC108557140	0	0	109.134	171.006	-1.26743	-1.26743
LOC108557141	0	0	3203.45	4147.37	-0.270946	-0.270946
LOC108557142	1	1	3542.01	4037.91	-1.26755	-1.26755
LOC108557143	0	0	593.947	846.223	0.902638	0.902638
LOC108557144	0	0	119.618	139.387	-1.64881	-1.64881
LOC108557145	0	0	92.7053	154.306	0.733117	0.733117
LOC108557146	1	1	177.172	251.35	-1.11318	-1.11318
LOC108557147	0	0	2853.75	269.656	4.62367	4.62367
LOC108557148	0	0	29396.9	2919.52	4.89223	4.89223
LOC108557149	0	0	134.766	177.229	-0.789322	-0.789322
LOC108557150	0	0	5.8455	7.98411	0.230141	0.230141
LOC108557152	1	1	153.802	189.401	-1.08184	-1.08184
LOC108557153	1	1	2935.11	2783.65	-0.803612	-0.803612
LOC108557154	1	1	1383.58	1598.88	-0.374165	-0.374165
LOC108557155	0	0	92.4531	349.537	2.9493	2.9493
LOC108557156	1	1	17390	12415.8	0.39941	0.39941
LOC108557157	1	1	9133.85	7457.05	-1.9745	-1.9745
LOC108557158	0	0	14463.1	14436.7	-2.06222	-2.06222
LOC108557159	0	0	5418.83	13523.6	2.67763	2.67763
LOC108557160	1	1	13565.4	11262.7	-0.830993	-0.830993
LOC108557161	0	0	2312.42	2465.02	-1.19798	-1.19798
LOC108557162	0	0	3527.75	3113.6	-2.69742	-2.69742
LOC108557163	0	0	5194.01	4474.28	0.385551	0.385551
LOC108557164	0	0	340.519	339.867	-0.284779	-0.284779
LOC108557165	0	0	5257.55	4238.72	0.533701	0.533701
LOC108557166	1	1	11200.9	9627.94	0.473431	0.473431
LOC108557167	0	0	308.472	280.988	1.50692	1.50692
LOC108557168	1	1	2958.28	2853.63	-2.42192	-2.42192
LOC108557169	1	1	2494.13	3027.08	-2.92474	-2.92474
LOC108557170	0	0	114.103	126.858	0.121397	0.121397
LOC108557171	0	0	714.23	532.79	0.761489	0.761489
LOC108557172	1	1	232.234	173.303	-0.114713	-0.114713
LOC108557173	0	0	18.1706	27.4728	0.632843	0.632843
LOC108557174	0	0	2.41949	6.11269	-0.621613	-0.621613
LOC108557175	0	0	1.67784	0.943163	-0.404527	-0.404527
LOC108557176	0	0	1.23862	2.39047	0.638066	0.638066
LOC108557177	0	0	524.27	1013.93	2.80791	2.80791
LOC108557178	0	0	3.52544	30.4117	0.61467	0.61467
LOC108557179	0	0	2568.03	5618.24	2.24931	2.24931
LOC108557180	1	1	4143.32	4063.66	0.375166	0.375166
LOC108557181	1	1	1574.07	1654.27	-0.124417	-0.124417
LOC108557182	0	0	15978.3	9727.36	1.6203	1.6203
LOC108557183	0	0	0.364419	2.74814	-0.699446	-0.699446
LOC108557184	0	0	577938	534798	-0.284498	-0.284498
LOC108557185	0	0	311.403	189.156	0.632187	0.632187
LOC108557186	1	1	1524.77	1243.49	-0.118052	-0.118052
LOC108557187	1	1	2426.86	2648.26	0.313967	0.313967
LOC108557188	1	1	23.2431	21.3757	-0.816462	-0.816462
LOC108557189	1	1	16346.9	14410.6	-3.35147	-3.35147
LOC108557190	0	0	2040.52	2489.9	-0.480741	-0.480741
LOC108557191	0	0	1413.9	1499.66	1.00677	1.00677
LOC108557192	0	0	330.484	388.132	-2.04674	-2.04674
LOC108557193	1	1	4579.72	5074.71	-0.158608	-0.158608
LOC108557194	0	0	1620.72	1637.27	1.14743	1.14743
LOC108557195	1	1	2182.59	2560.13	-1.37272	-1.37272
LOC108557196	1	1	1929.08	1750.41	-0.0489292	-0.0489292
LOC108557197	1	1	26787.3	34386.8	0.117633	0.117633
LOC108557198	0	0	236.411	68.8101	1.76952	1.76952
LOC108557199	0	0	270.208	363.048	1.10115	1.10115
LOC108557200	0	0	41.6626	89.054	0.961468	0.961468
LOC108557202	0	0	2466.44	3331.79	-0.282842	-0.282842
LOC108557203	1	1	3970.47	3924.52	-0.825884	-0.825884
LOC108557204	1	1	2126.13	2278.82	-0.18692	-0.18692
LOC108557205	0	0	15261.3	12598	-1.57313	-1.57313
LOC108557209	0	0	19.0018	22.0333	0.158999	0.158999
LOC108557210	0	0	16.9265	115.667	1.98991	1.98991
LOC108557211	0	0	1.28257	14.7086	1.25881	1.25881
LOC108557212	0	0	5307.2	5081.13	1.26076	1.26076
LOC108557213	0	0	12.5162	12.7159	-0.210575	-0.210575
LOC108557214	1	1	3147.49	2643.25	-0.299998	-0.299998
LOC108557215	0	0	727.525	1021.19	0.359056	0.359056
LOC108557216	0	0	1439.18	2499.57	2.33364	2.33364
LOC108557217	0	0	6819.38	8693.37	-0.750266	-0.750266
LOC108557218	0	0	77.1814	65.8297	-1.89482	-1.89482
LOC108557219	1	1	1412.91	1510.89	0.213523	0.213523
LOC108557220	1	1	1704.97	1636.96	-1.31046	-1.31046
LOC108557221	0	0	2263.23	2473.93	-0.715372	-0.715372
LOC108557222	0	0	532.189	553.275	-0.839003	-0.839003
LOC108557223	0	0	3876.75	3773.21	-2.08751	-2.08751
LOC108557224	0	0	2259.44	3991.48	1.45093	1.45093
LOC108557225	0	0	52.3408	137.639	1.43419	1.43419
LOC108557226	0	0	9423.37	1797.44	6.65937	6.65937
LOC108557227	0	0	15634.8	3093.52	5.14421	5.14421
LOC108557228	0	0	25691.1	9287.87	5.21385	5.21385
LOC108557229	0	0	1358.27	563.628	2.856	2.856
LOC108557231	0	0	2394.98	822.042	3.49525	3.49525
LOC108557233	0	0	1662.23	710.687	3.49933	3.49933
LOC108557234	0	0	0	12.285	0.68174	0.68174
LOC108557235	0	0	57.6473	57.6212	-0.133087	-0.133087
LOC108557238	0	0	0.276866	12.5631	0.454715	0.454715
LOC108557239	0	0	42.9608	59.7944	-0.562599	-0.562599
LOC108557240	0	0	91.6665	97.3634	-1.63787	-1.63787
LOC108557241	0	0	1729.43	1778.69	-1.29215	-1.29215
LOC108557242	0	0	62.9599	118.939	0.972118	0.972118
LOC108557243	0	0	2583.13	3359.99	2.65664	2.65664
LOC108557245	0	0	4385.67	15700.2	2.71732	2.71732
LOC108557246	0	0	1.03747	2.10441	1.64707	1.64707
LOC108557247	0	0	3.52129	6.24579	0.0696737	0.0696737
LOC108557248	0	0	198.852	306.36	0.280374	0.280374
LOC108557249	0	0	2704.44	1348.91	4.72827	4.72827
LOC108557250	0	0	1849.44	3065.2	2.23619	2.23619
LOC108557251	1	1	1802.63	1668.56	-1.33371	-1.33371
LOC108557253	0	0	227.748	319.914	-1.36642	-1.36642
LOC108557254	1	1	4955.52	3824.3	1.29157	1.29157
LOC108557255	1	1	8709	6264.31	-1.70495	-1.70495
LOC108557256	1	1	6311.17	7804.98	-0.74726	-0.74726
LOC108557257	1	1	230380	238432	-2.4178	-2.4178
LOC108557258	0	0	27588.9	36165.9	3.43776	3.43776
LOC108557259	0	0	6573.25	5505.2	-0.434719	-0.434719
LOC108557260	0	0	165.844	191.774	0.537599	0.537599
LOC108557261	0	0	141.901	166.054	-2.53459	-2.53459
LOC108557263	1	1	1485.55	1779.49	-0.27575	-0.27575
LOC108557264	1	1	260.014	340.615	-1.15505	-1.15505
LOC108557265	0	0	67.0109	100.317	-0.554626	-0.554626
LOC108557266	1	1	4205.24	3160.91	-0.609889	-0.609889
LOC108557267	0	0	1360.17	1236.86	-0.319212	-0.319212
LOC108557268	1	1	205.076	244.278	-0.848606	-0.848606
LOC108557269	1	1	1977.11	2090.47	-2.28027	-2.28027
LOC108557270	0	0	453.311	748.782	-0.652194	-0.652194
LOC108557271	0	0	5622.44	7101.03	1.64886	1.64886
LOC108557272	1	1	2955.81	2800.2	-1.01445	-1.01445
LOC108557273	0	0	4688.57	4559.98	-0.147606	-0.147606
LOC108557274	0	0	16216.7	22096.2	-0.945715	-0.945715
LOC108557275	1	1	3735.47	3000.86	0.882642	0.882642
LOC108557276	0	0	1108.47	1163.39	-0.88673	-0.88673
LOC108557277	0	0	79644	73554.3	-1.86412	-1.86412
LOC108557278	1	1	5158.17	4397.06	-0.174152	-0.174152
LOC108557279	0	0	481.739	381.275	-0.871312	-0.871312
LOC108557280	0	0	1480.88	1876.73	0.0435555	0.0435555
LOC108557281	0	0	7047.78	4211.79	3.43312	3.43312
LOC108557282	1	1	5147.66	5077.97	-1.92993	-1.92993
LOC108557283	0	0	6750.01	3636.06	0.600828	0.600828
LOC108557284	1	1	832.366	1165.54	0.836034	0.836034
LOC108557285	0	0	507.629	513.059	-1.34246	-1.34246
LOC108557286	1	1	12663.2	11924.2	-0.77957	-0.77957
LOC108557287	1	1	88.6032	133.692	-1.50405	-1.50405
LOC108557288	1	1	407.922	517.093	-0.135989	-0.135989
LOC108557289	1	1	9115.24	7388.1	-0.868213	-0.868213
LOC108557290	0	0	625691	563643	-0.798133	-0.798133
LOC108557291	1	1	3949.97	3654.72	-3.31171	-3.31171
LOC108557292	1	1	217.577	190.723	-0.756171	-0.756171
LOC108557293	0	0	3195	3698.15	-2.38333	-2.38333
LOC108557294	1	1	4639.48	5160.4	-0.968012	-0.968012
LOC108557295	0	0	26.7279	215.175	2.23837	2.23837
LOC108557296	1	1	29273.7	25226.8	-2.02037	-2.02037
LOC108557297	1	1	1348.05	1548.55	-0.486724	-0.486724
LOC108557298	0	0	55389.1	34088.3	-1.39208	-1.39208
LOC108557299	1	1	12200.4	9091.28	1.65986	1.65986
LOC108557300	0	0	4621.01	6315.34	0.719783	0.719783
LOC108557301	1	1	3658.14	3897.42	-0.890071	-0.890071
LOC108557302	1	1	7657.52	6744.94	-1.14239	-1.14239
LOC108557303	1	1	13.669	15.2541	-1.43575	-1.43575
LOC108557304	0	0	170.439	265.49	-0.430326	-0.430326
LOC108557306	0	0	899.958	545.288	2.05186	2.05186
LOC108557307	0	0	526.206	993.359	2.40539	2.40539
LOC108557308	0	0	2325.88	2700.15	0.386712	0.386712
LOC108557309	1	1	26877.3	22288.4	-0.614924	-0.614924
LOC108557310	1	1	8262.2	8633.25	-4.20909	-4.20909
LOC108557311	0	0	116.579	158.642	-1.34475	-1.34475
LOC108557312	1	1	4204.86	4101.61	-3.29755	-3.29755
LOC108557313	1	1	3576.39	3582.04	-2.0445	-2.0445
LOC108557314	1	1	3055.13	3477.79	-1.22297	-1.22297
LOC108557315	0	0	14.6739	15.2712	-1.30889	-1.30889
LOC108557316	1	1	5420.48	5303.35	-0.863556	-0.863556
LOC108557317	0	0	46.1336	16.6498	0.848779	0.848779
LOC108557318	0	0	6.1073	11.7696	0.50983	0.50983
LOC108557319	0	0	2894.77	1941.07	0.864441	0.864441
LOC108557321	0	0	36.6281	68.7944	-0.264889	-0.264889
LOC108557322	0	0	3597.52	3441.12	0.324752	0.324752
LOC108557323	0	0	10222.4	6763.56	1.93342	1.93342
LOC108557324	0	0	213.546	345.954	0.817917	0.817917
LOC108557325	0	0	25923.6	20526.4	-1.9489	-1.9489
LOC108557326	0	0	378.803	555.613	0.105667	0.105667
LOC108557327	0	0	381.703	412.217	-0.692594	-0.692594
LOC108557328	1	1	3458.08	3385.56	-2.49626	-2.49626
LOC108557329	0	0	12567.9	11960.6	-1.45249	-1.45249
LOC108557330	0	0	537.187	584.178	-0.54478	-0.54478
LOC108557331	0	0	8456.52	5627.65	2.1701	2.1701
LOC108557332	0	0	2326	2360.36	1.39912	1.39912
LOC108557333	1	1	195843	203424	-1.53234	-1.53234
LOC108557334	0	0	502.809	711.962	2.42923	2.42923
LOC108557335	0	0	14.8593	14.1679	-0.295817	-0.295817
LOC108557336	0	0	224.853	271.885	-1.51014	-1.51014
LOC108557337	0	0	1477.19	1612.71	-0.992668	-0.992668
LOC108557338	0	0	317.922	501.361	1.95718	1.95718
LOC108557339	0	0	431.827	925.827	1.75319	1.75319
LOC108557340	0	0	6832.34	6802.47	1.03073	1.03073
LOC108557342	0	0	679.253	940.614	-0.27496	-0.27496
LOC108557343	1	1	3399.7	4003.8	-1.57448	-1.57448
LOC108557352	0	0	5030.27	5448.69	-0.103981	-0.103981
LOC108557353	1	1	39384.3	26547.6	0.0475905	0.0475905
LOC108557354	0	0	54.2687	74.5725	-0.679759	-0.679759
LOC108557355	1	1	4275.52	4530.41	-2.08404	-2.08404
LOC108557356	0	0	5083.02	4287.97	1.09016	1.09016
LOC108557357	0	0	2482.71	1427.9	1.21559	1.21559
LOC108557358	0	0	109.853	104.116	-0.318713	-0.318713
LOC108557359	0	0	68.3645	76.752	-0.160839	-0.160839
LOC108557360	0	0	1503.32	1430.45	4.88269	4.88269
LOC108557361	0	0	2757.37	4537.96	4.09938	4.09938
LOC108557362	0	0	1824.21	3450.92	2.04219	2.04219
LOC108557363	0	0	111.118	172.531	-1.75756	-1.75756
LOC108557365	0	0	10303.2	10066.4	1.39811	1.39811
LOC108557366	1	1	1276.75	1653.61	-1.37636	-1.37636
LOC108557367	1	1	879.778	901.986	-2.51851	-2.51851
LOC108557368	1	1	1865.69	2052.69	-0.252447	-0.252447
LOC108557369	1	1	196.801	254.829	-0.92811	-0.92811
LOC108557370	1	1	447.452	389.469	-0.797624	-0.797624
LOC108557371	0	0	51.701	46.0515	-0.749062	-0.749062
LOC108557372	1	1	4974.06	3610.43	-0.897005	-0.897005
LOC108557373	0	0	36.4976	30.638	-1.45039	-1.45039
LOC108557374	0	0	6.1891	17.2089	-0.692725	-0.692725
LOC108557375	0	0	11314.7	10541.3	0.303028	0.303028
LOC108557376	1	1	400.545	442.838	-1.5877	-1.5877
LOC108557377	1	1	662.049	572.045	-0.689994	-0.689994
LOC108557378	0	0	75.8691	166.585	0.563498	0.563498
LOC108557379	0	0	1.16626	4.12322	0.445183	0.445183
LOC108557380	1	1	1389.55	1479.63	0.14264	0.14264
LOC108557381	0	0	23.3989	32.071	-1.15447	-1.15447
LOC108557382	1	1	1959.45	2539.23	-1.85024	-1.85024
LOC108557383	0	0	2073.58	2203.53	1.57893	1.57893
LOC108557384	0	0	291.162	84.1873	1.55883	1.55883
LOC108557385	1	1	3443.19	3044.47	0.531354	0.531354
LOC108557386	0	0	23903.7	18727.5	-0.638586	-0.638586
LOC108557387	0	0	30.9776	22.8966	-1.44512	-1.44512
LOC108557388	0	0	1.26752	9.71005	2.25006	2.25006
LOC108557389	1	1	422.456	586.216	-1.79638	-1.79638
LOC108557391	0	0	1236.52	818.639	1.61997	1.61997
LOC108557392	0	0	239.25	381.92	-0.609179	-0.609179
LOC108557393	1	1	3121.18	3171.85	-1.79267	-1.79267
LOC108557394	0	0	0	0.363754	0.389553	0.389553
LOC108557396	0	0	0	0.15141	-0.573921	-0.573921
LOC108557397	1	1	19874.5	13239.3	1.01716	1.01716
LOC108557398	0	0	195.186	192.525	-1.9933	-1.9933
LOC108557399	0	0	4.0677	1.88489	-0.572299	-0.572299
LOC108557400	1	1	5661.68	6637.63	-0.564762	-0.564762
LOC108557401	0	0	40.534	68.2309	-0.0059791	-0.0059791
LOC108557402	1	1	16372.2	12040	2.29119	2.29119
LOC108557403	0	0	166.927	190.785	-2.15044	-2.15044
LOC108557404	1	1	5524.76	5207.59	-1.03059	-1.03059
LOC108557405	0	0	5540.19	7483.38	-1.10632	-1.10632
LOC108557406	0	0	1.05442	4.36422	-0.31989	-0.31989
LOC108557407	0	0	19464.4	16355.4	-2.11409	-2.11409
LOC108557408	0	0	77.212	81.8653	-0.406982	-0.406982
LOC108557409	0	0	8434.65	10062.1	-0.655023	-0.655023
LOC108557410	0	0	2.0038	3.43026	-1.17434	-1.17434
LOC108557411	0	0	5619.95	3193.16	1.80091	1.80091
LOC108557412	0	0	6.0625	10.1956	0.553987	0.553987
LOC108557413	0	0	594.283	1027.38	2.90045	2.90045
LOC108557414	0	0	673.227	1009.22	2.64561	2.64561
LOC108557415	0	0	83.533	113.135	-0.68605	-0.68605
LOC108557416	0	0	351.037	562.691	-1.53161	-1.53161
LOC108557417	0	0	4749.56	5084.39	-0.594044	-0.594044
LOC108557418	1	1	1631.81	1377.37	0.599985	0.599985
LOC108557419	0	0	14971.1	22065.8	0.880774	0.880774
LOC108557420	1	1	1167.04	1132.07	-2.63195	-2.63195
LOC108557421	1	1	37.533	66.6622	-1.49109	-1.49109
LOC108557422	0	0	31.7595	41.706	-1.54479	-1.54479
LOC108557423	0	0	228.187	361.607	2.24063	2.24063
LOC108557424	0	0	27846.4	24349.1	-1.27339	-1.27339
LOC108557425	0	0	1023.16	1219.78	1.57297	1.57297
LOC108557426	0	0	139.606	212.519	0.00396636	0.00396636
LOC108557427	0	0	161.406	205.549	-0.152458	-0.152458
LOC108557428	0	0	113.301	138.43	-0.983962	-0.983962
LOC108557429	1	1	803.483	964.649	-1.14287	-1.14287
LOC108557430	0	0	15.7048	50.7431	1.82939	1.82939
LOC108557431	0	0	23.9463	27.073	-0.491002	-0.491002
LOC108557432	0	0	6.63587	5.82768	0.534745	0.534745
LOC108557434	0	0	3202.9	3039.37	3.84985	3.84985
LOC108557435	0	0	49.9245	47.3031	-1.63686	-1.63686
LOC108557436	0	0	54.9906	118.342	1.04264	1.04264
LOC108557437	0	0	0.614808	5.20306	0.00924374	0.00924374
LOC108557438	0	0	0	1.21654	-0.0670542	-0.0670542
LOC108557440	0	0	678.612	528.222	1.09991	1.09991
LOC108557441	0	0	11.5402	48.3886	1.05491	1.05491
LOC108557442	0	0	3018.08	4212.63	3.54766	3.54766
LOC108557443	0	0	344.635	771.775	0.855767	0.855767
LOC108557444	0	0	111.873	163.034	-0.97801	-0.97801
LOC108557445	0	0	1.23642	0.803878	0.759793	0.759793
LOC108557446	0	0	0	0.428863	0.567482	0.567482
LOC108557447	0	0	0.0719233	0	NA	NA
LOC108557448	0	0	0.780824	3.72883	1.09716	1.09716
LOC108557449	0	0	9.37072	65.044	2.14675	2.14675
LOC108557450	0	0	2315.82	3446.43	4.21935	4.21935
LOC108557451	0	0	8.81832	7.34793	0.19145	0.19145
LOC108557452	0	0	921.174	1324.81	4.18267	4.18267
LOC108557453	0	0	37.9023	5028.34	6.03873	6.03873
LOC108557454	0	0	0.691903	2.17364	-0.569948	-0.569948
LOC108557455	0	0	21.9408	463.003	4.06558	4.06558
LOC108557456	0	0	0.553731	1.92464	-0.284948	-0.284948
LOC108557457	0	0	3.12227	3.99037	1.16519	1.16519
LOC108557458	1	1	3722.99	3610.8	-2.14456	-2.14456
LOC108557459	0	0	5.95491	43.0951	2.33429	2.33429
LOC108557460	1	1	1514	1105.04	0.504311	0.504311
LOC108557461	0	0	19633.7	16500.7	0.884237	0.884237
LOC108557463	0	0	1658.08	1436.46	3.02981	3.02981
LOC108557464	0	0	3287.66	4936.82	3.55102	3.55102
LOC108557465	0	0	210.148	280.682	-0.304752	-0.304752
LOC108557466	0	0	20.2365	24.6989	-0.766873	-0.766873
LOC108557468	0	0	8699.02	8223.88	-0.882078	-0.882078
LOC108557469	0	0	59.1177	73.4553	-1.42002	-1.42002
LOC108557470	0	0	61.8213	168.712	0.683137	0.683137
LOC108557474	0	0	0	9.53713	1.66695	1.66695
LOC108557475	0	0	0.927915	1.28363	0.590876	0.590876
LOC108557476	0	0	0.840409	6.4449	0.960503	0.960503
LOC108557477	0	0	61.6656	86.3666	1.28079	1.28079
LOC108557478	0	0	6395.09	7402.31	0.287498	0.287498
LOC108557479	1	1	4413.38	4018.01	-2.41587	-2.41587
LOC108557480	1	1	565.914	633.568	0.389457	0.389457
LOC108557481	1	1	2344.65	1688.33	-0.756341	-0.756341
LOC108557482	0	0	6833.44	6508.78	-2.87935	-2.87935
LOC108557483	1	1	3468.01	3646.73	-1.53371	-1.53371
LOC108557484	0	0	17.5851	38.7979	2.07695	2.07695
LOC108557485	0	0	92.2167	203.773	0.391367	0.391367
LOC108557486	0	0	2.7504	1.77683	0.483918	0.483918
LOC108557487	0	0	96.8203	233.79	2.39896	2.39896
LOC108557488	0	0	121.449	162.892	1.22022	1.22022
LOC108557489	0	0	5212.17	4115.12	1.02095	1.02095
LOC108557490	0	0	261.28	411.756	-0.608168	-0.608168
LOC108557491	0	0	16.3097	12.9264	1.03293	1.03293
LOC108557492	0	0	21729	19586.7	-1.79588	-1.79588
LOC108557493	0	0	1359.04	1176.32	-0.954451	-0.954451
LOC108557494	1	1	4371.71	4183.89	0.461914	0.461914
LOC108557495	0	0	7517.21	7895.81	0.820525	0.820525
LOC108557496	1	1	594.832	809.43	0.0980546	0.0980546
LOC108557497	0	0	0.276866	4.72582	0.218607	0.218607
LOC108557502	0	0	20.5361	29.0255	-0.9591	-0.9591
LOC108557503	0	0	14.5401	22.3043	-0.578386	-0.578386
LOC108557504	1	1	9726.86	7702.65	-0.0248055	-0.0248055
LOC108557505	1	1	5084.45	6897.59	-0.828846	-0.828846
LOC108557506	1	1	4196.46	3999.04	-1.42961	-1.42961
LOC108557507	1	1	8484.97	5437.93	0.665803	0.665803
LOC108557508	0	0	1399.99	1262.49	0.733849	0.733849
LOC108557509	0	0	5973.55	5637.59	1.49887	1.49887
LOC108557510	0	0	54.3171	75.8745	-0.14005	-0.14005
LOC108557511	0	0	26.7831	17.0808	-0.964107	-0.964107
LOC108557512	0	0	5.10374	6.87268	0.275553	0.275553
LOC108557513	1	1	827.275	870.003	-1.41324	-1.41324
LOC108557514	0	0	42807.8	55455.8	0.33445	0.33445
LOC108557515	0	0	99.3381	267.893	3.04385	3.04385
LOC108557516	0	0	76.6747	57.0537	0.749003	0.749003
LOC108557517	0	0	8.19935	4.12862	-0.146668	-0.146668
LOC108557518	1	1	23925.3	22543.7	2.30091	2.30091
LOC108557519	1	1	33511	30744.3	-2.0987	-2.0987
LOC108557520	0	0	9338.02	7862.87	1.16789	1.16789
LOC108557521	1	1	2653.12	2203.28	-0.0754986	-0.0754986
LOC108557522	0	0	17929.9	13353.5	1.26445	1.26445
LOC108557523	0	0	11661.2	5279.55	4.67138	4.67138
LOC108557524	0	0	35.5867	40.8041	0.123512	0.123512
LOC108557525	0	0	342.938	278.329	2.21946	2.21946
LOC108557526	0	0	179.957	143.793	0.808607	0.808607
LOC108557527	0	0	81.0995	65.5775	1.20951	1.20951
LOC108557528	1	1	620.723	732.803	-0.906485	-0.906485
LOC108557529	0	0	836.945	664.809	-0.382296	-0.382296
LOC108557530	0	0	186.969	97.8594	2.20674	2.20674
LOC108557531	1	1	4240.28	3589.67	0.434809	0.434809
LOC108557532	1	1	2652.56	2949.45	-0.449873	-0.449873
LOC108557533	1	1	8798.12	10152.9	1.80993	1.80993
LOC108557534	1	1	15654.1	12113.7	-0.505085	-0.505085
LOC108557535	1	1	3455.59	3383.54	0.526056	0.526056
LOC108557536	0	0	3351.91	3446.2	-2.70963	-2.70963
LOC108557537	1	1	2526.29	2399.52	-1.97546	-1.97546
LOC108557538	1	1	26034	23645.9	-1.41262	-1.41262
LOC108557539	1	1	1235.36	1225.36	-2.73897	-2.73897
LOC108557540	1	1	1683.28	1730.9	-1.07486	-1.07486
LOC108557541	1	1	2823.38	2534.19	-1.3379	-1.3379
LOC108557542	1	1	10811.2	7737.45	0.509418	0.509418
LOC108557543	0	0	22.6081	26.0329	-0.646971	-0.646971
LOC108557544	1	1	1674.73	1355.09	-2.15019	-2.15019
LOC108557545	1	1	717.614	649.978	-0.331005	-0.331005
LOC108557546	0	0	113.717	171.743	0.605708	0.605708
LOC108557547	1	1	6257.54	6171.55	-1.02063	-1.02063
LOC108557548	1	1	1206.84	1193.06	-0.408323	-0.408323
LOC108557549	0	0	465.305	503.208	-0.523355	-0.523355
LOC108557550	1	1	804.659	706.856	-0.238413	-0.238413
LOC108557551	1	1	2812.47	3359.17	-0.898267	-0.898267
LOC108557552	0	0	29.4507	55.556	-1.63388	-1.63388
LOC108557553	0	0	529.898	743.321	0.706523	0.706523
LOC108557554	0	0	149.442	159.786	-0.976987	-0.976987
LOC108557555	0	0	654.175	1182.11	0.268028	0.268028
LOC108557556	1	1	9825.14	7081.22	-1.51105	-1.51105
LOC108557557	1	1	1017.62	1068.01	0.505517	0.505517
LOC108557558	0	0	2.36666	5.38716	0.830591	0.830591
LOC108557559	0	0	5.35342	6.81372	0.227504	0.227504
LOC108557560	1	1	3301.06	4074.42	0.731271	0.731271
LOC108557561	1	1	630.142	771.35	0.59097	0.59097
LOC108557562	0	0	102.276	153.761	-1.09005	-1.09005
LOC108557563	1	1	192.135	271.484	-1.01598	-1.01598
LOC108557564	0	0	119230	68654	3.85544	3.85544
LOC108557565	1	1	10113.4	9082.45	-1.50789	-1.50789
LOC108557566	0	0	5317.64	4948.4	0.535012	0.535012
LOC108557567	0	0	541.211	710.511	3.0166	3.0166
LOC108557568	1	1	2577.03	2882.08	-1.52535	-1.52535
LOC108557569	1	1	653.625	658.732	-0.148634	-0.148634
LOC108557570	1	1	3605.74	2372.14	-1.17332	-1.17332
LOC108557571	0	0	1606.6	1698.36	2.02571	2.02571
LOC108557572	1	1	2157.16	2063.68	1.07044	1.07044
LOC108557573	0	0	5077.25	5918.87	-0.403434	-0.403434
LOC108557574	0	0	42.2652	54.3341	0.662612	0.662612
LOC108557575	0	0	22.9705	32.0991	0.79307	0.79307
LOC108557576	0	0	2.08553	8.04081	-0.175274	-0.175274
LOC108557577	0	0	154.739	189.468	-0.586873	-0.586873
LOC108557578	0	0	3621.26	5033.89	0.810516	0.810516
LOC108557579	1	1	54.4871	88.905	-0.718758	-0.718758
LOC108557581	1	1	4130.42	3864.56	1.98692	1.98692
LOC108557582	0	0	18409.1	45269.4	1.99937	1.99937
LOC108557583	0	0	2485.86	2155.17	1.34818	1.34818
LOC108557584	0	0	1096.08	974.471	1.55251	1.55251
LOC108557585	0	0	4184.49	3991.76	1.05661	1.05661
LOC108557586	0	0	145.545	199.024	-1.45907	-1.45907
LOC108557587	0	0	2154.26	1700.32	-0.977352	-0.977352
LOC108557589	0	0	302.367	342.972	0.647494	0.647494
LOC108557590	0	0	8340.55	12871.5	-0.175902	-0.175902
LOC108557591	0	0	90740.3	65624.6	3.52004	3.52004
LOC108557592	1	1	751.263	1227.54	0.462285	0.462285
LOC108557594	0	0	5833.05	21035.7	3.33162	3.33162
LOC108557596	0	0	123.128	127.139	0.616744	0.616744
LOC108557597	1	1	1860.19	1543.47	-2.2646	-2.2646
LOC108557598	0	0	174.547	305.608	-0.507023	-0.507023
LOC108557599	0	0	941.414	619.693	1.50045	1.50045
LOC108557600	0	0	56466.8	19954.2	4.08375	4.08375
LOC108557602	0	0	131.875	115.914	-0.811922	-0.811922
LOC108557603	0	0	0	0.410618	0.520598	0.520598
LOC108557604	0	0	101.018	150.767	1.2989	1.2989
LOC108557605	1	1	10694.2	10997.7	-2.78824	-2.78824
LOC108557607	1	1	11353.3	11875.9	-1.03152	-1.03152
LOC108557608	1	1	568.639	514.147	-0.315818	-0.315818
LOC108557609	1	1	7808.33	7677.28	-0.346842	-0.346842
LOC108557610	1	1	2803.74	3164.44	-1.75613	-1.75613
LOC108557612	0	0	195.646	184.561	-1.00261	-1.00261
LOC108557613	0	0	16199.1	12240.6	0.738828	0.738828
LOC108557614	0	0	7485.03	7238.59	-2.18068	-2.18068
LOC108557615	1	1	1163.91	861.548	0.288879	0.288879
LOC108557617	1	1	3184.25	3101.39	-1.01387	-1.01387
LOC108557618	0	0	17743.1	13321.5	0.747046	0.747046
LOC108557619	0	0	48.425	962.016	3.7428	3.7428
LOC108557621	0	0	4.99562	34.9985	1.29569	1.29569
LOC108557623	0	0	7940.45	7857.55	4.33835	4.33835
LOC108557624	0	0	820.865	818.73	0.681743	0.681743
LOC108557625	0	0	27.7508	26.2985	-0.485142	-0.485142
LOC108557627	0	0	811.896	1020.66	1.77024	1.77024
LOC108557629	1	1	27.8097	26.8152	1.32917	1.32917
LOC108557631	1	1	1486.21	996.401	-0.855344	-0.855344
LOC108557632	1	1	35973.7	36695.6	-2.47425	-2.47425
LOC108557633	1	1	5854.99	5902.16	-3.30534	-3.30534
LOC108557634	0	0	1.23029	2.68126	-1.05781	-1.05781
LOC108557636	1	1	2068.17	2419.98	-0.984097	-0.984097
LOC108557637	1	1	11082.9	9047.75	-2.338	-2.338
LOC108557638	0	0	2957.5	3089.53	0.96948	0.96948
LOC108557640	0	0	31.6028	35.904	-1.19033	-1.19033
LOC108557641	0	0	2141.05	2362.16	-1.9137	-1.9137
LOC108557642	0	0	124.669	150.986	-0.900996	-0.900996
LOC108557643	0	0	142.032	244.474	-0.488555	-0.488555
LOC108557644	0	0	6658.67	9497.47	-0.330061	-0.330061
LOC108557646	1	1	4703.06	3916.18	-1.67013	-1.67013
LOC108557647	0	0	127.884	73.56	-1.6874	-1.6874
LOC108557648	1	1	2893.67	2241.88	0.760984	0.760984
LOC108557649	1	1	8268.32	6274.2	-0.217414	-0.217414
LOC108557651	0	0	6856.51	4192.54	2.2319	2.2319
LOC108557652	1	1	171581	75826.3	-0.252952	-0.252952
LOC108557653	0	0	1290.91	1952.22	1.99391	1.99391
LOC108557655	0	0	849.096	1251.16	-0.299175	-0.299175
LOC108557658	0	0	19.8845	39.4911	-0.277043	-0.277043
LOC108557659	0	0	0	1.01578	0.603633	0.603633
LOC108557660	0	0	15922.5	13465	0.36865	0.36865
LOC108557662	1	1	1711.21	2204.72	-1.22523	-1.22523
LOC108557663	0	0	10661.9	10693.3	-1.3349	-1.3349
LOC108557664	0	0	3909.13	5750.79	0.15924	0.15924
LOC108557666	0	0	6814.11	7655.82	0.566863	0.566863
LOC108557667	0	0	2970.11	3538.76	1.1919	1.1919
LOC108557668	0	0	463.057	1301.98	2.46158	2.46158
LOC108557670	0	0	1117.58	1054.6	-1.19082	-1.19082
LOC108557671	0	0	14401	10948.1	-0.643069	-0.643069
LOC108557672	1	1	8192.76	7018.9	-0.459002	-0.459002
LOC108557673	0	0	1222.2	1672.93	1.46946	1.46946
LOC108557674	0	0	4512.05	3549.86	0.884193	0.884193
LOC108557675	1	1	9734.49	9809.88	-1.2971	-1.2971
LOC108557676	1	1	1235.19	1286.16	0.46964	0.46964
LOC108557677	1	1	814.661	862.879	-0.497964	-0.497964
LOC108557678	0	0	19869.1	19320	-2.62134	-2.62134
LOC108557679	1	1	3147.92	3128.37	-2.69554	-2.69554
LOC108557680	1	1	5642.02	5773.27	0.0591672	0.0591672
LOC108557681	1	1	300828	241178	-3.42096	-3.42096
LOC108557682	1	1	2530.55	2859.32	-1.2417	-1.2417
LOC108557683	1	1	7336.15	6784.96	-0.555985	-0.555985
LOC108557684	0	0	5465.71	8566.75	2.40241	2.40241
LOC108557685	0	0	85.1892	181.215	1.15265	1.15265
LOC108557686	1	1	3331.25	3171.96	-1.11758	-1.11758
LOC108557687	1	1	688.05	669.687	-2.8854	-2.8854
LOC108557688	0	0	7340.42	14053.3	0.734437	0.734437
LOC108557689	0	0	225.708	358.238	0.469701	0.469701
LOC108557690	0	0	21.8925	18.0357	-1.07324	-1.07324
LOC108557691	0	0	16.293	13.4569	-0.783008	-0.783008
LOC108557692	0	0	64.7954	27.2545	0.315224	0.315224
LOC108557693	0	0	14.4937	1924.79	6.42828	6.42828
LOC108557694	1	1	636.416	584.751	-1.54003	-1.54003
LOC108557695	0	0	5.78849	5.19294	-0.338255	-0.338255
LOC108557696	0	0	42.1311	42.0165	-1.2925	-1.2925
LOC108557697	1	1	8128.15	5842.92	0.740802	0.740802
LOC108557698	1	1	5772.95	4917.36	-3.60424	-3.60424
LOC108557699	0	0	203.542	250.844	-0.299437	-0.299437
LOC108557700	1	1	12482	10798.5	-0.768617	-0.768617
LOC108557701	0	0	74.8146	80.3291	-1.67801	-1.67801
LOC108557702	1	1	2443.89	2520.24	-1.97526	-1.97526
LOC108557703	1	1	4494.43	4003.3	-2.46613	-2.46613
LOC108557704	0	0	11258.4	7226.38	3.81135	3.81135
LOC108557705	0	0	7193.53	5514.88	3.9304	3.9304
LOC108557706	1	1	3202.01	2871.87	-1.22489	-1.22489
LOC108557707	1	1	6753.18	6129.02	-2.276	-2.276
LOC108557708	1	1	195198	194982	-2.51903	-2.51903
LOC108557709	0	0	338.808	648.712	2.70848	2.70848
LOC108557710	0	0	4459.17	4464.43	0.613993	0.613993
LOC108557711	1	1	3701.25	3582.82	-1.59664	-1.59664
LOC108557712	0	0	9244.76	10669.4	-1.17288	-1.17288
LOC108557713	1	1	6939.28	6500.36	-0.60679	-0.60679
LOC108557714	1	1	135.117	141.475	-1.10525	-1.10525
LOC108557715	0	0	285.738	490.629	0.8793	0.8793
LOC108557716	0	0	145.784	158.133	1.29952	1.29952
LOC108557717	0	0	65.2318	101.739	-1.2941	-1.2941
LOC108557718	0	0	45.7349	83.5712	0.909583	0.909583
LOC108557719	1	1	3590.56	2816.6	-3.27615	-3.27615
LOC108557720	0	0	5.37512	16.4544	-0.335038	-0.335038
LOC108557721	0	0	13367.5	7924.17	-0.250954	-0.250954
LOC108557722	1	1	7061.85	6784.49	-0.923349	-0.923349
LOC108557723	1	1	3387.14	3413.37	-0.507163	-0.507163
LOC108557724	1	1	1703.82	1515.86	-1.46801	-1.46801
LOC108557725	0	0	8.51239	8.36132	-0.0419114	-0.0419114
LOC108557726	1	1	4867.93	4692.91	-1.34689	-1.34689
LOC108557727	1	1	5063.35	4540.42	-2.00726	-2.00726
LOC108557728	1	1	3008.32	2821.23	-0.634337	-0.634337
LOC108557729	1	1	4567.88	3751.7	-0.927762	-0.927762
LOC108557730	1	1	2813.18	2196.92	-1.50157	-1.50157
LOC108557731	0	0	332.128	256.658	2.35544	2.35544
LOC108557732	0	0	248.29	199.243	0.725886	0.725886
LOC108557733	0	0	7178.51	9548.06	-0.65908	-0.65908
LOC108557734	0	0	93104.3	10002.3	5.84071	5.84071
LOC108557735	1	1	4362.94	4289.45	1.56993	1.56993
LOC108557736	0	0	686.584	822.992	-1.70289	-1.70289
LOC108557737	0	0	1710.21	1683.86	-1.12811	-1.12811
LOC108557738	0	0	66.6658	78.5054	0.0426794	0.0426794
LOC108557739	1	1	13986.1	14168	1.8828	1.8828
LOC108557740	1	1	2463.95	2208.39	-1.05031	-1.05031
LOC108557741	0	0	87.9922	70.7005	0.0749469	0.0749469
LOC108557742	1	1	1296.51	1013.85	-0.688497	-0.688497
LOC108557743	0	0	1727.54	2061.12	-1.52315	-1.52315
LOC108557744	0	0	310.502	404.308	2.35065	2.35065
LOC108557745	1	1	8967.42	7540.73	-1.78534	-1.78534
LOC108557746	0	0	27102.3	20171.9	-2.83409	-2.83409
LOC108557747	1	1	4597.41	3838.33	0.304532	0.304532
LOC108557748	1	1	1374.1	1066.06	-1.9029	-1.9029
LOC108557749	0	0	1.07136	0.30282	0.190297	0.190297
LOC108557750	0	0	167.346	278.3	1.08492	1.08492
LOC108557751	0	0	7372.55	10561.5	2.67481	2.67481
LOC108557752	0	0	412.821	610.853	-0.509536	-0.509536
LOC108557753	0	0	220.769	176.702	-1.0104	-1.0104
LOC108557756	0	0	0	0.444283	-0.441454	-0.441454
LOC108557757	0	0	10.5559	17.9796	-0.615228	-0.615228
LOC108557758	0	0	0	1.6859	0.981855	0.981855
LOC108557759	0	0	16.1731	114.237	3.01482	3.01482
LOC108557761	1	1	961.313	771.097	-1.42293	-1.42293
LOC108557762	0	0	8084.22	7835.19	-0.572414	-0.572414
LOC108557763	0	0	11820.8	16261.4	0.125524	0.125524
LOC108557764	0	0	864.295	2122.07	1.83118	1.83118
LOC108557765	0	0	457.792	603.657	-0.242029	-0.242029
LOC108557766	0	0	3.79669	7.01059	-0.158204	-0.158204
LOC108557767	1	1	6263.91	5600.63	0.0855316	0.0855316
LOC108557768	0	0	124.481	134.708	-1.53045	-1.53045
LOC108557769	0	0	0.503463	0.772643	0.0960201	0.0960201
LOC108557770	0	0	1438.74	1427.63	0.763488	0.763488
LOC108557771	0	0	12.7534	22.4814	-1.61531	-1.61531
LOC108557772	0	0	7.6775	15.7504	0.201707	0.201707
LOC108557774	1	1	681.779	701.507	-0.331111	-0.331111
LOC108557775	0	0	103.335	158.206	-0.465948	-0.465948
LOC108557777	0	0	3404.88	3434.87	-0.872802	-0.872802
LOC108557778	0	0	20.512	94.933	2.05751	2.05751
LOC108557779	1	1	2727.47	2656	-1.09486	-1.09486
LOC108557780	1	1	1904.92	2020.85	0.979606	0.979606
LOC108557781	1	1	48485.5	43545	-1.17406	-1.17406
LOC108557782	0	0	0	0	NA	NA
LOC108557784	1	1	414.868	393.848	-1.68929	-1.68929
LOC108557785	0	0	1405.89	1376.24	0.0385266	0.0385266
LOC108557786	0	0	10613.8	9131.73	3.16083	3.16083
LOC108557787	0	0	4.71927	4.07265	-0.170149	-0.170149
LOC108557788	0	0	2279.1	1948.15	0.157493	0.157493
LOC108557789	0	0	97.3289	197.321	-0.352739	-0.352739
LOC108557790	0	0	10935	9605.5	4.36315	4.36315
LOC108557791	1	1	711.695	706.994	-0.787649	-0.787649
LOC108557793	0	0	0.476219	0.685282	-0.0660622	-0.0660622
LOC108557794	0	0	6.7703	6.0736	-0.562268	-0.562268
LOC108557797	1	1	107.024	156.385	-2.02525	-2.02525
LOC108557798	0	0	100.914	93.6715	-1.32549	-1.32549
LOC108557799	0	0	387.68	272.776	4.0442	4.0442
LOC108557800	1	1	902.188	1118.91	-0.983036	-0.983036
LOC108557801	0	0	19746.6	15749.8	-0.354059	-0.354059
LOC108557802	0	0	4.42695	17.4186	1.33514	1.33514
LOC108557803	0	0	4.7219	6.36387	0.185598	0.185598
LOC108557804	0	0	2.46777	2.29911	0.109883	0.109883
LOC108557805	0	0	73.9032	55.4323	0.890461	0.890461
LOC108557807	0	0	1493.03	1909.75	-0.113959	-0.113959
LOC108557808	0	0	1.31451	2.25158	-0.92692	-0.92692
LOC108557810	0	0	0.78441	0	NA	NA
LOC108557811	0	0	8387.42	10106.6	3.87169	3.87169
LOC108557812	1	1	5422.64	4179.01	0.910413	0.910413
LOC108557813	0	0	13.0874	29.8781	-0.0975618	-0.0975618
LOC108557814	1	1	13499.8	10578.5	0.169641	0.169641
LOC108557815	0	0	401.364	613.901	1.40998	1.40998
LOC108557816	1	1	3555.51	3436.62	-0.714942	-0.714942
LOC108557817	0	0	142.208	207.553	5.08176	5.08176
LOC108557818	0	0	394.573	549.258	-0.393942	-0.393942
LOC108557819	1	1	556.489	544.794	-3.26346	-3.26346
LOC108557820	0	0	1698.54	2042.96	0.168049	0.168049
LOC108557821	1	1	5416.11	4900.16	-1.52908	-1.52908
LOC108557822	1	1	18150.3	14560.7	2.78162	2.78162
LOC108557823	1	1	4148.56	4030.97	-2.2706	-2.2706
LOC108557824	1	1	1187.54	975.297	-1.37049	-1.37049
LOC108557825	0	0	4932.6	6394.04	1.00587	1.00587
LOC108557826	0	0	4870.6	3098.21	3.55743	3.55743
LOC108557827	1	1	3007.07	2889.28	-0.713659	-0.713659
LOC108557828	0	0	317.186	268.022	1.9046	1.9046
LOC108557829	0	0	3844.84	3948.53	0.928851	0.928851
LOC108557830	1	1	20592.9	14889	-2.31801	-2.31801
LOC108557831	1	1	3586.34	3430.41	-0.565164	-0.565164
LOC108557832	1	1	10423.6	6725.07	-1.12841	-1.12841
LOC108557833	1	1	2609.66	2563.16	-2.18502	-2.18502
LOC108557834	1	1	936.445	1119.54	-0.28303	-0.28303
LOC108557835	0	0	36.3757	58.6123	-0.899213	-0.899213
LOC108557836	1	1	128.654	137.797	-1.07795	-1.07795
LOC108557837	1	1	17267.7	15433	1.24433	1.24433
LOC108557838	1	1	22207	17249.2	1.39233	1.39233
LOC108557839	0	0	3143.9	5509.93	2.90942	2.90942
LOC108557840	0	0	211.384	330.842	-0.786706	-0.786706
LOC108557841	0	0	1.51246	6.64078	1.14628	1.14628
LOC108557842	0	0	0.759149	0.728437	0.0988897	0.0988897
LOC108557843	0	0	81.1034	138.252	2.32467	2.32467
LOC108557844	0	0	2.88338	11.102	0.242741	0.242741
LOC108557846	0	0	112283	75938.7	3.03458	3.03458
LOC108557847	0	0	203485	164168	3.61085	3.61085
LOC108557848	0	0	71653.1	75755.7	3.8016	3.8016
LOC108557849	1	1	2.95905	9.66239	-0.0531189	-0.0531189
LOC108557850	0	0	849.429	1593.37	3.29115	3.29115
LOC108557851	0	0	14824.3	17619.1	-3.79723	-3.79723
LOC108557852	1	1	884.059	679.31	-1.27661	-1.27661
LOC108557853	1	1	12065.5	10676.2	-0.385312	-0.385312
LOC108557854	0	0	51852.6	32095.6	3.45926	3.45926
LOC108557855	0	0	359.953	394.628	-2.3249	-2.3249
LOC108557856	0	0	36.4395	34.1568	-1.07439	-1.07439
LOC108557857	1	1	1691.07	1953.86	0.516118	0.516118
LOC108557858	0	0	374.689	762.325	0.0435406	0.0435406
LOC108557859	0	0	611.463	717.348	-0.716793	-0.716793
LOC108557860	0	0	842.424	1114.45	-0.686155	-0.686155
LOC108557861	0	0	4.68691	2.84563	-1.06301	-1.06301
LOC108557862	1	1	6355.95	5347.9	-0.808756	-0.808756
LOC108557863	1	1	13449.4	9613.62	-0.0319366	-0.0319366
LOC108557864	1	1	1298.55	1257.54	-0.946981	-0.946981
LOC108557865	0	0	59.4674	56.5668	-0.865813	-0.865813
LOC108557866	1	1	1083.48	1328.3	-0.170636	-0.170636
LOC108557867	1	1	2598.96	2733.45	-1.54837	-1.54837
LOC108557868	0	0	2887.13	3779.13	-1.04211	-1.04211
LOC108557869	1	1	789.956	775.897	-0.961661	-0.961661
LOC108557870	1	1	4482.75	6911.65	0.728805	0.728805
LOC108557871	0	0	619.776	633.378	-0.869547	-0.869547
LOC108557872	1	1	1238.84	1185.25	1.22008	1.22008
LOC108557873	1	1	1788.2	1244.59	-0.737776	-0.737776
LOC108557874	0	0	1936.41	2425.97	0.306192	0.306192
LOC108557875	1	1	1204.23	940.954	-3.05523	-3.05523
LOC108557876	0	0	262.813	311.391	-0.0166861	-0.0166861
LOC108557877	0	0	0.92903	0	NA	NA
LOC108557878	1	1	1196.02	976.618	-0.238339	-0.238339
LOC108557879	0	0	3327.47	4242.82	-0.311581	-0.311581
LOC108557880	0	0	852.232	877.059	1.15068	1.15068
LOC108557881	0	0	36.6497	43.3738	-1.39072	-1.39072
LOC108557882	0	0	3.87229	0.879211	0.240069	0.240069
LOC108557883	0	0	0.306289	3.03083	0.0202082	0.0202082
LOC108557884	0	0	46.912	68.2202	0.343474	0.343474
LOC108557885	1	1	3443.02	4130.37	-0.855411	-0.855411
LOC108557886	0	0	5747.43	4185.56	-1.31535	-1.31535
LOC108557887	1	1	946.024	905.85	-1.69722	-1.69722
LOC108557888	1	1	996.852	1042.67	-0.128595	-0.128595
LOC108557889	0	0	2014.09	3269.65	-0.0089777	-0.0089777
LOC108557890	1	1	2032.14	2392.18	-0.678667	-0.678667
LOC108557891	1	1	1536.83	2152.24	-0.292245	-0.292245
LOC108557892	1	1	94.4055	134.464	-1.53629	-1.53629
LOC108557893	0	0	216.679	168.409	1.11875	1.11875
LOC108557894	1	1	111174	142340	2.22487	2.22487
LOC108557895	0	0	3104.58	3123.4	2.37733	2.37733
LOC108557897	0	0	0.890559	5.35365	0.289168	0.289168
LOC108557899	0	0	116.437	132.636	-0.615899	-0.615899
LOC108557900	0	0	484.562	412.116	0.772396	0.772396
LOC108557901	0	0	6.51015	10.3693	-0.188364	-0.188364
LOC108557902	0	0	3.87241	4.94637	-0.616512	-0.616512
LOC108557903	0	0	1.7847	1.47035	0.281546	0.281546
LOC108557904	0	0	885.988	1022.29	-0.0510039	-0.0510039
LOC108557905	1	1	979.752	931.759	-2.58398	-2.58398
LOC108557908	0	0	2247.28	4115.05	4.59029	4.59029
LOC108557909	0	0	22437.5	33022.1	0.222186	0.222186
LOC108557910	0	0	0.160123	0.510209	-1.52744	-1.52744
LOC108557911	0	0	1.05471	1.40624	0.0268525	0.0268525
LOC108557912	0	0	46.9076	62.5452	-0.828464	-0.828464
LOC108557913	0	0	2.8226	3.55698	-0.296399	-0.296399
LOC108557914	0	0	2.38788	11.4515	0.905725	0.905725
LOC108557915	0	0	111.784	1270.01	6.37261	6.37261
LOC108557917	1	1	6914.54	8103.51	-0.105095	-0.105095
LOC108557918	0	0	962.568	1373.28	1.10623	1.10623
LOC108557919	0	0	1047.08	712.391	1.52821	1.52821
LOC108557920	1	1	13245.1	10674.8	-1.82643	-1.82643
LOC108557921	0	0	122.257	103.749	-1.74559	-1.74559
LOC108557922	1	1	10048.3	8535.52	-1.65377	-1.65377
LOC108557923	0	0	30.7594	52.0933	-0.379076	-0.379076
LOC108557924	1	1	1530.79	1542.73	-1.12603	-1.12603
LOC108557925	1	1	208.256	396.522	-0.239502	-0.239502
LOC108557926	0	0	509.019	679.443	2.19453	2.19453
LOC108557927	0	0	311.31	754.942	1.28031	1.28031
LOC108557928	1	1	48.0346	129.08	0.520871	0.520871
LOC108557929	0	0	17.5685	34.8511	-2.41627	-2.41627
LOC108557930	0	0	53.9012	55.5451	-2.02895	-2.02895
LOC108557931	1	1	1497.18	1652	1.29628	1.29628
LOC108557932	0	0	981.86	1087.83	-0.830894	-0.830894
LOC108557933	1	1	523.888	982.052	-0.809401	-0.809401
LOC108557936	0	0	86.0535	92.1069	-0.287997	-0.287997
LOC108557937	0	0	60.956	165.799	1.67031	1.67031
LOC108557938	0	0	3.12189	11.1653	-1.0305	-1.0305
LOC108557939	0	0	262.725	273.398	-0.643856	-0.643856
LOC108557940	0	0	94516.4	92688.6	0.0709206	0.0709206
LOC108557941	0	0	1.20991	0.792949	0.179041	0.179041
LOC108557942	0	0	502.976	619.102	-1.35852	-1.35852
LOC108557943	0	0	139.664	279.71	2.01183	2.01183
LOC108557945	0	0	90.6999	82.8464	-0.214606	-0.214606
LOC108557946	1	1	2014.91	1567.41	-0.0236996	-0.0236996
LOC108557947	0	0	16140.1	9519.52	3.48081	3.48081
LOC108557948	0	0	5911.34	7577.06	0.203727	0.203727
LOC108557949	0	0	9152.69	8230.49	1.43232	1.43232
LOC108557950	0	0	90691.5	74475.8	3.7002	3.7002
LOC108557951	1	1	31902.6	23219.8	-1.85074	-1.85074
LOC108557953	0	0	6.05474	33.6441	0.86959	0.86959
LOC108557954	0	0	840.134	1215.52	-0.341371	-0.341371
LOC108557955	0	0	84.4624	99.8722	-1.35974	-1.35974
LOC108557958	0	0	49.587	50.5359	-1.26691	-1.26691
LOC108557959	0	0	4425.15	5664.72	2.14776	2.14776
LOC108557961	1	1	5871.75	3937.37	1.15259	1.15259
LOC108557962	1	1	223.52	233.243	-1.19153	-1.19153
LOC108557963	0	0	5.41752	17.548	-0.671033	-0.671033
LOC108557964	0	0	129.508	135.846	-0.882902	-0.882902
LOC108557965	0	0	8.85724	10.4853	-0.326032	-0.326032
LOC108557966	0	0	1.2293	1.74245	-0.334491	-0.334491
LOC108557967	0	0	1.00332	0	NA	NA
LOC108557968	0	0	4019.14	2856.96	1.63609	1.63609
LOC108557969	0	0	220.506	283.578	3.64918	3.64918
LOC108557970	0	0	3171.91	4240.51	-0.0096079	-0.0096079
LOC108557971	1	1	1201.66	937.475	-1.21323	-1.21323
LOC108557972	0	0	375.913	418.879	-1.6369	-1.6369
LOC108557973	1	1	36000.7	32897.8	0.879551	0.879551
LOC108557974	1	1	1688.3	1546.47	-2.68766	-2.68766
LOC108557975	1	1	2230.47	1671.56	0.438911	0.438911
LOC108557976	1	1	1776.54	2147.91	-2.14671	-2.14671
LOC108557977	1	1	5580.81	4341.93	-2.20171	-2.20171
LOC108557978	1	1	1404.48	1254.55	-0.115226	-0.115226
LOC108557979	0	0	10691.8	2013.84	6.42772	6.42772
LOC108557980	1	1	1305.77	1693.99	-1.21726	-1.21726
LOC108557981	0	0	3048.53	3026.89	0.226981	0.226981
LOC108557982	1	1	382.348	367.676	-1.58813	-1.58813
LOC108557983	0	0	84.8537	83.1319	-2.11906	-2.11906
LOC108557984	0	0	5325.52	4403.41	-0.277271	-0.277271
LOC108557985	0	0	2692.02	2575.46	2.06094	2.06094
LOC108557986	0	0	5683.42	1864.99	4.4408	4.4408
LOC108557987	1	1	4136.51	2563.27	-0.921405	-0.921405
LOC108557988	0	0	3505.75	3242.94	2.00268	2.00268
LOC108557989	0	0	0.907909	1.38698	1.01642	1.01642
LOC108557990	1	1	15275.5	13238.1	-1.40614	-1.40614
LOC108557991	1	1	21072.1	18519.1	-2.99036	-2.99036
LOC108557992	1	1	23846.5	21562.3	-1.66533	-1.66533
LOC108557993	0	0	1.86902	1.14004	-0.187863	-0.187863
LOC108557994	1	1	11476.1	12024.5	-1.86534	-1.86534
LOC108557995	1	1	619.316	821.516	-1.02979	-1.02979
LOC108557996	1	1	2235.83	2464.21	-1.94823	-1.94823
LOC108557997	0	0	166.037	169.353	2.24272	2.24272
LOC108557998	1	1	19587.2	17512.9	-0.277923	-0.277923
LOC108557999	0	0	12589.1	15629.1	1.52216	1.52216
LOC108558000	1	1	961.938	949.535	-2.0795	-2.0795
LOC108558001	0	0	43.7239	74.6404	-1.90012	-1.90012
LOC108558002	0	0	58811.6	105453	3.5862	3.5862
LOC108558003	0	0	3.96289	6.84627	-1.08651	-1.08651
LOC108558004	0	0	57.5621	48.7713	-0.235648	-0.235648
LOC108558005	0	0	1.15091	0.668163	0.471006	0.471006
LOC108558006	0	0	68.9909	103.537	1.58423	1.58423
LOC108558007	0	0	2644.28	6019.87	2.67981	2.67981
LOC108558008	0	0	314.448	323.161	-0.666991	-0.666991
LOC108558009	0	0	7484.53	8535.85	2.87875	2.87875
LOC108558010	0	0	217.139	345.01	0.903366	0.903366
LOC108558011	0	0	49.3309	71.5733	0.671954	0.671954
LOC108558012	0	0	90.8018	91.6902	0.598642	0.598642
LOC108558013	0	0	92.5703	44.0727	-0.834606	-0.834606
LOC108558014	0	0	979.116	988.526	0.0323958	0.0323958
LOC108558015	1	1	2175.28	2151.21	-0.255415	-0.255415
LOC108558016	0	0	1202.42	1263.27	-1.91344	-1.91344
LOC108558017	0	0	207.71	233.707	-0.0786242	-0.0786242
LOC108558018	1	1	2051.54	2358.7	-0.212605	-0.212605
LOC108558019	0	0	248.444	281.366	2.79355	2.79355
LOC108558020	0	0	1.39842	1.87928	-0.966247	-0.966247
LOC108558021	0	0	0	1.63567	1.54179	1.54179
LOC108558022	0	0	4063.37	6879.09	2.28342	2.28342
LOC108558024	0	0	424.67	503.29	-0.538444	-0.538444
LOC108558025	1	1	4678.91	4185.58	-3.2988	-3.2988
LOC108558027	0	0	9.64072	13.7198	1.01545	1.01545
LOC108558029	0	0	35.5398	70.3752	2.39995	2.39995
LOC108558030	0	0	120.253	205.223	2.67908	2.67908
LOC108558031	0	0	125.389	317.36	3.3363	3.3363
LOC108558032	0	0	2751.49	2888.22	0.11222	0.11222
LOC108558033	0	0	403.659	655.358	0.234452	0.234452
LOC108558034	0	0	11.0099	20.4803	-1.21156	-1.21156
LOC108558035	0	0	3.73382	4.16667	-0.345011	-0.345011
LOC108558036	0	0	6.87676	1.27171	0.514893	0.514893
LOC108558037	0	0	5.79846	6.82182	0.37116	0.37116
LOC108558038	0	0	758.592	1115.58	0.0839729	0.0839729
LOC108558039	0	0	1021.57	2576.69	3.26147	3.26147
LOC108558041	1	1	548.852	471.585	-1.76292	-1.76292
LOC108558042	0	0	260.583	218.808	1.1945	1.1945
LOC108558043	0	0	2811.41	6589.45	1.68696	1.68696
LOC108558044	0	0	1.22272	2.03716	0.261833	0.261833
LOC108558045	0	0	6106.73	6141.04	-0.0876801	-0.0876801
LOC108558046	0	0	1312.51	1795.93	-0.62949	-0.62949
LOC108558048	1	1	2559.08	2238.37	-1.68367	-1.68367
LOC108558049	1	1	1478.39	1276.01	-0.901224	-0.901224
LOC108558050	0	0	16519.2	24796.6	-0.500592	-0.500592
LOC108558051	0	0	93.3936	114.611	0.960446	0.960446
LOC108558052	0	0	11264	18352.5	-0.469625	-0.469625
LOC108558053	1	1	4541.15	3468.7	-0.964078	-0.964078
LOC108558054	1	1	6500.88	6056.77	-2.93855	-2.93855
LOC108558055	0	0	488.715	864.237	0.955978	0.955978
LOC108558056	0	0	39.8042	55.3758	-2.1194	-2.1194
LOC108558057	1	1	2701.07	2632.86	-0.23254	-0.23254
LOC108558058	0	0	814.089	1248.35	-1.01033	-1.01033
LOC108558059	0	0	5007.78	13095.9	2.73215	2.73215
LOC108558060	1	1	3226.34	3008.95	-0.874031	-0.874031
LOC108558061	1	1	6667.31	6236.13	-1.13152	-1.13152
LOC108558062	0	0	18827.4	15014.1	0.493802	0.493802
LOC108558063	0	0	467.173	686.585	2.84413	2.84413
LOC108558066	1	1	1023.49	1316.87	0.0807946	0.0807946
LOC108558067	0	0	183.611	246.654	1.06122	1.06122
LOC108558068	0	0	39215.2	42505.5	-2.34088	-2.34088
LOC108558069	0	0	6.14053	7.50811	-0.837619	-0.837619
LOC108558070	0	0	72.9795	134.266	2.25748	2.25748
LOC108558071	0	0	0.306289	3.22262	0.0436368	0.0436368
LOC108558073	0	0	68.363	96.2229	-1.85683	-1.85683
LOC108558074	0	0	1401.89	1544.88	-0.321887	-0.321887
LOC108558075	0	0	1716.74	2715.1	2.88336	2.88336
LOC108558076	1	1	318.91	217.569	-1.70139	-1.70139
LOC108558077	1	1	2531.29	2586.88	-0.747068	-0.747068
LOC108558079	0	0	3844.53	3626.67	-1.74728	-1.74728
LOC108558080	0	0	1925	1980.85	2.36962	2.36962
LOC108558082	0	0	53.3819	57.5794	0.903963	0.903963
LOC108558083	1	1	4530.91	4321.57	-1.509	-1.509
LOC108558084	0	0	764.407	678.605	-1.27906	-1.27906
LOC108558085	1	1	259.034	215.114	-0.472332	-0.472332
LOC108558086	0	0	3.84725	15.6775	2.70612	2.70612
LOC108558088	0	0	62.5481	94.0281	-2.0736	-2.0736
LOC108558089	1	1	29725.4	26468	1.16508	1.16508
LOC108558090	1	1	4126.98	4123.39	-2.1101	-2.1101
LOC108558091	0	0	1845.48	2035.94	-0.826241	-0.826241
LOC108558092	0	0	0.307404	0.426941	-0.53743	-0.53743
LOC108558093	0	0	4.50776	10.4608	-0.305034	-0.305034
LOC108558094	0	0	11721.6	10012.4	3.59221	3.59221
LOC108558095	0	0	137.422	207.03	-0.642215	-0.642215
LOC108558096	0	0	8.3512	1.50141	0.152717	0.152717
LOC108558097	0	0	26.4391	19.438	-1.00989	-1.00989
LOC108558099	0	0	483.783	511.266	-0.798543	-0.798543
LOC108558100	0	0	16.0358	20.8224	0.394633	0.394633
LOC108558101	0	0	36.0985	39.06	-0.973259	-0.973259
LOC108558102	0	0	641.374	926.928	0.0327752	0.0327752
LOC108558103	0	0	1242.92	1426.38	0.916238	0.916238
LOC108558104	1	1	141904	143580	-3.27776	-3.27776
LOC108558105	0	0	5480.76	4725.74	-0.425353	-0.425353
LOC108558106	0	0	19.4962	26.2996	0.825944	0.825944
LOC108558107	0	0	470.826	863.687	0.0464757	0.0464757
LOC108558108	0	0	983.04	1361.93	-0.138396	-0.138396
LOC108558109	0	0	8224.78	7578.13	3.95545	3.95545
LOC108558110	1	1	1590.47	1350.88	-0.616882	-0.616882
LOC108558111	0	0	11661.9	11536.8	1.28457	1.28457
LOC108558112	0	0	4.87094	5.04758	-0.122251	-0.122251
LOC108558113	1	1	723.331	542.737	0.0303114	0.0303114
LOC108558114	0	0	2453.61	2367.58	-0.560256	-0.560256
LOC108558115	0	0	2.09703	3.23203	0.801655	0.801655
LOC108558116	0	0	42.262	69.9319	-0.75726	-0.75726
LOC108558117	0	0	105.491	105.933	-0.590832	-0.590832
LOC108558118	0	0	29.3893	30.8304	-1.23594	-1.23594
LOC108558119	0	0	36.8344	52.7895	0.229649	0.229649
LOC108558120	0	0	4610.38	5050.76	-2.25996	-2.25996
LOC108558121	0	0	491.838	518.622	-1.17519	-1.17519
LOC108558122	0	0	324.773	607.636	0.142675	0.142675
LOC108558123	1	1	2788.13	2722.69	-2.14574	-2.14574
LOC108558124	0	0	1634.34	1700.58	4.1142	4.1142
LOC108558125	1	1	2461.56	2361.48	-2.97548	-2.97548
LOC108558126	0	0	324.685	242.566	-2.66705	-2.66705
LOC108558127	1	1	911.828	755.3	-0.622951	-0.622951
LOC108558128	1	1	8281.12	5735.05	-1.04624	-1.04624
LOC108558129	1	1	472.693	506.355	0.00296851	0.00296851
LOC108558130	0	0	1410.58	2016.79	-0.934333	-0.934333
LOC108558131	0	0	1072.63	966.952	-1.33931	-1.33931
LOC108558132	0	0	7.47362	6.94317	0.0820178	0.0820178
LOC108558133	1	1	1060.13	1258.01	0.705441	0.705441
LOC108558134	1	1	1101.35	731.361	-1.70837	-1.70837
LOC108558135	0	0	2827.94	4538.93	0.12956	0.12956
LOC108558136	0	0	480.135	545.088	-1.11136	-1.11136
LOC108558137	1	1	757.336	744.897	-2.20774	-2.20774
LOC108558138	1	1	3095.73	2844.82	-0.218238	-0.218238
LOC108558139	0	0	1442.82	1433.46	-1.65566	-1.65566
LOC108558140	0	0	1909.29	2113.66	2.42167	2.42167
LOC108558141	1	1	338.857	341.467	-1.85567	-1.85567
LOC108558143	1	1	1271.63	1238.45	-1.613	-1.613
LOC108558144	0	0	3983.91	4592.59	-0.0936414	-0.0936414
LOC108558145	0	0	1068.48	640.78	-0.40052	-0.40052
LOC108558146	0	0	58.2536	74.1099	-2.28292	-2.28292
LOC108558147	0	0	84.6139	90.0438	-0.0126203	-0.0126203
LOC108558149	1	1	2142.87	2630.66	-1.0855	-1.0855
LOC108558150	0	0	4.88612	3.00758	-1.52693	-1.52693
LOC108558151	0	0	405.158	413.613	-0.818175	-0.818175
LOC108558152	0	0	11.4781	18.1387	-2.5119	-2.5119
LOC108558153	0	0	9.73092	24.9288	-1.06951	-1.06951
LOC108558155	1	1	7015.2	7428.76	-1.76344	-1.76344
LOC108558156	0	0	41.83	57.2377	-1.13389	-1.13389
LOC108558157	0	0	85241.4	119828	3.30778	3.30778
LOC108558158	0	0	46.772	59.5505	-1.07091	-1.07091
LOC108558159	0	0	61268.6	45047.3	3.4582	3.4582
LOC108558160	0	0	3754.35	3821.09	-0.831788	-0.831788
LOC108558161	1	1	1247.65	1737.19	-0.274935	-0.274935
LOC108558162	1	1	3121.87	3113.64	-1.16607	-1.16607
LOC108558163	1	1	8654.89	10136	-0.907676	-0.907676
LOC108558164	1	1	104767	65523.2	-2.31892	-2.31892
LOC108558165	0	0	7060.29	5589.94	-0.802192	-0.802192
LOC108558166	0	0	210040	208717	-2.46144	-2.46144
LOC108558167	1	1	46.4426	56.5887	-0.0272534	-0.0272534
LOC108558168	1	1	2287.36	3303.74	1.95445	1.95445
LOC108558169	1	1	522.353	684.917	-0.459475	-0.459475
LOC108558171	1	1	6475.47	5467.86	0.580414	0.580414
LOC108558172	0	0	511.729	652.762	-1.61377	-1.61377
LOC108558173	0	0	101.882	76.0664	-1.38997	-1.38997
LOC108558174	1	1	676.865	551.534	-0.912699	-0.912699
LOC108558176	0	0	6762.85	5687.09	-1.57121	-1.57121
LOC108558177	0	0	12546.3	11283.5	-0.322313	-0.322313
LOC108558178	0	0	14734.7	14402.3	-0.665811	-0.665811
LOC108558179	0	0	5225.98	7913.04	0.33231	0.33231
LOC108558180	1	1	1131.55	1183.45	-2.14555	-2.14555
LOC108558181	0	0	1130.37	1796.98	3.54984	3.54984
LOC108558182	0	0	1165.31	1863.56	1.09697	1.09697
LOC108558183	0	0	221.938	386.645	-0.144168	-0.144168
LOC108558184	0	0	1739.85	1260.32	-0.872521	-0.872521
LOC108558185	0	0	3883.28	4494.63	-0.367005	-0.367005
LOC108558186	0	0	365.918	687.915	1.58634	1.58634
LOC108558187	0	0	82.6013	123.117	-0.461981	-0.461981
LOC108558188	0	0	1422.92	1753.44	-0.142162	-0.142162
LOC108558189	0	0	1722.03	1497.42	0.690948	0.690948
LOC108558190	0	0	408.627	582.711	-0.0106899	-0.0106899
LOC108558191	0	0	78.5954	103.485	-1.60788	-1.60788
LOC108558192	0	0	2.82314	4.26154	0.373995	0.373995
LOC108558194	0	0	0.841425	1.98779	0.919294	0.919294
LOC108558195	0	0	3001.07	2386.77	0.682271	0.682271
LOC108558196	0	0	2.85921e+06	2.79961e+06	-1.4613	-1.4613
LOC108558197	0	0	3971.64	6165.97	2.53751	2.53751
LOC108558198	0	0	222.823	325.845	-1.05155	-1.05155
LOC108558199	1	1	192560	229944	1.71153	1.71153
LOC108558200	1	1	186.391	152.728	-1.69247	-1.69247
LOC108558201	1	1	22982.3	19993.2	-0.470387	-0.470387
LOC108558202	0	0	30.3187	42.0442	-0.201952	-0.201952
LOC108558203	0	0	480.389	866.306	1.54146	1.54146
LOC108558205	0	0	2484.67	2630.41	1.07442	1.07442
LOC108558206	1	1	3899.3	3906.93	-1.37906	-1.37906
LOC108558207	1	1	3.36211	1.32959	-0.991594	-0.991594
LOC108558208	0	0	1376.07	2000.8	-0.720107	-0.720107
LOC108558209	1	1	23.7998	21.2307	-0.696208	-0.696208
LOC108558211	1	1	803.124	864.65	-0.851353	-0.851353
LOC108558212	1	1	9607.93	7504.13	1.75665	1.75665
LOC108558213	0	0	13.5443	168.401	2.65707	2.65707
LOC108558214	0	0	4.62348	60.7328	1.86565	1.86565
LOC108558215	0	0	1380.1	721.432	1.18979	1.18979
LOC108558216	0	0	9.8209	20.1412	0.927346	0.927346
LOC108558217	0	0	17491.3	6811.27	5.68314	5.68314
LOC108558218	0	0	0.336446	0	NA	NA
LOC108558219	0	0	4.49214	11.6269	0.832672	0.832672
LOC108558220	0	0	14.7825	23.433	-1.48093	-1.48093
LOC108558221	0	0	22.4557	34.5889	-0.48683	-0.48683
LOC108558222	1	1	3066.63	2823.96	0.773806	0.773806
LOC108558223	1	1	5736.59	4577.09	-0.760471	-0.760471
LOC108558224	0	0	5885.4	8971.57	2.54754	2.54754
LOC108558225	1	1	464.161	462.211	-1.83191	-1.83191
LOC108558226	0	0	3967.87	999.383	5.94582	5.94582
LOC108558227	0	0	2533.42	1743.02	3.02521	3.02521
LOC108558228	0	0	655.156	772.653	-1.64895	-1.64895
LOC108558229	0	0	274.759	396.055	1.13184	1.13184
LOC108558230	0	0	19.3866	56.0824	-0.21361	-0.21361
LOC108558231	0	0	2980.72	3030.6	-2.63713	-2.63713
LOC108558232	0	0	6104.92	5940.77	-1.40041	-1.40041
LOC108558233	0	0	38238.8	20146.7	4.88935	4.88935
LOC108558234	1	1	1637.28	1508.59	-0.421365	-0.421365
LOC108558235	0	0	44.9048	34.818	-1.67589	-1.67589
LOC108558236	0	0	1698.44	1268.54	-1.67385	-1.67385
LOC108558237	0	0	922.382	978.469	0.349541	0.349541
LOC108558238	1	1	3748.36	3734.15	0.847826	0.847826
LOC108558239	1	1	1243.23	1352.26	-0.0547938	-0.0547938
LOC108558240	0	0	299237	293342	3.27285	3.27285
LOC108558241	0	0	2821.68	2789.43	-1.46892	-1.46892
LOC108558242	1	1	2892.64	2880.88	-0.80308	-0.80308
LOC108558243	0	0	26280.9	12817.5	5.1631	5.1631
LOC108558244	0	0	273968	259072	3.26362	3.26362
LOC108558245	0	0	19.6041	21.5738	-0.643123	-0.643123
LOC108558246	0	0	3841.32	7333.74	2.56848	2.56848
LOC108558247	0	0	1770.61	4578.36	2.60057	2.60057
LOC108558248	0	0	179.409	495.762	1.40562	1.40562
LOC108558249	0	0	111584	22328.7	4.83238	4.83238
LOC108558250	0	0	190467	126762	3.8722	3.8722
LOC108558251	0	0	55385.6	55324.3	3.86319	3.86319
LOC108558252	0	0	50.0585	0.396602	0.483098	0.483098
LOC108558253	0	0	44944.1	39397.5	3.97372	3.97372
LOC108558254	0	0	39902.4	91825.4	4.29904	4.29904
LOC108558256	0	0	45.1994	58.6634	-0.919871	-0.919871
LOC108558257	0	0	1263.15	1295.83	-0.953349	-0.953349
LOC108558258	0	0	997.521	1189.41	1.45366	1.45366
LOC108558259	1	1	21305.4	18935.2	-1.1204	-1.1204
LOC108558260	1	1	29782.9	25721.9	-0.784747	-0.784747
LOC108558261	0	0	3046.02	3824.94	0.652154	0.652154
LOC108558262	0	0	2.10766	3.85331	-0.310574	-0.310574
LOC108558263	1	1	1587.72	1773.48	-1.1826	-1.1826
LOC108558264	1	1	2517.66	2410.45	-2.50802	-2.50802
LOC108558265	1	1	802.283	872.189	-1.21044	-1.21044
LOC108558266	1	1	2350.86	2369.8	-0.942599	-0.942599
LOC108558267	1	1	8837.31	9270.76	-1.94928	-1.94928
LOC108558268	1	1	6535.56	6356.17	-1.7052	-1.7052
LOC108558269	0	0	3537.14	5507.98	4.51125	4.51125
LOC108558270	0	0	585.039	763.057	-0.804144	-0.804144
LOC108558271	0	0	628.438	1041.13	1.85627	1.85627
LOC108558272	1	1	7141.37	5973.46	1.13457	1.13457
LOC108558273	1	1	9401.43	9103.03	1.69277	1.69277
LOC108558274	1	1	7195.39	7018.65	-1.07944	-1.07944
LOC108558275	0	0	618.263	655.183	-1.30932	-1.30932
LOC108558276	0	0	962.383	1012.14	0.691967	0.691967
LOC108558277	0	0	33662.6	15896.7	4.96479	4.96479
LOC108558279	0	0	9.1773	18.0115	0.0225855	0.0225855
LOC108558280	0	0	537.597	881.656	0.238438	0.238438
LOC108558281	1	1	1479.43	1284.65	-1.56531	-1.56531
LOC108558282	1	1	448870	459749	-1.58212	-1.58212
LOC108558283	0	0	4885.57	7835.58	1.89303	1.89303
LOC108558284	0	0	32.481	40.5306	0.32827	0.32827
LOC108558285	0	0	149.162	35.6584	3.11462	3.11462
LOC108558286	1	1	503.461	686.369	-0.800109	-0.800109
LOC108558287	0	0	12.7348	23.1949	2.63596	2.63596
LOC108558288	0	0	4210.52	5648.09	2.03595	2.03595
LOC108558289	1	1	1918.26	2332.58	-0.305467	-0.305467
LOC108558290	0	0	8939.78	12498.6	0.475113	0.475113
LOC108558291	1	1	3644.66	2794.93	1.27432	1.27432
LOC108558292	1	1	3924.74	4800.17	-1.84792	-1.84792
LOC108558293	0	0	9.69767	23.7682	-0.698369	-0.698369
LOC108558294	1	1	3.0091	3.62673	0.652437	0.652437
LOC108558295	0	0	3278.65	3464.93	-1.4822	-1.4822
LOC108558296	0	0	42.7444	78.6552	-0.972899	-0.972899
LOC108558297	0	0	1199.47	1355.49	2.70442	2.70442
LOC108558298	0	0	1.00997	2.12082	-0.322478	-0.322478
LOC108558299	1	1	448.205	606.887	0.766068	0.766068
LOC108558300	0	0	14.3419	20.9408	-0.16342	-0.16342
LOC108558301	1	1	2351.64	2203.53	-0.993141	-0.993141
LOC108558302	1	1	12189.6	10452.1	-1.3309	-1.3309
LOC108558303	0	0	59098	56448.4	2.5332	2.5332
LOC108558304	0	0	1001.66	861.23	-1.3446	-1.3446
LOC108558305	1	1	24166.1	23578	-1.42841	-1.42841
LOC108558306	0	0	86.9875	52.5824	2.27874	2.27874
LOC108558307	0	0	126.006	274.698	2.72724	2.72724
LOC108558308	0	0	375.464	547.164	-0.670398	-0.670398
LOC108558310	0	0	0	4.71752	0.154565	0.154565
LOC108558311	1	1	255.727	300.208	-1.40973	-1.40973
LOC108558312	1	1	16398.4	14510.7	-0.741078	-0.741078
LOC108558313	0	0	7585.13	9903.08	1.85414	1.85414
LOC108558314	0	0	366.134	400.358	1.52996	1.52996
LOC108558315	0	0	262.162	319.866	-1.36286	-1.36286
LOC108558316	1	1	7171.33	6154.97	-1.85153	-1.85153
LOC108558317	0	0	16.5979	27.0118	0.0919385	0.0919385
LOC108558318	0	0	126.071	252.982	-0.0045433	-0.0045433
LOC108558319	1	1	182.895	277.71	-1.40679	-1.40679
LOC108558320	1	1	1559.6	2050.54	-0.768861	-0.768861
LOC108558321	0	0	8785.97	14483.5	-0.0387909	-0.0387909
LOC108558322	0	0	78.0098	90.5271	-0.100101	-0.100101
LOC108558323	1	1	4189.22	3560.9	-2.06688	-2.06688
LOC108558324	1	1	1145.62	1151.98	-0.656628	-0.656628
LOC108558325	0	0	164.799	111.816	-0.0078744	-0.0078744
LOC108558328	0	0	4.70451	3.92984	-1.06271	-1.06271
LOC108558329	0	0	14.0603	33.2999	1.4301	1.4301
LOC108558330	0	0	2.52923	1.41498	0.181537	0.181537
LOC108558331	0	0	766.703	709.311	3.35723	3.35723
LOC108558332	0	0	5.03	442.579	4.62488	4.62488
LOC108558333	0	0	0	0.356481	0.367663	0.367663
LOC108558334	0	0	267.387	336.875	-0.966622	-0.966622
LOC108558335	0	0	64.8695	78.442	-1.23147	-1.23147
LOC108558336	0	0	6358.37	8163.71	-2.14098	-2.14098
LOC108558337	1	1	3810.18	4051.31	-2.28525	-2.28525
LOC108558338	1	1	164.863	118.249	0.442184	0.442184
LOC108558339	0	0	1317.75	1087.92	0.0685199	0.0685199
LOC108558340	1	1	13504.1	12122.3	-0.205939	-0.205939
LOC108558341	0	0	8328.16	5845.18	2.03821	2.03821
LOC108558342	0	0	12855.9	1203.89	6.85082	6.85082
LOC108558343	0	0	8.54278	5.71093	0.163215	0.163215
LOC108558344	0	0	529.503	848.984	3.36874	3.36874
LOC108558345	0	0	63151.9	50636.5	2.60925	2.60925
LOC108558346	1	1	382.003	376.656	-2.41882	-2.41882
LOC108558347	0	0	2354.83	3294.19	-0.0626535	-0.0626535
LOC108558348	0	0	1270.61	1530.74	0.345127	0.345127
LOC108558349	0	0	0.762436	0.396602	0.483098	0.483098
LOC108558350	1	1	1819.5	1733.79	-1.50836	-1.50836
LOC108558351	0	0	15948	17075.8	-2.36428	-2.36428
LOC108558352	0	0	15.756	22.0837	-0.627855	-0.627855
LOC108558353	1	1	3604.87	3996.59	-1.93926	-1.93926
LOC108558354	0	0	11.64	21.9934	0.0685479	0.0685479
LOC108558355	0	0	16.2725	28.8657	-1.71656	-1.71656
LOC108558356	0	0	10.3353	21.1575	-1.13927	-1.13927
LOC108558357	0	0	2565.62	2574.11	-0.22325	-0.22325
LOC108558359	0	0	0.64385	2.62533	-0.0046054	-0.0046054
LOC108558364	0	0	10.0098	6.83902	-1.10154	-1.10154
LOC108558365	0	0	21.2476	22.7954	-0.930545	-0.930545
LOC108558366	0	0	10437	8467.34	0.444841	0.444841
LOC108558367	1	1	5891.1	5793.37	-0.214643	-0.214643
LOC108558368	1	1	174.479	150.383	-0.246879	-0.246879
LOC108558369	0	0	3157.77	2464.87	0.0973655	0.0973655
LOC108558370	0	0	38.8507	74.6258	0.162121	0.162121
LOC108558371	0	0	8613.59	11753.4	1.03318	1.03318
LOC108558372	0	0	2103.08	2567.8	1.532	1.532
LOC108558373	0	0	2935.29	1369.77	3.04099	3.04099
LOC108558374	0	0	700.325	547.636	-0.077045	-0.077045
LOC108558375	0	0	1314.76	1135.38	3.37612	3.37612
LOC108558376	0	0	1.91851	8.95876	0.31881	0.31881
LOC108558378	0	0	285.272	303.235	1.38716	1.38716
LOC108558379	0	0	65.2525	82.903	-1.47609	-1.47609
LOC108558380	0	0	168.382	294.81	-1.23496	-1.23496
LOC108558381	0	0	879.349	1941.94	1.91368	1.91368
LOC108558382	0	0	728.91	895.979	-2.31423	-2.31423
LOC108558383	0	0	356.167	530.775	-0.952655	-0.952655
LOC108558384	0	0	22.6229	39.5636	-1.46121	-1.46121
LOC108558385	0	0	1868.97	1911.52	5.55858	5.55858
LOC108558386	1	1	493.859	427.941	-0.511236	-0.511236
LOC108558387	1	1	5212.12	3768.45	1.45565	1.45565
LOC108558388	1	1	514.557	520.426	-1.361	-1.361
LOC108558389	1	1	786.485	971.913	-3.30357	-3.30357
LOC108558390	0	0	171.911	1331.51	4.41035	4.41035
LOC108558391	1	1	155.278	224.667	-2.82875	-2.82875
LOC108558392	0	0	35.2917	63.3366	-1.44576	-1.44576
LOC108558393	0	0	14.2285	33.507	0.531721	0.531721
LOC108558394	1	1	5397.67	5459.62	-1.62709	-1.62709
LOC108558395	0	0	6.12245	15.0391	1.25445	1.25445
LOC108558396	0	0	3608.44	3333.31	2.86423	2.86423
LOC108558397	0	0	381.034	235.703	1.78291	1.78291
LOC108558398	0	0	39.4253	29.874	-0.964237	-0.964237
LOC108558399	0	0	168.573	198.467	-0.510436	-0.510436
LOC108558400	0	0	1342.81	1350	-2.65941	-2.65941
LOC108558401	0	0	8.20868	11.7342	-0.227612	-0.227612
LOC108558402	0	0	177.25	316.313	0.616186	0.616186
LOC108558403	0	0	19.99	35.9466	-0.504803	-0.504803
LOC108558404	0	0	8.54444	11.8267	0.696388	0.696388
LOC108558405	0	0	34.0524	44.2943	0.264533	0.264533
LOC108558406	0	0	869.003	811.378	-1.00605	-1.00605
LOC108558407	0	0	2.59981	3.84857	0.00119379	0.00119379
LOC108558408	0	0	3.76385	2.38944	0.963761	0.963761
LOC108558409	1	1	1887.97	2107.77	-1.01165	-1.01165
LOC108558410	1	1	1007.81	1131.48	-1.56838	-1.56838
LOC108558411	1	1	594.43	700.658	-1.16867	-1.16867
LOC108558412	0	0	31.2008	101.011	1.39295	1.39295
LOC108558413	0	0	230508	241095	-1.26454	-1.26454
LOC108558414	1	1	9375.73	6695.68	0.620275	0.620275
LOC108558415	1	1	8016.68	6061.29	-0.994788	-0.994788
LOC108558416	0	0	766.55	910.687	0.402735	0.402735
LOC108558417	1	1	1683.02	1573.51	-0.10609	-0.10609
LOC108558418	0	0	32161.2	33544.5	-0.060307	-0.060307
LOC108558419	1	1	1065.25	1438.25	0.911631	0.911631
LOC108558420	0	0	838.468	885.638	-0.0671651	-0.0671651
LOC108558421	1	1	15307	13444.2	-1.66306	-1.66306
LOC108558422	0	0	16843.5	14287.4	3.04322	3.04322
LOC108558423	0	0	2345.05	2632.92	-0.0831667	-0.0831667
LOC108558424	0	0	1223.77	1153	1.22194	1.22194
LOC108558430	0	0	106.486	237.395	2.45456	2.45456
LOC108558431	0	0	34.2129	56.6938	-1.42111	-1.42111
LOC108558432	0	0	310.917	539.21	1.62146	1.62146
LOC108558433	0	0	43.3255	41.3161	1.15316	1.15316
LOC108558434	0	0	2.25094	8.42792	2.13406	2.13406
LOC108558435	0	0	9.72836	12.8082	2.43415	2.43415
LOC108558436	0	0	2805.53	2553.95	-2.19009	-2.19009
LOC108558437	1	1	38699.7	32457.9	0.895672	0.895672
LOC108558438	1	1	10671.6	9530.8	-0.632295	-0.632295
LOC108558439	1	1	1631.58	1335.87	-1.08215	-1.08215
LOC108558440	0	0	282.516	270.879	-0.152667	-0.152667
LOC108558441	1	1	8153.32	7152.66	-2.73072	-2.73072
LOC108558442	0	0	9902.19	10734.1	0.128088	0.128088
LOC108558443	0	0	10474.8	8696.65	-0.270574	-0.270574
LOC108558444	0	0	11.4963	14.887	-0.0125866	-0.0125866
LOC108558445	0	0	74.5229	105.202	-0.284874	-0.284874
LOC108558446	0	0	0.601047	0.740868	0.312406	0.312406
LOC108558447	0	0	2654.85	2793.56	-1.8185	-1.8185
LOC108558448	0	0	257.91	298.274	-2.01797	-2.01797
LOC108558449	1	1	4842.28	4494.63	-1.05341	-1.05341
LOC108558450	0	0	5820.6	8254.03	-1.26932	-1.26932
LOC108558451	1	1	1117.23	1086.11	-1.9504	-1.9504
LOC108558452	0	0	1452.51	1489.41	-1.24085	-1.24085
LOC108558453	0	0	1691	2168.57	1.08839	1.08839
LOC108558455	0	0	1920.66	2781.24	0.510586	0.510586
LOC108558458	0	0	152108	40147	5.60826	5.60826
LOC108558459	0	0	62381.6	15270.2	5.9822	5.9822
LOC108558460	0	0	462.62	436.833	-0.177127	-0.177127
LOC108558461	0	0	10.2689	16.8624	-0.708665	-0.708665
LOC108558462	0	0	3713.73	3552.19	2.58316	2.58316
LOC108558464	0	0	1575.9	1947.53	0.729339	0.729339
LOC108558467	0	0	496.359	438.136	-1.83826	-1.83826
LOC108558468	0	0	8.5428	8.14466	-0.225378	-0.225378
LOC108558469	0	0	2695.01	2573.45	-0.484853	-0.484853
LOC108558474	0	0	18.6642	33.7873	-0.653263	-0.653263
LOC108558475	0	0	485.828	555.062	1.13019	1.13019
LOC108558476	0	0	160.125	266.32	-0.937389	-0.937389
LOC108558477	1	1	1060.68	1117.61	-1.90836	-1.90836
LOC108558478	0	0	75.8467	95.3668	0.71705	0.71705
LOC108558479	0	0	520.977	651.403	-0.371473	-0.371473
LOC108558480	1	1	57999.5	36842.8	-0.922688	-0.922688
LOC108558481	1	1	2875.22	3240.53	-1.76198	-1.76198
LOC108558482	1	1	525.607	522.081	-0.521838	-0.521838
LOC108558483	0	0	87.1681	112.533	-1.7827	-1.7827
LOC108558484	0	0	1498.72	1115.05	0.719284	0.719284
LOC108558485	0	0	589.723	641.124	-0.903416	-0.903416
LOC108558486	1	1	3490.31	2907.45	-0.645276	-0.645276
LOC108558487	1	1	2470.43	2815.66	-1.55094	-1.55094
LOC108558488	0	0	3162.23	4293.43	-1.57501	-1.57501
LOC108558489	1	1	4931.78	5577.41	-1.54669	-1.54669
LOC108558490	0	0	17235.8	15195.1	-1.21043	-1.21043
[truncated: 10,525 more rows]

## Sheet: FigS1-4
region_ID	mean_meth	isMethGene	HK	meanFKPM	cut_num
LOC108556273	0.532509	0	NA	0	xspn1
LOC108557084	0.432924	0	NA	3.38143	xspn2
LOC108564750	0.394023	0	NA	0.667933	xspn1
LOC108560513	0.996862	1	0	11.174	xspn3
LOC108562766	0.325779	0	NA	0.252643	xspn1
LOC108561911	1.76802	1	1	4.93292	xspn2
LOC108569215	5.19964	1	0	395.607	xspn4
LOC108557919	0.46375	0	NA	1.8823	xspn2
LOC108556294	5.25003	1	1	7.88238	xspn3
LOC108563614	0.301134	0	NA	0.00196743	xspn1
LOC108569984	0.414272	0	NA	17.8857	xspn3
LOC108566914	0.421225	0	NA	5.0502	xspn2
LOC108567681	11.7821	1	0	48.0336	xspn4
LOC108564455	7.86518	1	1	9.32754	xspn3
LOC108566118	0.423379	0	NA	24.34	xspn4
LOC108569754	6.52587	1	1	18.5696	xspn3
LOC108569835	2.19658	1	0	1.0295	xspn2
LOC108569910	24.4335	1	0	15.284	xspn3
LOC108569441	0.479051	0	NA	0.561499	xspn1
LOC108569265	1.94614	1	0	3.90657	xspn2
LOC108569358	2.46745	1	0	2.54925	xspn2
LOC108568972	0.522076	0	NA	1.4744	xspn2
LOC108569136	1.74812	1	1	6.91061	xspn3
LOC108569056	0.473649	0	NA	42.5279	xspn4
LOC108568425	0.392249	0	NA	37.9845	xspn4
LOC108569614	5.30658	1	1	8.89534	xspn3
LOC108565285	10.1401	1	0	21.7917	xspn4
LOC108569527	0.504225	0	NA	23.8738	xspn4
LOC108556888	1.3385	1	0	27.5518	xspn4
LOC108557785	0.411802	0	NA	4.14022	xspn2
LOC108556704	7.24178	1	1	9.72218	xspn3
LOC108557139	7.1331	1	1	23.8009	xspn4
LOC108557367	36.1929	1	1	7.67919	xspn3
LOC108557285	0.448105	0	NA	4.0304	xspn2
LOC108556443	0.380306	0	NA	5.86871	xspn2
LOC108556534	0.416893	0	NA	2.6246	xspn2
LOC108556619	0.460165	0	NA	2.92779	xspn2
LOC108556368	0.36964	0	NA	0.23559	xspn1
LOC108557461	0.601589	0	NA	150.994	xspn4
LOC108557615	8.05936	1	0	6.03918	xspn2
LOC108557541	4.68671	1	0	12.9227	xspn3
LOC108559117	4.99946	1	1	6.23179	xspn3
LOC108558810	1.06583	1	0	0.0634697	xspn1
LOC108558610	23.3747	1	0	2.09118	xspn2
LOC108559198	0.432503	0	NA	18.7744	xspn3
LOC108558530	1.40961	1	1	2.14973	xspn2
LOC108558436	1.22941	1	1	11.2345	xspn3
LOC108558943	0.482332	0	NA	0.0326965	xspn1
LOC108558343	0.403041	0	NA	0.0138889	xspn1
LOC108559471	0.378509	0	NA	5.86068	xspn2
LOC108559651	0.652681	0	NA	0.126122	xspn1
LOC108559755	0.316796	0	NA	1.5497	xspn2
LOC108559847	0.836462	0	NA	21.7924	xspn4
LOC108559938	0.415679	0	NA	34.1631	xspn4
LOC108560025	0.392588	0	NA	0.288322	xspn1
LOC108560202	0.42907	0	NA	0.813418	xspn1
LOC108560452	0.455948	0	NA	0.109307	xspn1
LOC108560376	27.135	1	0	21.2976	xspn4
LOC108560293	0.419235	0	NA	1.24821	xspn2
LOC108560619	0.549276	0	NA	69.3072	xspn4
LOC108560701	0.404272	0	NA	198.478	xspn4
LOC108560790	0.545884	0	NA	96.5707	xspn4
LOC108560875	0.374891	0	NA	6.04089	xspn2
LOC108561045	0.776682	0	NA	9.98229	xspn3
LOC108562956	0.500952	0	NA	14.0274	xspn3
LOC108561799	10.9576	1	1	3935.12	xspn4
LOC108563042	13.8149	1	0	16.2604	xspn3
LOC108563123	6.07908	1	1	14.3108	xspn3
LOC108562867	0.391043	0	NA	9.01861	xspn3
LOC108562493	0.96908	1	0	31.6846	xspn4
LOC108562101	17.2802	1	1	2963.45	xspn4
LOC108561384	10.2672	1	1	11.4354	xspn3
LOC108562016	0.351287	0	NA	0.0993198	xspn1
LOC108562326	0.467256	0	NA	0.320017	xspn1
LOC108562414	0.542753	0	NA	0.519097	xspn1
LOC108561928	0.42282	0	NA	8.87578	xspn3
LOC108562176	0.438761	0	NA	0.00777657	xspn1
LOC108561302	0.391084	0	NA	7.70018	xspn3
LOC108561464	0.418463	0	NA	0.131386	xspn1
LOC108561699	0.616128	0	NA	0.105097	xspn1
LOC108563267	0.564907	0	NA	32.6012	xspn4
LOC108563444	0.588818	0	NA	0.580293	xspn1
LOC108563353	0.392941	0	NA	5.58971	xspn2
LOC108563701	15.465	1	0	33.3804	xspn4
LOC108563615	6.11827	1	0	3.6015	xspn2
LOC108563791	5.87368	1	0	5.80952	xspn2
LOC108563531	0.335721	0	NA	0.0189168	xspn1
LOC108564038	0.625394	0	NA	0.798162	xspn1
LOC108564112	0.404417	0	NA	0.00196602	xspn1
LOC108564365	0.323399	0	NA	2.95695	xspn2
LOC108564456	0.232276	0	NA	0.697962	xspn1
LOC108565422	0.508575	0	NA	20.3419	xspn4
LOC108564878	0.421138	0	NA	3.54272	xspn2
LOC108565331	0.419222	0	NA	261.624	xspn4
LOC108564968	0.405856	0	NA	0.412541	xspn1
LOC108565262	13.6178	1	0	9.79059	xspn3
LOC108565097	8.88074	1	0	9.78009	xspn3
LOC108565746	0.420233	0	NA	0.0381375	xspn1
LOC108565819	0.303807	0	NA	0.118965	xspn1
LOC108565904	0.553801	0	NA	0.0686784	xspn1
LOC108566708	0.446822	0	NA	15.5263	xspn3
LOC108566868	1.04208	1	0	990.074	xspn4
LOC108566788	0.567965	0	NA	147.715	xspn4
LOC108567089	0.327004	0	NA	368.129	xspn4
LOC108568043	0.446979	0	NA	5.29202	xspn2
LOC108567858	0.44628	0	NA	4.3258	xspn2
LOC108567734	0.427882	0	NA	13.054	xspn3
LOC108567398	0.706994	0	NA	0.051551	xspn1
LOC108567319	0.39599	0	NA	0.0309784	xspn1
LOC108567236	0.496449	0	NA	1.01384	xspn2
LOC108567598	0.418784	0	NA	13.6789	xspn3
LOC108567957	5.19138	1	0	27.6476	xspn4
LOC108567468	0.427557	0	NA	14.0558	xspn3
LOC108568277	0.418975	0	NA	9.53324	xspn3
LOC108568351	0.407211	0	NA	0.189153	xspn1
LOC108568426	0.0630044	0	NA	5.72544	xspn2
LOC108568574	0.35723	0	NA	3.75272	xspn2
LOC108568841	0.354362	0	NA	367.083	xspn4
LOC108568853	33.3195	1	1	11.1516	xspn3
LOC108568846	4.85839	1	1	14.5573	xspn3
LOC108568661	0.54515	0	NA	0.00808967	xspn1
LOC108568740	0.291141	0	NA	0.0408651	xspn1
LOC108568826	23.2917	1	0	8.12528	xspn3
LOC108568836	29.5613	1	1	79.4378	xspn4
LOC108568843	0.53726	0	NA	1941.98	xspn4
LOC108568897	0.377872	0	NA	36.2333	xspn4
LOC108568881	0.426337	0	NA	2.62161	xspn2
LOC108569335	0.313034	0	NA	3.96794	xspn2
LOC108569324	1.24168	1	0	0.0979465	xspn1
LOC108569345	38.5894	1	0	1.58018	xspn2
LOC108568990	14.5147	1	0	2.47257	xspn2
LOC108569044	31.3426	1	0	7.34159	xspn3
LOC108569018	0.434806	0	NA	6.03406	xspn2
LOC108568925	27.1858	1	1	45.3911	xspn4
LOC108569259	3.13809	1	1	3.68446	xspn2
LOC108568970	13.0771	1	0	8.45469	xspn3
LOC108568935	9.99021	1	1	32.5487	xspn4
LOC108569238	0.589565	0	NA	0.477784	xspn1
LOC108569223	9.35431	1	0	5.27935	xspn2
LOC108569245	19.7688	1	0	11.5236	xspn3
LOC108569216	21.3333	1	1	22.97	xspn4
LOC108569120	6.04087	1	1	10.4839	xspn3
LOC108569113	4.04215	1	1	17.3432	xspn3
LOC108569148	1.10917	1	0	0.0629894	xspn1
LOC108569129	10.1523	1	1	16.4545	xspn3
LOC108569004	35.3404	1	1	5.505	xspn2
LOC108568946	31.8936	1	1	16.5805	xspn3
LOC108569069	0.403965	0	NA	0.289358	xspn1
LOC108569059	0.555833	0	NA	0.834803	xspn1
LOC108569294	1.15383	1	1	263.125	xspn4
LOC108568953	4.04023	1	0	5.90494	xspn2
LOC108568979	11.183	1	0	6.51948	xspn3
LOC108569315	17.2031	1	0	22.0043	xspn4
LOC108569305	19.1818	1	1	9.10316	xspn3
LOC108569083	0.452133	0	NA	8.94903	xspn3
LOC108569103	41.995	1	0	3.92853	xspn2
LOC108569097	38.1307	1	1	46.7928	xspn4
LOC108568914	0.734911	0	NA	0.0658742	xspn1
LOC108569184	1.31081	1	1	19.5194	xspn3
LOC108569203	7.21077	1	0	6.19887	xspn3
LOC108569164	1.91694	1	0	36.9923	xspn4
LOC108569176	7.94011	1	1	39.9056	xspn4
LOC108569155	10.0974	1	0	3.28695	xspn2
LOC108569274	4.07468	1	1	20.9092	xspn4
LOC108569362	0.413196	0	NA	41.3631	xspn4
LOC108569399	2.08374	1	0	1.32468	xspn2
LOC108569351	0.422823	0	NA	5.96265	xspn2
LOC108569484	0.261399	0	NA	50.7297	xspn4
LOC108569506	0.4175	0	NA	17.2896	xspn3
LOC108569460	0.392921	0	NA	1.85967	xspn2
LOC108569442	0.336738	0	NA	2.50079	xspn2
LOC108569453	0.656805	0	NA	3.06402	xspn2
LOC108569411	0.380242	0	NA	0.0221174	xspn1
LOC108569420	0.300662	0	NA	0.0558621	xspn1
LOC108569516	0.388488	0	NA	30.2258	xspn4
LOC108569620	0.424525	0	NA	16.3264	xspn3
LOC108569698	0.405612	0	NA	0.865347	xspn2
LOC108569706	0.507677	0	NA	2.60331	xspn2
LOC108569651	4.11527	1	1	591.937	xspn4
LOC108569662	13.1987	1	1	15.1556	xspn3
LOC108569681	13.028	1	1	4.1543	xspn2
LOC108569535	2.36206	1	0	5.2863	xspn2
LOC108569562	0.520667	0	NA	5.39168	xspn2
LOC108569575	0.554564	0	NA	42.7677	xspn4
LOC108569600	0.463021	0	NA	22.3246	xspn4
LOC108569581	0.410632	0	NA	11.4994	xspn3
LOC108569641	0.466812	0	NA	17.2639	xspn3
LOC108569632	0.480983	0	NA	60.2501	xspn4
LOC108569523	0.269981	0	NA	0.386869	xspn1
LOC108569551	0.437806	0	NA	19.8139	xspn4
LOC108569832	0.394144	0	NA	15.3697	xspn3
LOC108569875	6.40536	1	0	4.12768	xspn2
LOC108569887	13.328	1	0	5.77796	xspn2
LOC108569880	1.39617	1	0	67.2683	xspn4
LOC108569898	6.03908	1	1	43.8138	xspn4
LOC108569717	12.4688	1	1	6.28002	xspn3
LOC108569909	1.97796	1	1	9.19672	xspn3
LOC108569737	6.53015	1	0	21.7059	xspn4
LOC108569725	4.97114	1	1	15.786	xspn3
LOC108569789	4.1729	1	1	141.766	xspn4
LOC108569803	6.52651	1	1	71.8575	xspn4
LOC108569778	4.69243	1	1	1.89354	xspn2
LOC108569825	0.51008	0	NA	1.94261	xspn2
LOC108569763	1.4805	1	0	6.99665	xspn3
LOC108569923	5.60296	1	1	5.15414	xspn2
LOC108569745	2.1847	1	1	4.74747	xspn2
LOC108569755	0.43704	0	NA	1.54912	xspn2
LOC108556288	5.00973	1	0	17.3177	xspn3
LOC108569967	4.05295	1	0	3970.74	xspn4
LOC108569946	0.751686	0	NA	3.48982	xspn2
LOC108569934	2.58506	1	1	57.6614	xspn4
LOC108569985	1.44629	1	0	12.0901	xspn3
LOC108569962	22.1064	1	1	31.6363	xspn4
LOC108569976	0.700451	0	NA	151.157	xspn4
LOC108569999	0.598411	0	NA	7.76062	xspn3
LOC108570015	0.441205	0	NA	27.8971	xspn4
LOC108556284	0.424222	0	NA	8.53509	xspn3
LOC108556315	3.71177	1	1	2.79322	xspn2
LOC108556332	3.16809	1	1	94.5297	xspn4
LOC108570028	1.10957	1	1	9.97289	xspn3
LOC108556345	0.408255	0	NA	0.0663584	xspn1
LOC108556354	0.561919	0	NA	0.0228097	xspn1
LOC108556363	0.34974	0	NA	151.671	xspn4
LOC108556372	0.386922	0	NA	805.751	xspn4
LOC108556380	0.521557	0	NA	358.323	xspn4
LOC108556395	0.644358	0	NA	316.115	xspn4
LOC108556386	0.429998	0	NA	2.61438	xspn2
LOC108556420	0.419899	0	NA	0.0522174	xspn1
LOC108556411	0.54346	0	NA	0.587479	xspn1
LOC108556403	3.59974	1	1	132.72	xspn4
LOC108556396	35.524	1	0	0.431657	xspn1
LOC108556429	0.390127	0	NA	5.88904	xspn2
LOC108556444	0.408202	0	NA	7.37929	xspn3
LOC108556461	15.0217	1	1	4.29851	xspn2
LOC108556475	11.1209	1	0	16.7644	xspn3
LOC108556486	0.443696	0	NA	144.859	xspn4
LOC108556496	0.415793	0	NA	0.0248612	xspn1
LOC108556507	0.38309	0	NA	23.0401	xspn4
LOC108556562	3.05032	1	1	2.32268	xspn2
LOC108556571	0.396341	0	NA	0.0254238	xspn1
LOC108556555	1.89847	1	0	4.2851	xspn2
LOC108556543	7.38329	1	0	2.63592	xspn2
LOC108556582	0.526969	0	NA	39.2097	xspn4
LOC108556593	0.587334	0	NA	0.0101092	xspn1
LOC108556602	0.400423	0	NA	5.93161	xspn2
LOC108556612	0.398587	0	NA	74.8086	xspn4
LOC108556627	0.404969	0	NA	4.12095	xspn2
LOC108556635	0.410983	0	NA	2.20575	xspn2
LOC108556667	0.431926	0	NA	23.5951	xspn4
LOC108556680	0.368381	0	NA	16.3908	xspn3
LOC108556691	0.415742	0	NA	74.4502	xspn4
LOC108556753	34.3288	1	1	14.8524	xspn3
LOC108556744	0.597894	0	NA	201.947	xspn4
LOC108556742	0.384613	0	NA	0.665979	xspn1
LOC108556759	5.55387	1	1	36.4478	xspn4
LOC108556735	34.7349	1	0	4.49846	xspn2
LOC108556765	0.580768	0	NA	0.000214304	xspn1
LOC108556777	0.402228	0	NA	1.21203	xspn2
LOC108556793	3.77881	1	0	34.0736	xspn4
LOC108556814	0.517665	0	NA	8.98698	xspn3
LOC108556857	3.12025	1	1	49.8251	xspn4
LOC108556847	2.45469	1	0	80.1924	xspn4
LOC108556786	0.437984	0	NA	0.0833359	xspn1
LOC108556885	51.7885	1	1	23.4643	xspn4
LOC108556865	0.402459	0	NA	18.6321	xspn3
LOC108556920	12.1271	1	1	35.6454	xspn4
LOC108556894	8.21406	1	1	10.1489	xspn3
LOC108556803	0.433178	0	NA	1.13872	xspn2
LOC108556924	0.740299	0	NA	1655.01	xspn4
LOC108556931	17.5677	1	0	7.18959	xspn3
LOC108556933	0.591092	0	NA	0.18433	xspn1
LOC108556957	27.1973	1	1	1.86476	xspn2
LOC108556948	25.7786	1	1	2.60035	xspn2
LOC108556999	7.10128	1	1	60.5902	xspn4
LOC108556983	0.408852	0	NA	4.73934	xspn2
LOC108556974	0.387628	0	NA	0.084889	xspn1
LOC108556941	0.256661	0	NA	50.1406	xspn4
LOC108557025	0.372597	0	NA	1.83927	xspn2
LOC108557013	0.320518	0	NA	0.456683	xspn1
LOC108557131	5.00382	1	1	10.2738	xspn3
LOC108557108	0.314994	0	NA	5.83863	xspn2
LOC108557098	14.4872	1	1	74.9758	xspn4
LOC108557089	35.0444	1	0	12.8438	xspn3
LOC108557162	0.444221	0	NA	7.64219	xspn3
LOC108557168	2.19612	1	1	11.6615	xspn3
LOC108557180	25.3862	1	1	56.2926	xspn4
LOC108557122	5.56916	1	0	3.31904	xspn2
LOC108557069	0.409376	0	NA	1878.39	xspn4
LOC108557187	12.049	1	1	19.304	xspn3
LOC108557116	2.5691	1	0	31.3733	xspn4
LOC108557252	0.29595	0	NA	0	xspn1
LOC108557302	35.5827	1	1	73.9774	xspn4
LOC108557323	0.411959	0	NA	13.848	xspn3
LOC108557414	0.324841	0	NA	8.03656	xspn3
LOC108557454	0.370972	0	NA	0.019547	xspn1
LOC108557399	0.350319	0	NA	0.0305509	xspn1
LOC108557406	0.487705	0	NA	0.0251889	xspn1
LOC108557434	0.410297	0	NA	28.3983	xspn4
LOC108557423	0.505578	0	NA	3.06716	xspn2
LOC108557443	0.269628	0	NA	5.4652	xspn2
LOC108557465	0.357884	0	NA	2.78223	xspn2
LOC108557469	0.426351	0	NA	0.246325	xspn1
LOC108557389	2.30777	1	0	2.54575	xspn2
LOC108557505	3.94211	1	0	27.9916	xspn4
LOC108557513	8.06835	1	1	4.04805	xspn2
LOC108557546	0.524474	0	NA	2.90439	xspn2
LOC108557538	16.9646	1	0	302.244	xspn4
LOC108557521	9.69249	1	0	15.119	xspn3
LOC108557277	4.24219	1	0	1020.56	xspn4
LOC108557478	0.56934	0	NA	29.9878	xspn4
LOC108557485	0.495469	0	NA	1.0743	xspn2
LOC108557494	40.1505	1	1	54.0328	xspn4
LOC108557286	29.7442	1	1	145.923	xspn4
LOC108557295	0.375556	0	NA	0.441069	xspn1
LOC108557269	1.18623	1	0	3.33836	xspn2
LOC108557311	0.369413	0	NA	1.38327	xspn2
LOC108557554	0.37781	0	NA	2.25814	xspn2
LOC108557562	0.348965	0	NA	0.449188	xspn1
LOC108557575	0.428214	0	NA	0.137896	xspn1
LOC108557677	34.1272	1	1	5.49897	xspn2
LOC108557682	19.2686	1	1	33.629	xspn4
LOC108557688	0.4106	0	NA	37.3447	xspn4
LOC108557727	12.4016	1	0	19.1102	xspn3
LOC108557709	0.29339	0	NA	5.34449	xspn2
LOC108557716	0.392023	0	NA	0.538033	xspn1
LOC108557738	0.406091	0	NA	0.365926	xspn1
LOC108557764	0.325452	0	NA	16.0215	xspn3
LOC108557817	0.598776	0	NA	4.68128	xspn2
LOC108557781	9.95185	1	0	259.569	xspn4
LOC108557808	0.613442	0	NA	0.0132445	xspn1
LOC108557826	0.402108	0	NA	15.8083	xspn3
LOC108557774	6.91558	1	0	4.57654	xspn2
LOC108557800	47.3889	1	0	14.1578	xspn3
LOC108557791	9.23508	1	0	7.48483	xspn3
LOC108557834	1.24035	1	1	3.17204	xspn2
LOC108557839	0.419401	0	NA	18.4957	xspn3
LOC108557886	0.35608	0	NA	89.0031	xspn4
LOC108557878	20.0347	1	0	9.65565	xspn3
LOC108557850	0.447207	0	NA	4.4922	xspn2
LOC108557953	0.615721	0	NA	0.0843863	xspn1
LOC108557927	0.352531	0	NA	2.46191	xspn2
LOC108557918	0.447045	0	NA	5.09925	xspn2
LOC108557943	0.453192	0	NA	1.06569	xspn2
LOC108557923	0.335635	0	NA	0.12506	xspn1
LOC108557937	0.346721	0	NA	0.452266	xspn1
LOC108557963	0.55944	0	NA	0.0458231	xspn1
LOC108557903	0.376928	0	NA	0.00406226	xspn1
LOC108557989	0.363033	0	NA	0.00263946	xspn1
LOC108557993	0.444733	0	NA	0.00896585	xspn1
LOC108557913	0.375271	0	NA	0.0182012	xspn1
LOC108558007	0.540883	0	NA	20.9988	xspn4
LOC108558017	0.416311	0	NA	1.79856	xspn2
LOC108558073	0.392947	0	NA	0.399613	xspn1
LOC108558094	0.536211	0	NA	25.1007	xspn4
LOC108558043	0.457712	0	NA	20.316	xspn4
LOC108558103	0.346579	0	NA	5.95092	xspn2
LOC108558063	0.193675	0	NA	3.44828	xspn2
LOC108558051	0.383159	0	NA	1.19944	xspn2
LOC108558113	10.7228	1	0	4.48124	xspn2
LOC108558121	0.59359	0	NA	5.64664	xspn2
LOC108558131	0.339226	0	NA	29.1358	xspn4
LOC108558163	1.86325	1	0	22.4587	xspn4
LOC108558201	7.00222	1	1	97.6611	xspn4
LOC108558155	3.19771	1	1	8.72964	xspn3
LOC108558189	0.587635	0	NA	4.69146	xspn2
LOC108558138	4.2849	1	1	11.288	xspn3
LOC108558291	11.4604	1	1	9.46255	xspn3
LOC108558262	0.33245	0	NA	0.0580674	xspn1
LOC108558283	0.449633	0	NA	30.4688	xspn4
LOC108558217	0.353967	0	NA	200.934	xspn4
LOC108558226	0.197423	0	NA	44.3356	xspn4
LOC108558233	0.564115	0	NA	345.255	xspn4
LOC108558243	0.181168	0	NA	228.519	xspn4
LOC108558269	0.48885	0	NA	22.8551	xspn4
LOC108558315	0.36704	0	NA	1.8556	xspn2
LOC108558350	19.596	1	1	12.946	xspn3
LOC108558340	19.7996	1	1	90.2786	xspn4
LOC108558307	0.418332	0	NA	1.51236	xspn2
LOC108558299	18.9029	1	1	3.18952	xspn2
LOC108558357	0.552223	0	NA	15.9341	xspn3
LOC108558370	0.467806	0	NA	0.244554	xspn1
LOC108558384	0.531033	0	NA	0.334655	xspn1
LOC108558395	0.425682	0	NA	0.102447	xspn1
LOC108558402	0.360101	0	NA	2.26263	xspn2
LOC108558416	0.410383	0	NA	2.56852	xspn2
LOC108558424	0.446642	0	NA	1.56084	xspn2
LOC108558444	0.219355	0	NA	0.160001	xspn1
LOC108558464	0.391205	0	NA	30.1564	xspn4
LOC108558516	0.436687	0	NA	9.95073	xspn3
LOC108558475	0.407836	0	NA	1.15917	xspn2
LOC108558494	51.3996	1	0	21.4879	xspn4
LOC108558550	5.45351	1	1	6.08998	xspn2
LOC108558500	0.433595	0	NA	1.89533	xspn2
LOC108558483	0.391437	0	NA	1.04913	xspn2
LOC108558557	0.498425	0	NA	0.0701304	xspn1
LOC108558566	0.600727	0	NA	0.156494	xspn1
LOC108558575	0.321236	0	NA	2.11784	xspn2
LOC108558586	0.397702	0	NA	13.461	xspn3
LOC108558593	0.493168	0	NA	122.936	xspn4
LOC108558604	0.392895	0	NA	5.05755	xspn2
LOC108558629	0.188201	0	NA	0.00733563	xspn1
LOC108558612	0.455114	0	NA	0.04989	xspn1
LOC108558645	3.75775	1	1	11.0478	xspn3
LOC108558636	0.283464	0	NA	3.4617	xspn2
LOC108558653	0.419867	0	NA	3.79629	xspn2
LOC108558664	0.20232	0	NA	4.813	xspn2
LOC108558674	0.0661671	0	NA	12.0116	xspn3
LOC108558771	0.742256	0	NA	3.86355	xspn2
LOC108558690	0.466384	0	NA	0.0326558	xspn1
LOC108558783	0.456741	0	NA	0.000532	xspn1
LOC108558699	0.394266	0	NA	0.001554	xspn1
LOC108558707	0.429193	0	NA	2.64647	xspn2
LOC108558733	0.417133	0	NA	4.37391e-05	xspn1
LOC108558755	0.405243	0	NA	0.112294	xspn1
LOC108558776	0.542185	0	NA	0.153114	xspn1
LOC108558718	0.55725	0	NA	0.00246296	xspn1
LOC108558816	0.548212	0	NA	0.102499	xspn1
LOC108558827	0.338144	0	NA	0.0115855	xspn1
LOC108558865	0.341869	0	NA	0.00633276	xspn1
LOC108558836	0.466246	0	NA	3.10767	xspn2
LOC108559004	0.512355	0	NA	0.220241	xspn1
LOC108558993	0.582321	0	NA	97.6681	xspn4
LOC108558905	0.346802	0	NA	0.148641	xspn1
LOC108558894	0.36171	0	NA	0.430733	xspn1
LOC108558923	2.17037	1	1	6.35778	xspn3
LOC108558912	0.497727	0	NA	0.167063	xspn1
LOC108558847	0.293447	0	NA	0.147691	xspn1
LOC108558930	0.486477	0	NA	197.602	xspn4
LOC108559010	0.411321	0	NA	10.4576	xspn3
LOC108559022	1.42502	1	0	1.51475	xspn2
LOC108558875	1.82054	1	0	8.89381	xspn3
LOC108558885	0.737336	0	NA	11.2611	xspn3
LOC108558880	0.528514	0	NA	8.54699	xspn3
LOC108558949	15.1591	1	1	7.6905	xspn3
LOC108558937	0.422451	0	NA	8.81232	xspn3
LOC108558965	0.446843	0	NA	18.2285	xspn3
LOC108558856	0.417326	0	NA	1.6665	xspn2
LOC108559037	0.349686	0	NA	14.0939	xspn3
LOC108559073	0.254347	0	NA	0.0104327	xspn1
LOC108559057	4.82161	1	0	0.0497208	xspn1
LOC108559081	0.448968	0	NA	0.0595014	xspn1
LOC108559097	0.476995	0	NA	0.271143	xspn1
LOC108559121	0.473369	0	NA	23.3172	xspn4
LOC108559131	0.404548	0	NA	1.08848	xspn2
LOC108559140	0.463963	0	NA	39.3749	xspn4
LOC108559147	0.468821	0	NA	0.604743	xspn1
LOC108559162	0.419557	0	NA	14.1511	xspn3
LOC108559176	0.353244	0	NA	3.33779	xspn2
LOC108559187	0.406897	0	NA	1.79011	xspn2
LOC108559196	0.422523	0	NA	0.0123247	xspn1
LOC108559214	0.435575	0	NA	0.535078	xspn1
LOC108559217	0.449361	0	NA	2824.34	xspn4
LOC108559237	0.400861	0	NA	0.000847326	xspn1
LOC108559248	0.471216	0	NA	1.52998	xspn2
LOC108559313	0.574707	0	NA	0.606207	xspn1
LOC108559296	0.344615	0	NA	0.0965621	xspn1
LOC108559306	0.382719	0	NA	0.128728	xspn1
LOC108559335	0.509243	0	NA	33.9626	xspn4
LOC108559351	0.470246	0	NA	10.2132	xspn3
LOC108559324	0.248366	0	NA	1.09695	xspn2
LOC108559367	1.58337	1	0	3.23311	xspn2
LOC108559398	5.42417	1	0	7.13417	xspn3
LOC108559422	13.0796	1	0	4.64183	xspn2
LOC108559451	58.3309	1	0	40.2756	xspn4
LOC108559414	9.37169	1	0	8.90085	xspn3
LOC108559461	1.09348	1	0	1.51823	xspn2
LOC108559468	16.0975	1	0	4.27105	xspn2
LOC108559411	0.46885	0	NA	10.5399	xspn3
LOC108559478	0.468043	0	NA	0.0237372	xspn1
LOC108559490	0.391979	0	NA	2.02636	xspn2
LOC108559514	0.320652	0	NA	2.25486	xspn2
LOC108559537	0.387791	0	NA	1.03031	xspn2
LOC108559530	0.435653	0	NA	0.000341304	xspn1
LOC108559569	0.467843	0	NA	12.5654	xspn3
LOC108559560	0.450778	0	NA	5.62867	xspn2
LOC108559578	0.501145	0	NA	18.7389	xspn3
LOC108559552	12.946	1	1	39.2113	xspn4
LOC108559587	1.80234	1	1	13.3675	xspn3
LOC108559607	1.68074	1	0	4.74138	xspn2
LOC108559622	0.629273	0	NA	10.8618	xspn3
LOC108559633	0.88872	1	0	21.6996	xspn4
LOC108559646	2.37245	1	0	148.936	xspn4
LOC108559665	6.38345	1	1	93.9252	xspn4
LOC108559654	11.0288	1	0	227.658	xspn4
LOC108559596	0.333542	0	NA	0.0165452	xspn1
LOC108559677	0.422016	0	NA	0.15383	xspn1
LOC108559711	0.234993	0	NA	0.0023282	xspn1
LOC108559686	0.408025	0	NA	0.00151559	xspn1
LOC108559697	0.52894	0	NA	0	xspn1
LOC108559756	0.471206	0	NA	59.0198	xspn4
LOC108559744	29.0924	1	0	2.39025	xspn2
LOC108559729	12.5882	1	0	17.1585	xspn3
LOC108559718	0.447359	0	NA	0.195554	xspn1
LOC108559785	0.937336	1	0	5.36094	xspn2
LOC108559800	5.77296	1	1	16.3609	xspn3
LOC108559792	4.21762	1	0	13.5973	xspn3
LOC108559810	11.6652	1	0	39.9572	xspn4
LOC108559775	5.66265	1	0	12.7147	xspn3
LOC108560036	0.420288	0	NA	0.426825	xspn1
LOC108559928	0.310694	0	NA	0.100134	xspn1
LOC108559989	0.818694	0	NA	61.1471	xspn4
LOC108559973	0.351837	0	NA	17.2544	xspn3
LOC108559965	0.276807	0	NA	16.2134	xspn3
LOC108559954	0.524674	0	NA	70.9555	xspn4
LOC108559874	0.272521	0	NA	0.0025422	xspn1
LOC108559901	0.377194	0	NA	1.15712	xspn2
LOC108560059	0.7095	0	NA	0.0185703	xspn1
LOC108560068	0.462322	0	NA	2.30709	xspn2
LOC108560103	1.79239	1	0	4.62732	xspn2
LOC108560073	0.444383	0	NA	0.0149712	xspn1
LOC108560083	0.42845	0	NA	4.41804	xspn2
LOC108560097	0.353068	0	NA	46.6638	xspn4
LOC108560112	0.455108	0	NA	24.8913	xspn4
LOC108560216	0.44059	0	NA	182.857	xspn4
LOC108560194	3.76795	1	1	68.842	xspn4
LOC108560185	11.1109	1	0	0.817541	xspn1
LOC108560158	0.484674	0	NA	68.1489	xspn4
LOC108560289	0.405782	0	NA	0.209263	xspn1
LOC108560259	9.32916	1	1	6.6459	xspn3
LOC108560283	0.417487	0	NA	0.0766478	xspn1
LOC108560300	0.385962	0	NA	0.09389	xspn1
LOC108560445	0.52251	0	NA	0.0294372	xspn1
LOC108560436	0.329891	0	NA	0.024375	xspn1
LOC108560407	0.394731	0	NA	6.39091	xspn3
LOC108560396	0.599361	0	NA	4.3246	xspn2
LOC108560377	0.507391	0	NA	0.159264	xspn1
LOC108560387	0.378784	0	NA	18.4529	xspn3
LOC108560269	0.619944	0	NA	6.95887	xspn3
LOC108560273	0.279899	0	NA	0.740366	xspn1
LOC108560309	0.420652	0	NA	5.17343	xspn2
LOC108560366	0.535673	0	NA	1.61984	xspn2
LOC108560358	0.375639	0	NA	4.492	xspn2
LOC108560453	0.193957	0	NA	0.00119043	xspn1
LOC108560462	0.484486	0	NA	6.31177	xspn3
LOC108560473	0.471849	0	NA	0.012794	xspn1
LOC108560593	0.555921	0	NA	72.1808	xspn4
LOC108560612	4.98808	1	0	56.139	xspn4
LOC108560505	11.8295	1	0	4.2171	xspn2
LOC108560647	1.00122	1	0	1.96243	xspn2
LOC108560640	3.99746	1	1	39.832	xspn4
LOC108560531	42.3879	1	0	18.2503	xspn3
LOC108560539	0.567855	0	NA	23.071	xspn4
LOC108560557	0.375885	0	NA	0.707247	xspn1
LOC108560576	0.587891	0	NA	7.8314	xspn3
LOC108560588	0.507517	0	NA	17.7588	xspn3
LOC108560703	0.440078	0	NA	2.02821	xspn2
LOC108560712	0.497755	0	NA	0.245609	xspn1
LOC108560550	8.91048	1	0	9.11961	xspn3
LOC108560488	38.099	1	0	10.5285	xspn3
LOC108560495	27.8188	1	1	10.8688	xspn3
LOC108560625	0.45746	0	NA	8.87211	xspn3
LOC108560679	0.472288	0	NA	0.143335	xspn1
LOC108560695	2.59765	1	0	15.0449	xspn3
LOC108560658	1.79529	1	0	4.8511	xspn2
LOC108560885	0.43515	0	NA	13.293	xspn3
LOC108560854	0.646938	0	NA	130.387	xspn4
LOC108560723	0.412455	0	NA	0.102926	xspn1
LOC108560733	0.380394	0	NA	0.35152	xspn1
LOC108560845	0.419647	0	NA	5.78319	xspn2
LOC108560828	0.418509	0	NA	3.9498	xspn2
LOC108560759	51.3538	1	0	22.2697	xspn4
LOC108560806	44.3003	1	0	20.1866	xspn4
LOC108560876	32.3477	1	0	40.1589	xspn4
LOC108560866	18.4284	1	1	5.28526	xspn2
LOC108560899	0.721105	0	NA	29.9394	xspn4
LOC108560909	11.2886	1	0	11.8642	xspn3
LOC108560751	2.30812	1	0	13.4483	xspn3
LOC108560770	12.2483	1	0	8.42822	xspn3
LOC108560811	45.8894	1	1	30.3488	xspn4
LOC108560957	0.520936	0	NA	4.77621	xspn2
LOC108560929	13.2366	1	1	64.359	xspn4
LOC108561000	0.485715	0	NA	0.501983	xspn1
LOC108560973	0.419674	0	NA	25.9733	xspn4
LOC108561006	0.517835	0	NA	5.59749	xspn2
LOC108560984	0.456221	0	NA	0.140649	xspn1
LOC108560936	7.86579	1	0	40.3354	xspn4
LOC108560945	0.451242	0	NA	9.33028	xspn3
LOC108561010	0.413771	0	NA	35.5179	xspn4
LOC108561027	0.362894	0	NA	2.13091	xspn2
LOC108561042	0.500244	0	NA	24.7062	xspn4
LOC108561035	0.722862	0	NA	0.221577	xspn1
LOC108561054	0.533155	0	NA	4.67992	xspn2
LOC108561077	0.492131	0	NA	2.29385	xspn2
LOC108561100	0.503303	0	NA	19.0852	xspn3
LOC108561093	3.98553	1	1	11.1307	xspn3
LOC108561083	0.387179	0	NA	44.6727	xspn4
LOC108561110	0.474655	0	NA	0.43162	xspn1
LOC108561128	15.9273	1	1	26.6337	xspn4
LOC108561134	0.494026	0	NA	0.171247	xspn1
LOC108561182	0.385671	0	NA	3.52253	xspn2
LOC108561153	16.9197	1	0	21.0952	xspn4
LOC108561164	6.29676	1	1	995.727	xspn4
LOC108561242	1.96823	1	0	20.2411	xspn4
LOC108561250	0.412345	0	NA	17.1045	xspn3
LOC108561195	11.8378	1	1	57.3326	xspn4
LOC108561226	0.384037	0	NA	1.13841	xspn2
LOC108561205	2.35261	1	1	188.813	xspn4
LOC108561256	0.806917	0	NA	0.166421	xspn1
LOC108561265	12.4207	1	0	46.2728	xspn4
LOC108561186	2.94183	1	0	1.84471	xspn2
LOC108561171	8.43096	1	0	2.68864	xspn2
LOC108561143	0.329279	0	NA	0.0141814	xspn1
LOC108561283	0.408414	0	NA	0.082595	xspn1
LOC108561291	0.375738	0	NA	3.97789	xspn2
LOC108561309	0.460772	0	NA	3.67778	xspn2
LOC108561319	0.447546	0	NA	0.811238	xspn1
LOC108561361	0.113197	0	NA	19.4719	xspn3
LOC108561368	0.513847	0	NA	15.655	xspn3
LOC108561376	0.363313	0	NA	134.195	xspn4
LOC108561391	0.275007	0	NA	50.3615	xspn4
LOC108561385	0.532253	0	NA	30.0855	xspn4
LOC108561420	6.9182	1	1	19.5818	xspn3
LOC108561412	13.7727	1	1	12.0479	xspn3
LOC108561399	0.794373	0	NA	22.1275	xspn4
LOC108561427	10.1538	1	1	11.8019	xspn3
LOC108561450	0.35342	0	NA	18.4718	xspn3
LOC108561436	0.447714	0	NA	13.9406	xspn3
LOC108561465	0.448112	0	NA	13.1725	xspn3
LOC108561507	0.50352	0	NA	1.44669	xspn2
LOC108561600	0.420128	0	NA	0.674626	xspn1
LOC108561607	17.9521	1	0	18.8403	xspn3
LOC108561535	3.32781	1	0	1.4018	xspn2
LOC108561523	5.81502	1	0	4.16487	xspn2
LOC108561552	32.5295	1	0	7.44658	xspn3
LOC108561581	0.498696	0	NA	0.316115	xspn1
LOC108561565	4.26536	1	1	15.3063	xspn3
LOC108561514	0.301825	0	NA	11.2122	xspn3
LOC108561882	2.63482	1	0	3.64955	xspn2
LOC108561892	5.22692	1	0	1013.39	xspn4
LOC108561771	32.1973	1	0	80.9428	xspn4
LOC108561724	1.97133	1	0	5.41671	xspn2
LOC108561736	0.491692	0	NA	5.00789	xspn2
LOC108561870	1.90993	1	0	9.42855	xspn3
LOC108561636	2.4742	1	0	101.197	xspn4
LOC108561651	2.76673	1	1	63.8274	xspn4
LOC108561800	5.28581	1	0	148.704	xspn4
LOC108561817	30.9125	1	0	3.16014	xspn2
LOC108561849	0.468726	0	NA	3.60259	xspn2
LOC108561846	11.0565	1	0	57.4952	xspn4
LOC108561827	3.77991	1	0	24.9908	xspn4
LOC108561836	7.28839	1	0	11.8523	xspn3
LOC108561778	2.15297	1	0	4.91485	xspn2
LOC108561790	4.75251	1	1	65.5175	xspn4
LOC108561626	0.468006	0	NA	2.19343	xspn2
LOC108561903	7.33425	1	0	6.0078	xspn2
LOC108561679	0.469433	0	NA	4.82694	xspn2
LOC108561713	0.342726	0	NA	21.6407	xspn4
LOC108561703	11.2303	1	1	90.9556	xspn4
LOC108561689	4.75954	1	0	6.1362	xspn2
LOC108561668	0.433514	0	NA	20.0661	xspn4
LOC108561912	0.300079	0	NA	0.235438	xspn1
LOC108561923	0.313928	0	NA	10.9056	xspn3
LOC108561924	0.420892	0	NA	75.1107	xspn4
LOC108561982	0.429653	0	NA	3.4573	xspn2
LOC108562076	0.434743	0	NA	0.524494	xspn1
LOC108562087	0.25869	0	NA	0.103973	xspn1
LOC108562098	0.536679	0	NA	1.0824	xspn2
LOC108561937	0.49023	0	NA	0.272479	xspn1
LOC108562028	56.3534	1	0	7.28777	xspn3
LOC108561945	0.410651	0	NA	0.0767143	xspn1
LOC108562045	0.466372	0	NA	50.0141	xspn4
LOC108561990	0.373746	0	NA	1.19967	xspn2
LOC108562004	0.566104	0	NA	0.226844	xspn1
LOC108562120	8.82117	1	1	11.923	xspn3
LOC108562013	0.419519	0	NA	93.7408	xspn4
LOC108562038	0.270351	0	NA	0.135564	xspn1
LOC108561955	0.415008	0	NA	13.6718	xspn3
LOC108562062	0.600829	0	NA	6.26524	xspn3
LOC108562054	0.384275	0	NA	5.33324	xspn2
LOC108562146	0.489505	0	NA	5.30475	xspn2
LOC108562139	1.39854	1	1	11.3336	xspn3
LOC108562131	0.485251	0	NA	2.86681	xspn2
LOC108562165	0.362287	0	NA	0.281653	xspn1
LOC108562171	0.458523	0	NA	0.163588	xspn1
LOC108562190	0.409955	0	NA	8.99966	xspn3
LOC108562179	30.4637	1	1	29.1559	xspn4
LOC108562220	0.446336	0	NA	16.1695	xspn3
LOC108562308	40.1633	1	1	19.1583	xspn3
LOC108562272	20.6291	1	1	5.48396	xspn2
LOC108562294	8.89073	1	1	18.5695	xspn3
LOC108562275	9.95019	1	0	11.1833	xspn3
LOC108562337	4.39544	1	0	6.72931	xspn3
LOC108562250	11.073	1	0	2.40373	xspn2
LOC108562259	32.7757	1	1	19.7556	xspn4
LOC108562239	7.01663	1	0	3.46564	xspn2
LOC108562320	7.21357	1	1	5.86464	xspn2
LOC108562351	0.359036	0	NA	4.08251	xspn2
LOC108562432	0.348008	0	NA	11.8351	xspn3
LOC108562384	0.386358	0	NA	0.157227	xspn1
LOC108562412	0.633072	0	NA	0.0488658	xspn1
LOC108562401	0.539261	0	NA	0.235881	xspn1
LOC108562419	0.14935	0	NA	41.9127	xspn4
LOC108562475	0.443353	0	NA	5.56715	xspn2
LOC108562482	0.44034	0	NA	15.3785	xspn3
LOC108562468	0.350225	0	NA	2.6438	xspn2
LOC108562458	0.455968	0	NA	0.204244	xspn1
LOC108562518	0.454562	0	NA	1.05157	xspn2
LOC108562527	0.386329	0	NA	0.00105764	xspn1
LOC108562561	0.388839	0	NA	6.20167	xspn3
LOC108562571	0.237396	0	NA	0.0115115	xspn1
LOC108562607	0.473294	0	NA	8.03315	xspn3
LOC108562585	0.523669	0	NA	10.1041	xspn3
LOC108562598	0.438255	0	NA	118.521	xspn4
LOC108562637	0.387942	0	NA	14.3302	xspn3
LOC108562628	0.368	0	NA	0.100474	xspn1
LOC108562616	0.44639	0	NA	14.3174	xspn3
LOC108562656	0.451099	0	NA	16.0443	xspn3
LOC108562666	0.481457	0	NA	45.3107	xspn4
LOC108562675	0.26468	0	NA	0.0765957	xspn1
LOC108562710	0.452613	0	NA	13.5753	xspn3
LOC108562686	0.4525	0	NA	1.19155	xspn2
LOC108562701	3.36405	1	0	0.573669	xspn1
LOC108562729	0.61353	0	NA	0.352535	xspn1
LOC108562738	0.287513	0	NA	0.0172634	xspn1
LOC108562828	0.442858	0	NA	15.773	xspn3
LOC108562844	0.594332	0	NA	1.22681	xspn2
LOC108562850	52.0035	1	0	6.18694	xspn3
LOC108562857	92.3708	1	1	59.481	xspn4
LOC108562784	2.25229	1	0	3.1253	xspn2
LOC108562943	12.74	1	0	17.2293	xspn3
LOC108562934	4.47767	1	0	7.66667	xspn3
LOC108562922	0.43781	0	NA	0.326696	xspn1
LOC108562882	0.271814	0	NA	0.878597	xspn2
LOC108562892	0.449539	0	NA	8.90317	xspn3
LOC108562902	0.689877	0	NA	3.13779	xspn2
LOC108562873	5.02008	1	1	25.2065	xspn4
LOC108562864	0.624791	0	NA	167.102	xspn4
LOC108562802	4.73917	1	0	5.66318	xspn2
LOC108562791	4.39637	1	0	8.09103	xspn3
LOC108562812	0.466707	0	NA	32.5464	xspn4
LOC108562821	21.3706	1	1	74.2833	xspn4
LOC108562756	31.603	1	0	2.37375	xspn2
LOC108562964	0.400983	0	NA	0.74408	xspn1
LOC108562998	1.11743	1	0	8.5479	xspn3
LOC108562990	1.27319	1	0	30.3666	xspn4
LOC108562975	1.27466	1	0	2.60344	xspn2
LOC108563003	0.582568	0	NA	1.9402	xspn2
LOC108563027	0.4557	0	NA	0.482854	xspn1
LOC108563010	0.253745	0	NA	8.26649	xspn3
LOC108563018	0.401375	0	NA	2.65121	xspn2
LOC108563143	4.5961	1	1	7.26979	xspn3
LOC108563087	4.02765	1	1	2.2689	xspn2
LOC108563099	11.7071	1	0	13.725	xspn3
LOC108563109	4.47851	1	0	4.04723	xspn2
LOC108563036	0.401621	0	NA	0.739252	xspn1
LOC108563134	15.7175	1	0	25.1675	xspn4
LOC108563126	0.495698	0	NA	5.67251	xspn2
LOC108563050	0.40983	0	NA	90.7021	xspn4
LOC108563203	0.301395	0	NA	0.453476	xspn1
LOC108563152	0.218794	0	NA	0.000455826	xspn1
LOC108563796	0.183042	0	NA	0.624914	xspn1
LOC108563784	0.501518	0	NA	0.000523087	xspn1
LOC108563559	0.399983	0	NA	0.00540791	xspn1
LOC108563546	0.314719	0	NA	0.00179193	xspn1
LOC108563577	0.283643	0	NA	0.000750348	xspn1
LOC108563568	0.436477	0	NA	0.00564224	xspn1
LOC108563159	0.406075	0	NA	0.00304493	xspn1
LOC108563168	0.202627	0	NA	0.0266045	xspn1
LOC108563724	0.355357	0	NA	0.0222762	xspn1
LOC108563714	0.496521	0	NA	15.9753	xspn3
LOC108563670	0.495783	0	NA	3.00769	xspn2
LOC108563679	0.445377	0	NA	0.739474	xspn1
LOC108563404	47.4908	1	1	9.7437	xspn3
LOC108563346	0.890381	1	0	29.5946	xspn4
LOC108563393	17.3149	1	0	13.4469	xspn3
LOC108563376	24.6656	1	0	2.2138	xspn2
LOC108563412	13.3894	1	0	7.013	xspn3
LOC108563366	2.16843	1	0	53.426	xspn4
LOC108563438	0.485989	0	NA	5.01713	xspn2
LOC108563423	0.420875	0	NA	0.435787	xspn1
LOC108563478	0.450876	0	NA	35.7672	xspn4
LOC108563460	0.448125	0	NA	75.5122	xspn4
LOC108563468	4.61538	1	0	21.6617	xspn4
LOC108563517	11.4215	1	0	13.7371	xspn3
LOC108563525	3.15681	1	0	14.7062	xspn3
LOC108563490	0.400573	0	NA	67.8952	xspn4
LOC108563284	0.76537	0	NA	7.20001	xspn3
LOC108563304	0.409767	0	NA	2.26333	xspn2
LOC108563263	0.381189	0	NA	0.367233	xspn1
LOC108563298	0.374275	0	NA	0.0175768	xspn1
LOC108563185	0.375277	0	NA	0.0417311	xspn1
LOC108563208	0.362949	0	NA	5.07716	xspn2
LOC108563195	0.395459	0	NA	0.270475	xspn1
LOC108563235	0.458018	0	NA	0.0468945	xspn1
LOC108563256	0.434396	0	NA	2.80675	xspn2
LOC108563227	0.390318	0	NA	0.621745	xspn1
LOC108563246	0.43737	0	NA	9.75645	xspn3
LOC108563659	0.434283	0	NA	0.647621	xspn1
LOC108563649	0.431885	0	NA	0.691006	xspn1
LOC108563639	0.360484	0	NA	3.36644	xspn2
LOC108563736	0.325462	0	NA	11.9032	xspn3
LOC108563598	0.420254	0	NA	14.7293	xspn3
LOC108563763	6.11937	1	1	14.0924	xspn3
LOC108563774	15.6955	1	0	37.6129	xspn4
LOC108563800	2.28184	1	1	10.9317	xspn3
LOC108563814	0.472013	0	NA	0.483125	xspn1
LOC108563744	0.374764	0	NA	1.34766	xspn2
LOC108563948	0.515666	0	NA	60.7159	xspn4
LOC108563959	0.472838	0	NA	8.56511	xspn3
LOC108563886	0.510271	0	NA	8.97601	xspn3
LOC108563932	0.551431	0	NA	0.111355	xspn1
LOC108563902	0.522893	0	NA	3.65656	xspn2
LOC108563939	34.509	1	1	14.8073	xspn3
LOC108563850	0.411802	0	NA	28.5502	xspn4
LOC108563834	13.8891	1	0	4.61103	xspn2
LOC108563994	17.2152	1	0	3.52251	xspn2
LOC108564004	6.14024	1	0	2.5527	xspn2
LOC108564015	0.405091	0	NA	1.98411	xspn2
LOC108564033	0.470792	0	NA	1.7348	xspn2
LOC108564039	0.402985	0	NA	11.4717	xspn3
LOC108564042	0.430433	0	NA	2.20107	xspn2
LOC108564083	0.546308	0	NA	0.255288	xspn1
LOC108564062	0.398422	0	NA	0.011244	xspn1
LOC108564073	0.161554	0	NA	0.0133222	xspn1
LOC108564231	0.448557	0	NA	56.0776	xspn4
LOC108564158	0.497788	0	NA	10.4255	xspn3
LOC108564097	0.189183	0	NA	176.569	xspn4
LOC108564104	0.0744048	0	NA	53.8572	xspn4
LOC108564119	0.42281	0	NA	0.00988237	xspn1
LOC108564256	0.302148	0	NA	1.56732	xspn2
LOC108564267	0.444489	0	NA	0.55034	xspn1
LOC108564278	0.371885	0	NA	1.39841	xspn2
LOC108564355	0.488069	0	NA	0.913088	xspn2
LOC108564344	5.8203	1	0	1.55689	xspn2
LOC108564127	40.9946	1	0	7.72336	xspn3
LOC108564288	0.402247	0	NA	1.17062	xspn2
LOC108564164	0.638901	0	NA	14.9651	xspn3
LOC108564195	1.03598	1	0	8.33787	xspn3
LOC108564220	1.20672	1	0	22.2845	xspn4
LOC108564213	1.15353	1	0	0.50325	xspn1
LOC108564137	0.499084	0	NA	2.80173	xspn2
LOC108564371	10.9019	1	0	5.68458	xspn2
LOC108564386	0.437588	0	NA	11.6869	xspn3
LOC108564169	0.394372	0	NA	0.705745	xspn1
LOC108564179	0.190762	0	NA	0.0213228	xspn1
LOC108564147	0.298372	0	NA	0.0212144	xspn1
LOC108564412	0.44774	0	NA	0.129415	xspn1
LOC108564420	0.260771	0	NA	0.0186435	xspn1
LOC108564447	87.6841	1	0	57.3258	xspn4
LOC108564481	9.35828	1	1	428.374	xspn4
LOC108564472	8.364	1	1	14.7139	xspn3
LOC108564489	9.15475	1	1	9.52429	xspn3
LOC108564462	0.462053	0	NA	13.9471	xspn3
LOC108564457	11.6229	1	0	36.1549	xspn4
LOC108564497	2.6201	1	0	7.05095	xspn3
LOC108564438	30.4126	1	0	152.966	xspn4
LOC108564515	0.922849	1	1	118.268	xspn4
LOC108564429	13.0807	1	0	60.0062	xspn4
LOC108564544	0.334227	0	NA	0.0524834	xspn1
LOC108564579	0.406055	0	NA	2.72304	xspn2
LOC108564560	0.404769	0	NA	11.3161	xspn3
LOC108564554	0.324284	0	NA	0.0212132	xspn1
LOC108564612	0.524948	0	NA	3.15029	xspn2
LOC108564625	11.355	1	0	4.91071	xspn2
LOC108564637	0.392094	0	NA	1.91775	xspn2
LOC108564687	0.467775	0	NA	0	xspn1
LOC108564702	0.5633	0	NA	4.04135	xspn2
LOC108564796	0.477445	0	NA	2.06838	xspn2
LOC108564826	5.05944	1	0	9.59544	xspn3
LOC108564871	0.527422	0	NA	9.06881	xspn3
LOC108564864	2.62765	1	1	0.870705	xspn2
LOC108564875	0.45823	0	NA	0.0445822	xspn1
LOC108564722	0.423868	0	NA	0.378211	xspn1
LOC108564856	0.368234	0	NA	2.85605	xspn2
LOC108564729	0.345162	0	NA	0.00572913	xspn1
LOC108564982	0.458166	0	NA	40.9518	xspn4
LOC108564737	0.400053	0	NA	0.108037	xspn1
LOC108564788	0.390935	0	NA	1.40559	xspn2
LOC108564746	0.382197	0	NA	0.0294131	xspn1
LOC108564956	0.423306	0	NA	8.04207	xspn3
LOC108565021	29.0212	1	0	1.60338	xspn2
LOC108565015	14.2314	1	1	10.5672	xspn3
LOC108564777	0.290872	0	NA	7.00403	xspn3
LOC108564919	3.513	1	0	2.5001	xspn2
LOC108564929	28.6346	1	1	100.288	xspn4
LOC108564940	5.73511	1	0	8.34637	xspn3
LOC108564971	1.8871	1	0	5.86048	xspn2
LOC108564758	0.322321	0	NA	0.0625902	xspn1
LOC108564781	43.1728	1	1	25.7507	xspn4
LOC108564882	0.376068	0	NA	1.94715	xspn2
LOC108565049	0.404648	0	NA	2.07967	xspn2
LOC108565105	0.429804	0	NA	0.0104597	xspn1
LOC108565098	14.2728	1	1	3.72907	xspn2
LOC108565264	0.453681	0	NA	1.53999	xspn2
LOC108565258	5.45553	1	1	33.3167	xspn4
LOC108565058	0.574906	0	NA	14.3254	xspn3
LOC108565089	0.34143	0	NA	0.0983361	xspn1
LOC108565315	0.376143	0	NA	4.24214	xspn2
LOC108565215	0.392406	0	NA	11.0655	xspn3
LOC108565040	0.385654	0	NA	28.4226	xspn4
LOC108565138	0.291197	0	NA	0.110354	xspn1
LOC108565198	0.462116	0	NA	0.00757022	xspn1
LOC108565212	0.373748	0	NA	0.101617	xspn1
LOC108565160	0.365679	0	NA	26.841	xspn4
LOC108565236	0.320163	0	NA	31.9323	xspn4
LOC108565164	0.371161	0	NA	18.5178	xspn3
LOC108565171	0.367046	0	NA	8.40786	xspn3
LOC108565152	0.398135	0	NA	10.6095	xspn3
LOC108565206	0.433775	0	NA	292.455	xspn4
LOC108565190	0.462133	0	NA	0.162316	xspn1
LOC108565067	2.66874	1	1	24.54	xspn4
LOC108565128	38.1788	1	0	5.47038	xspn2
LOC108565305	0.719804	0	NA	38.6034	xspn4
LOC108565291	0.891391	1	0	17.1723	xspn3
LOC108565081	1.00148	1	1	10.822	xspn3
LOC108565246	1.67987	1	1	13.0827	xspn3
LOC108565117	0.427598	0	NA	6.71208	xspn3
LOC108565323	0.440211	0	NA	1.78973	xspn2
LOC108565327	11.3796	1	0	7.11962	xspn3
LOC108565339	6.66189	1	0	34.5822	xspn4
LOC108565360	0.53132	0	NA	1.29382	xspn2
LOC108565350	15.9368	1	1	6.67719	xspn3
LOC108565381	0.814063	0	NA	23.6502	xspn4
LOC108565370	0.477725	0	NA	23.3974	xspn4
LOC108565505	14.2884	1	0	4.59328	xspn2
LOC108565496	7.53397	1	0	5.7487	xspn2
LOC108565516	0.456103	0	NA	0.403832	xspn1
LOC108565387	7.70454	1	1	1.83448	xspn2
LOC108565398	0.432034	0	NA	1.786	xspn2
LOC108565529	0.557536	0	NA	0.805863	xspn1
LOC108565544	0.430074	0	NA	5.58536	xspn2
LOC108565597	4.56787	1	1	41.5427	xspn4
LOC108565572	0.489645	0	NA	13.3348	xspn3
LOC108565537	2.22083	1	1	8.85522	xspn3
LOC108565553	0.47243	0	NA	9.72746	xspn3
LOC108565581	0.424364	0	NA	10.4112	xspn3
LOC108565608	0.424762	0	NA	13.7943	xspn3
LOC108565620	0.412498	0	NA	1.22014	xspn2
LOC108565627	0.340899	0	NA	0.198775	xspn1
LOC108565649	10.8168	1	1	47.6401	xspn4
LOC108565636	12.9118	1	1	10.9604	xspn3
LOC108565660	7.51946	1	1	93.5944	xspn4
LOC108565713	0.391817	0	NA	0.0433	xspn1
LOC108565682	0.327789	0	NA	0.051296	xspn1
LOC108565690	0.587286	0	NA	0.00912757	xspn1
LOC108565701	2.45769	1	0	2.49376	xspn2
LOC108565767	0.619254	0	NA	26.2721	xspn4
LOC108565801	23.9858	1	1	51.233	xspn4
LOC108565952	4.72434	1	0	32.6971	xspn4
LOC108565934	1.11335	1	0	37.185	xspn4
LOC108565907	1.95454	1	0	102.401	xspn4
LOC108565940	0.386368	0	NA	0.827682	xspn1
LOC108565924	4.31682	1	1	21.1164	xspn4
LOC108565961	8.55281	1	0	9.21276	xspn3
LOC108565975	1.43971	1	1	9.329	xspn3
LOC108566002	0.508422	0	NA	15.3853	xspn3
LOC108566025	0.773113	0	NA	3.96557	xspn2
LOC108565722	0.479224	0	NA	0.175857	xspn1
LOC108566176	23.4557	1	1	21.0336	xspn4
LOC108566167	7.27184	1	1	2.50774	xspn2
LOC108566160	4.67809	1	0	5.44823	xspn2
LOC108566274	38.9122	1	0	9.17896	xspn3
LOC108566253	13.6474	1	1	3.72596	xspn2
LOC108565778	1.00599	1	0	2.63991	xspn2
LOC108566101	0.426282	0	NA	8.20881	xspn3
LOC108566146	0.390312	0	NA	0.291856	xspn1
LOC108566073	3.85394	1	0	12.6544	xspn3
LOC108566079	1.14436	1	1	26.1099	xspn4
LOC108566092	0.671855	0	NA	0.611527	xspn1
LOC108565880	7.49241	1	0	0.928756	xspn2
LOC108566154	0.507475	0	NA	29.5935	xspn4
LOC108565888	37.7039	1	1	83.1797	xspn4
LOC108566224	2.69463	1	1	21.0587	xspn4
LOC108566218	4.62874	1	1	2.79122	xspn2
LOC108566203	10.6373	1	0	7.09216	xspn3
LOC108566055	7.21662	1	0	6.34764	xspn3
LOC108566037	0.42411	0	NA	13.4601	xspn3
LOC108566046	0.687651	0	NA	9.20122	xspn3
LOC108565787	0.31152	0	NA	2.2472	xspn2
LOC108565897	10.5531	1	1	0.800803	xspn1
LOC108566233	3.5966	1	1	18.8725	xspn3
LOC108566243	28.1138	1	0	11.1399	xspn3
LOC108565874	0.564055	0	NA	0.349139	xspn1
LOC108565810	0.478023	0	NA	0.00743413	xspn1
LOC108565825	0.454681	0	NA	1.37748	xspn2
LOC108565862	0.571942	0	NA	6.24112	xspn3
LOC108565757	0.48521	0	NA	0.204321	xspn1
LOC108565751	0.459487	0	NA	31.1874	xspn4
LOC108565851	0.359194	0	NA	3.83467	xspn2
LOC108565841	21.9967	1	1	2.06709	xspn2
LOC108566191	5.00189	1	0	5.08473	xspn2
LOC108566198	26.5112	1	1	36.9063	xspn4
LOC108565732	0.48069	0	NA	0.00622454	xspn1
LOC108565739	0.39979	0	NA	0.0178685	xspn1
LOC108566283	0.451165	0	NA	65.579	xspn4
LOC108566344	21.5628	1	0	29.0569	xspn4
LOC108566333	1.86252	1	0	32.8514	xspn4
LOC108566355	9.77277	1	1	7.15592	xspn3
LOC108566360	0.615378	0	NA	12.2259	xspn3
LOC108566368	0.408734	0	NA	3.55804	xspn2
LOC108566290	0.577069	0	NA	0.372223	xspn1
LOC108566350	0.462018	0	NA	33.7904	xspn4
LOC108566302	0.240973	0	NA	0.00729226	xspn1
LOC108566312	0.430596	0	NA	2.09425	xspn2
LOC108566322	0.562527	0	NA	0.304013	xspn1
LOC108566433	0.405765	0	NA	1.27537	xspn2
LOC108566472	0.714887	0	NA	0.238396	xspn1
LOC108566480	0.624609	0	NA	10.4105	xspn3
LOC108566489	0.503663	0	NA	0.0376276	xspn1
LOC108566501	0.385404	0	NA	0.466612	xspn1
LOC108566527	3.29276	1	0	21.5629	xspn4
LOC108566514	0.614554	0	NA	0.0233681	xspn1
LOC108566522	0.310267	0	NA	9.10692	xspn3
LOC108566550	0.427518	0	NA	0.00344904	xspn1
LOC108566544	0.338446	0	NA	0.36281	xspn1
LOC108566554	0.335285	0	NA	0.116419	xspn1
LOC108566603	13.8971	1	0	15.6367	xspn3
LOC108566587	1.15077	1	0	18.3472	xspn3
LOC108566638	32.9932	1	0	59.355	xspn4
LOC108566615	1.26455	1	0	2.46909	xspn2
LOC108566673	4.20902	1	0	102.706	xspn4
LOC108566559	12.4328	1	1	8.15279	xspn3
LOC108566682	0.425113	0	NA	4.24055	xspn2
LOC108566573	0.97174	1	0	0.675861	xspn1
LOC108566580	24.0322	1	1	42.617	xspn4
LOC108566658	1.96817	1	1	6.35471	xspn3
LOC108566686	0.361358	0	NA	0.011704	xspn1
LOC108566709	0.408875	0	NA	1.31561	xspn2
LOC108566692	0.424134	0	NA	0	xspn1
LOC108566719	0.551897	0	NA	1.21424	xspn2
LOC108566728	0.730866	0	NA	0	xspn1
LOC108566734	0.448517	0	NA	0.000600152	xspn1
LOC108566743	0.455758	0	NA	0.00216193	xspn1
LOC108566750	4.66753	1	0	20.3226	xspn4
LOC108566760	0.373787	0	NA	7.95439	xspn3
LOC108566790	0.618037	0	NA	7.6288	xspn3
LOC108566805	0.342093	0	NA	223.799	xspn4
LOC108566778	0.408824	0	NA	0.69208	xspn1
LOC108566795	0.369909	0	NA	23.5901	xspn4
LOC108566824	1.09822	1	1	67.5975	xspn4
LOC108566873	5.96236	1	0	9.94733	xspn3
LOC108566886	12.6918	1	1	15.8664	xspn3
LOC108566893	0.389354	0	NA	28.9722	xspn4
LOC108566907	17.4932	1	0	2.05213	xspn2
LOC108566900	8.4861	1	0	1.0884	xspn2
LOC108566917	2.32171	1	1	18.7386	xspn3
LOC108566928	0.433703	0	NA	3.38617	xspn2
LOC108567127	0.37528	0	NA	527.378	xspn4
LOC108566956	0.419169	0	NA	6.71881	xspn3
LOC108567061	4.13154	1	0	218.672	xspn4
LOC108567075	4.73989	1	1	1108.04	xspn4
LOC108566938	7.20309	1	1	56.3667	xspn4
LOC108567097	0.84628	0	NA	26.8162	xspn4
LOC108567080	0.461501	0	NA	4.52541	xspn2
LOC108567104	0.347456	0	NA	5.58504	xspn2
LOC108566942	0.536252	0	NA	11.9034	xspn3
LOC108567077	5.53077	1	0	8.8134	xspn3
LOC108567116	0.504074	0	NA	14.8781	xspn3
LOC108567136	0.475951	0	NA	0.197894	xspn1
LOC108567162	9.62263	1	1	61.4385	xspn4
LOC108567138	0.398515	0	NA	13.264	xspn3
LOC108567281	0.834674	0	NA	21.5849	xspn4
LOC108567195	0.851905	0	NA	5.33417	xspn2
LOC108567237	2.16107	1	0	5.33128	xspn2
LOC108567228	3.077	1	0	4.04091	xspn2
LOC108567250	0.549974	0	NA	3.07261	xspn2
LOC108567217	2.82511	1	1	6.62964	xspn3
LOC108567261	0.39149	0	NA	56.0493	xspn4
LOC108567306	7.24062	1	0	6.93835	xspn3
LOC108567184	0.497005	0	NA	0.0234513	xspn1
LOC108567328	0.462939	0	NA	4.26681	xspn2
LOC108567388	0.52981	0	NA	12.5719	xspn3
LOC108567419	4.42894	1	0	3.72061	xspn2
LOC108567353	14.4596	1	0	24.23	xspn4
LOC108567347	7.81103	1	0	6.13364	xspn2
LOC108567335	3.62233	1	0	0.205603	xspn1
LOC108567340	11.3425	1	1	14.6765	xspn3
LOC108567365	0.394956	0	NA	4.03153	xspn2
LOC108567427	0.428163	0	NA	1.29719	xspn2
LOC108567461	0.374843	0	NA	0.0488518	xspn1
LOC108567473	0.419674	0	NA	0.0831381	xspn1
LOC108567452	11.9027	1	1	38.6856	xspn4
LOC108567494	0.3291	0	NA	24.2831	xspn4
LOC108567532	0.465231	0	NA	6.60578	xspn3
LOC108567559	0.578388	0	NA	2.79914	xspn2
LOC108567527	1.14802	1	1	92.278	xspn4
LOC108567521	14.6779	1	0	5.22927	xspn2
LOC108567568	0.424969	0	NA	5.7417	xspn2
LOC108567574	0.362377	0	NA	14.3004	xspn3
LOC108567584	0.465143	0	NA	14.2408	xspn3
LOC108567597	0.370187	0	NA	0.0215071	xspn1
LOC108567614	0.50192	0	NA	0.0743789	xspn1
LOC108567601	0.479514	0	NA	1.84713	xspn2
LOC108567739	10.7168	1	1	3874.56	xspn4
LOC108567732	16.1877	1	1	147.101	xspn4
LOC108567721	5.41167	1	0	2.58594	xspn2
LOC108567772	0.420099	0	NA	0.11615	xspn1
LOC108567682	3.16506	1	1	32.4027	xspn4
LOC108567712	0.816193	0	NA	73.193	xspn4
LOC108567670	9.0937	1	1	18.1545	xspn3
LOC108567637	4.63888	1	0	33.7757	xspn4
LOC108567647	0.636201	0	NA	218.602	xspn4
LOC108567655	0.88207	1	0	5.40851	xspn2
LOC108567703	20.7004	1	0	2.01714	xspn2
LOC108567751	0.704205	0	NA	13.1745	xspn3
LOC108567630	1.32045	1	0	59.1657	xspn4
LOC108567859	0.446348	0	NA	1.13172	xspn2
LOC108567788	0.340913	0	NA	6.80267	xspn3
LOC108567825	0.7703	0	NA	296.459	xspn4
LOC108567805	0.457531	0	NA	3.98091	xspn2
LOC108567852	0.414924	0	NA	53.5163	xspn4
LOC108567834	0.565234	0	NA	0.610404	xspn1
LOC108567782	0.373642	0	NA	1.08088	xspn2
LOC108567883	1.93492	1	1	6.06682	xspn2
LOC108567911	0.535117	0	NA	12.8018	xspn3
LOC108567901	1.32083	1	0	14.0272	xspn3
LOC108567902	6.53689	1	1	11.4176	xspn3
LOC108567893	0.484952	0	NA	11.0539	xspn3
LOC108567903	0.792068	0	NA	15.3715	xspn3
LOC108567922	0.399012	0	NA	1.6494	xspn2
LOC108567947	0.452902	0	NA	1.09461	xspn2
LOC108567962	0.620888	0	NA	0.0770934	xspn1
LOC108567939	0.982472	1	1	0.0104143	xspn1
LOC108567931	0.365538	0	NA	0.0042688	xspn1
LOC108568114	0.355587	0	NA	100.753	xspn4
LOC108567978	0.376732	0	NA	34.4182	xspn4
LOC108568031	12.2725	1	0	14.967	xspn3
LOC108567986	0.323325	0	NA	10.1876	xspn3
LOC108568046	1.77116	1	0	17.7715	xspn3
LOC108568057	3.02099	1	0	7.66011	xspn3
LOC108568010	17.9024	1	1	17.6179	xspn3
LOC108568069	0.434301	0	NA	0.0893041	xspn1
LOC108568064	0.664015	0	NA	4.9937	xspn2
LOC108568103	0.449016	0	NA	64.4648	xspn4
LOC108568001	5.07982	1	1	19.2814	xspn3
LOC108568076	0.975153	1	0	2.5992	xspn2
LOC108568085	8.05364	1	0	14.1611	xspn3
LOC108568236	0.375042	0	NA	0.09848	xspn1
LOC108568174	0.469147	0	NA	0.0108037	xspn1
LOC108568228	18.4579	1	1	73.965	xspn4
LOC108568221	0.457354	0	NA	0.392781	xspn1
LOC108568164	11.9087	1	0	7.1301	xspn3
LOC108568182	0.776978	0	NA	9.50698	xspn3
LOC108568197	5.769	1	0	43.1069	xspn4
LOC108568214	0.358096	0	NA	71.2345	xspn4
LOC108568204	0.30478	0	NA	7.06677	xspn3
LOC108568555	0.409002	0	NA	4.02288	xspn2
LOC108568264	3.62596	1	0	7.67995	xspn3
LOC108568535	26.5857	1	0	31.1382	xspn4
LOC108568531	0.424553	0	NA	72.878	xspn4
LOC108568518	0.313472	0	NA	86.3499	xspn4
LOC108568544	9.53088	1	0	11.0864	xspn3
LOC108568610	14.2702	1	1	12.7797	xspn3
LOC108568603	18.0755	1	0	16.9093	xspn3
LOC108568253	0.498845	0	NA	0.0705045	xspn1
LOC108568273	0.450704	0	NA	2.48555	xspn2
LOC108568593	34.7609	1	0	18.5547	xspn3
LOC108568577	7.33033	1	0	6.1114	xspn2
LOC108568624	0.394655	0	NA	4.40149	xspn2
LOC108568632	0.356686	0	NA	5.74521	xspn2
LOC108568641	16.6452	1	0	15.5355	xspn3
LOC108568650	13.8355	1	1	46.5323	xspn4
LOC108568662	0.415438	0	NA	0.0164554	xspn1
LOC108568673	0.373264	0	NA	0.0895716	xspn1
LOC108568682	0.419055	0	NA	16.4349	xspn3
LOC108568696	0.599833	0	NA	0.0513295	xspn1
LOC108568706	0.416582	0	NA	8.65836	xspn3
LOC108568722	0.366986	0	NA	0.0285495	xspn1
LOC108568730	0.512505	0	NA	1.57392	xspn2
LOC108568745	0.392322	0	NA	20.0914	xspn4
LOC108568769	4.97022	1	0	0.637649	xspn1
LOC108568741	0.345705	0	NA	0.103005	xspn1
LOC108568762	53.8723	1	0	18.5512	xspn3
LOC108568778	6.33602	1	0	26.8397	xspn4
LOC108568753	8.53269	1	0	19.879	xspn4
LOC108568794	0.433385	0	NA	0.461666	xspn1
LOC108568821	0.425253	0	NA	20.1566	xspn4
LOC108568819	1.43168	1	0	46.2401	xspn4
LOC108568820	0.967194	1	0	353.19	xspn4
LOC108568818	0.42393	0	NA	0.247447	xspn1
LOC108568810	0.277328	0	NA	2.28487	xspn2
LOC108568837	0.227772	0	NA	0.223108	xspn1
LOC108568832	0.422836	0	NA	11.6821	xspn3
LOC108568830	0.284724	0	NA	219.52	xspn4
LOC108568854	0.762825	0	NA	24.8925	xspn4
LOC108568855	3.03787	1	1	6.80514	xspn3
LOC108568840	3.31983	1	1	31.8491	xspn4
LOC108568822	0.422424	0	NA	344.76	xspn4
LOC108568844	0.886275	1	1	24.8903	xspn4
LOC108568842	1.11311	1	0	30.2868	xspn4
LOC108568848	1.86118	1	0	9.77029	xspn3
LOC108568849	1.52433	1	0	26.7734	xspn4
LOC108568847	4.30621	1	1	2.22387	xspn2
LOC108568823	0.508829	0	NA	0.0132458	xspn1
LOC108568851	2.10304	1	0	16.2072	xspn3
LOC108568852	6.19939	1	1	6.08078	xspn2
LOC108568835	0.463134	0	NA	0.378334	xspn1
LOC108568824	0.484743	0	NA	0.00314235	xspn1
LOC108568825	0.427573	0	NA	0.0272289	xspn1
LOC108568834	1.58892	1	0	0.125169	xspn1
LOC108568857	0.460374	0	NA	20.9297	xspn4
LOC108568859	3.20317	1	0	220.853	xspn4
LOC108568860	4.06874	1	1	9.46239	xspn3
LOC108568858	6.7836	1	0	13.0519	xspn3
LOC108568865	14.5095	1	1	13.8733	xspn3
LOC108568833	0.481825	0	NA	0.621636	xspn1
LOC108568866	0.462132	0	NA	325.24	xspn4
LOC108568850	4.60886	1	1	43.935	xspn4
LOC108568827	0.444476	0	NA	0.0837746	xspn1
LOC108568868	0.44713	0	NA	6.26474	xspn3
LOC108568828	5.70067	1	0	16.8728	xspn3
LOC108568845	0.407941	0	NA	7.07629	xspn3
LOC108568856	0.380677	0	NA	20.9429	xspn4
LOC108568829	5.78775	1	1	189.071	xspn4
LOC108568863	0.372438	0	NA	7.06831	xspn3
LOC108568861	0.373018	0	NA	7.21697	xspn3
LOC108568864	0.383027	0	NA	1.07214	xspn2
LOC108568838	0.41851	0	NA	494.922	xspn4
LOC108568839	0.60753	0	NA	0.326939	xspn1
LOC108568870	9.9247	1	1	30.9584	xspn4
LOC108568871	17.7903	1	1	20.6204	xspn4
LOC108568875	0.448412	0	NA	75.1928	xspn4
LOC108568873	1.85492	1	0	4.74106	xspn2
LOC108568872	0.451303	0	NA	6.88286	xspn3
LOC108568876	0.499575	0	NA	4.23138	xspn2
LOC108568877	0.363561	0	NA	2.67578	xspn2
LOC108568878	0.556486	0	NA	5.80198	xspn2
LOC108568879	0.391813	0	NA	0.40835	xspn1
LOC108568880	11.682	1	0	1240.77	xspn4
LOC108568886	7.63962	1	0	60.5784	xspn4
LOC108568888	0.558091	0	NA	3.4144	xspn2
LOC108568884	2.69702	1	1	66.933	xspn4
LOC108568883	0.501283	0	NA	9.92047	xspn3
LOC108568885	0.485435	0	NA	7.30341	xspn3
LOC108568882	6.19083	1	0	24.7395	xspn4
LOC108568887	1.41589	1	0	6.82301	xspn3
LOC108568889	0.377204	0	NA	0.901477	xspn2
LOC108568891	0.486602	0	NA	0.082665	xspn1
LOC108568890	0.322378	0	NA	0.183922	xspn1
LOC108568951	0.551775	0	NA	0.562725	xspn1
LOC108568931	0.428971	0	NA	0.714663	xspn1
LOC108568923	0.47013	0	NA	3.36409	xspn2
LOC108568950	43.2836	1	0	34.6393	xspn4
LOC108568949	0.689387	0	NA	10.5532	xspn3
LOC108568922	5.09195	1	0	11.3627	xspn3
LOC108568920	3.59768	1	1	10.9144	xspn3
LOC108568924	23.7202	1	1	3.99567	xspn2
LOC108568939	0.470307	0	NA	14.7671	xspn3
LOC108568930	0.587921	0	NA	200.559	xspn4
LOC108568938	0.392193	0	NA	1.12639	xspn2
LOC108568892	0.470099	0	NA	0.240768	xspn1
LOC108568893	0.531849	0	NA	79.5761	xspn4
LOC108568933	0.408046	0	NA	294.718	xspn4
LOC108568943	0.630924	0	NA	4.78515	xspn2
[truncated: 10,678 more rows]

## Sheet: FigS7
gene	(Intercept)
[truncated: 13,432 more rows]
